# Supplementary material for: Population genomics of pneumococcal carriage in South Africa following the introduction of the 13-valent pneumococcal conjugate vaccine (PCV13) immunization
Source: Microb Genom. 2022 Jun 23;8(6):mgen000831. doi: 10.1099/mgen.0.000831 (PMC9455715; doi:10.1099/mgen.0.000831)
Supplement: Supplementary material 2 [file mgen-8-831-s002.xlsx]

## Sheet: Table S1
ID	ERS	ERR	GPSC	GPSC__colour	In_Silico_ST__autocolour	MLST_profile_aroE_gdh_gki_recP_spi_xpt_ddl	Insilico_serotype__autocolour	Country	Vaccine_serotypes__autocolour	Vaccine.Period__autocolour	Region	Latitude	Longitude	Year	month	Gender__autocolour	age.group__autocolour	HIV.status__autocolour	PBP1A	PBP2B	PBP2X	PBP1A_2B_2X__autocolour	WGS_PEN	WGS_PEN_SIR_Meningitis	WGS_PEN_SIR_Meningitis__colour	WGS_PEN_SIR_Nonmeningitis	WGS_AMO	WGS_AMO_SIR	WGS_AMO_SIR__colour	WGS_MER	WGS_MER_SIR	WGS_MER_SIR__colour	WGS_TAX	WGS_TAX_SIR_Meningitis	WGS_TAX_SIR_Meningitis__colour	WGS_TAX_SIR_Nonmeningitis	WGS_CFT	WGS_CFT_SIR_Meningitis	WGS_CFT_SIR_Meningitis__colour	WGS_CFT_SIR_Nonmeningitis	WGS_CFX	WGS_CFX_SIR	WGS_CFX_SIR__colour	EC	mefA	mefA__colour	ermB	ermB__colour	WGS_ERY
15841_3#51	ERS639799	ERS639799	35	#e64f49	8825	5-13-19-15-10-1-27	10A	South Africa	NVT	PCV13 era	Agincourt	-24.8281	31.2295	2011	9	M	<=2	NA	0	0	0	0--0--0	<= 0.03	S	#0052e2	S	<= 0.03	S	#0052e2	<= 0.06	S	#0052e2	<= 0.06	S	#0052e2	S	<= 0.5	S	#0052e2	S	<= 0.5	S	#0052e2	neg	neg	#0052e2	neg	#0052e2	0.06
17175_4#3	ERS707712	ERS707712	3	#8854d2	445	2-5-29-5-42-3-18	22F	South Africa	NVT	PCV13 era	Soweto	-26.2542	27.8585	2012	6	M	<=2	N	0	0	0	0--0--0	<= 0.03	S	#0052e2	S	<= 0.03	S	#0052e2	<= 0.06	S	#0052e2	<= 0.06	S	#0052e2	S	<= 0.5	S	#0052e2	S	<= 0.5	S	#0052e2	neg	neg	#0052e2	neg	#0052e2	0.06
17175_6#63	ERS708196	ERS708196	3	#8854d2	445	2-5-29-5-42-3-18	22F	South Africa	NVT	PCV7 era	Soweto	-26.2542	27.8585	2010	6	M	<=2	N	0	0	0	0--0--0	<= 0.03	S	#0052e2	S	<= 0.03	S	#0052e2	<= 0.06	S	#0052e2	<= 0.06	S	#0052e2	S	<= 0.5	S	#0052e2	S	<= 0.5	S	#0052e2	neg	neg	#0052e2	neg	#0052e2	0.06
15731_8#91	ERS638726	ERS638726	93	#43873b	4956	7-8-146-15-25-20-6	7C	South Africa	NVT	PCV7 era	Agincourt	-24.8281	31.2295	2009	7	F	<=2	NA	0	0	0	0--0--0	<= 0.03	S	#0052e2	S	<= 0.03	S	#0052e2	<= 0.06	S	#0052e2	<= 0.06	S	#0052e2	S	<= 0.5	S	#0052e2	S	<= 0.5	S	#0052e2	neg	neg	#0052e2	neg	#0052e2	0.06
15841_2#35	ERS639240	ERS639240	35	#e64f49	10938	5-13-19-15-10-489-27	10A	South Africa	NVT	PCV7 era	Agincourt	-24.8281	31.2295	2009	8	M	<=2	NA	0	0	0	0--0--0	<= 0.03	S	#0052e2	S	<= 0.03	S	#0052e2	<= 0.06	S	#0052e2	<= 0.06	S	#0052e2	S	<= 0.5	S	#0052e2	S	<= 0.5	S	#0052e2	neg	neg	#0052e2	neg	#0052e2	0.06
15873_1#30	ERS639140	ERS639140	4	#0094df	199	8-13-14-4-17-4-14	15B/15C	South Africa	NVT	PCV13 era	Agincourt	-24.8281	31.2295	2011	9	M	<=2	NA	0	0	0	0--0--0	<= 0.03	S	#0052e2	S	<= 0.03	S	#0052e2	<= 0.06	S	#0052e2	<= 0.06	S	#0052e2	S	<= 0.5	S	#0052e2	S	<= 0.5	S	#0052e2	neg	neg	#0052e2	neg	#0052e2	0.06
15995_2#154	ERS640186	ERS640186	243	#8d6c32	10647	12-5-1-1-17-3-11	17F	South Africa	NVT	PCV13 era	Agincourt	-24.8281	31.2295	2013	9	F	<=2	N	0	0	0	0--0--0	<= 0.03	S	#0052e2	S	<= 0.03	S	#0052e2	<= 0.06	S	#0052e2	<= 0.06	S	#0052e2	S	<= 0.5	S	#0052e2	S	<= 0.5	S	#0052e2	neg	neg	#0052e2	neg	#0052e2	0.06
15995_2#20	ERS640053	ERS640053	243	#8d6c32	12280	12-5-1-312-17-1-11	17F	South Africa	NVT	PCV13 era	Agincourt	-24.8281	31.2295	2013	8	F	<=2	NA	0	0	0	0--0--0	<= 0.03	S	#0052e2	S	<= 0.03	S	#0052e2	<= 0.06	S	#0052e2	<= 0.06	S	#0052e2	S	<= 0.5	S	#0052e2	S	<= 0.5	S	#0052e2	neg	neg	#0052e2	neg	#0052e2	0.06
15995_1#17	ERS638747	ERS638747	4	#0094df	199	8-13-14-4-17-4-14	19B	South Africa	NVT	PCV7 era	Agincourt	-24.8281	31.2295	2009	7	M	<=2	NA	0	0	0	0--0--0	<= 0.03	S	#0052e2	S	<= 0.03	S	#0052e2	<= 0.06	S	#0052e2	<= 0.06	S	#0052e2	S	<= 0.5	S	#0052e2	S	<= 0.5	S	#0052e2	neg	neg	#0052e2	neg	#0052e2	0.06
15841_2#15	ERS639213	ERS639213	3	#8854d2	445	2-5-29-5-42-3-18	22F	South Africa	NVT	PCV13 era	Agincourt	-24.8281	31.2295	2011	10	F	<=2	NA	0	0	0	0--0--0	<= 0.03	S	#0052e2	S	<= 0.03	S	#0052e2	<= 0.06	S	#0052e2	<= 0.06	S	#0052e2	S	<= 0.5	S	#0052e2	S	<= 0.5	S	#0052e2	neg	neg	#0052e2	neg	#0052e2	0.06
17138_4#54	ERS708691	ERS708691	3	#8854d2	445	2-5-29-5-42-3-18	22F	South Africa	NVT	PCV13 era	Soweto	-26.2542	27.8585	2012	9	F	<=2	P	0	0	0	0--0--0	<= 0.03	S	#0052e2	S	<= 0.03	S	#0052e2	<= 0.06	S	#0052e2	<= 0.06	S	#0052e2	S	<= 0.5	S	#0052e2	S	<= 0.5	S	#0052e2	neg	neg	#0052e2	neg	#0052e2	0.06
15995_1#158	ERS640000	ERS640000	169	#37b6b0	2911	13-8-62-1-3-6-18	23B	South Africa	NVT	PCV13 era	Agincourt	-24.8281	31.2295	2013	7	M	<=2	N	0	0	0	0--0--0	<= 0.03	S	#0052e2	S	<= 0.03	S	#0052e2	<= 0.06	S	#0052e2	<= 0.06	S	#0052e2	S	<= 0.5	S	#0052e2	S	<= 0.5	S	#0052e2	neg	neg	#0052e2	neg	#0052e2	0.06
15841_3#61	ERS639809	ERS639809	93	#43873b	4956	7-8-146-15-25-20-6	7C	South Africa	NVT	PCV13 era	Agincourt	-24.8281	31.2295	2011	10	M	<=2	N	0	0	0	0--0--0	<= 0.03	S	#0052e2	S	<= 0.03	S	#0052e2	<= 0.06	S	#0052e2	<= 0.06	S	#0052e2	S	<= 0.5	S	#0052e2	S	<= 0.5	S	#0052e2	neg	neg	#0052e2	neg	#0052e2	0.06
15873_1#75	ERS639185	ERS639185	93	#43873b	4956	7-8-146-15-25-20-6	7C	South Africa	NVT	PCV13 era	Agincourt	-24.8281	31.2295	2011	8	M	<=2	NA	0	0	0	0--0--0	<= 0.03	S	#0052e2	S	<= 0.03	S	#0052e2	<= 0.06	S	#0052e2	<= 0.06	S	#0052e2	S	<= 0.5	S	#0052e2	S	<= 0.5	S	#0052e2	neg	neg	#0052e2	neg	#0052e2	0.06
15841_5#15	ERS638935	ERS638935	14	#3cca7c	242	15-29-4-21-30-1-14	23F	South Africa	PCV7	PCV7 era	Agincourt	-24.8281	31.2295	2011	6	M	<=2	NA	0	0	0	0--0--0	<= 0.03	S	#0052e2	S	<= 0.03	S	#0052e2	<= 0.06	S	#0052e2	<= 0.06	S	#0052e2	S	<= 0.5	S	#0052e2	S	<= 0.5	S	#0052e2	MEF	pos	#ff2722	neg	#0052e2	8
15995_1#38	ERS638778	ERS638778	14	#3cca7c	242	15-29-4-21-30-1-14	23F	South Africa	PCV7	PCV7 era	Agincourt	-24.8281	31.2295	2009	8	F	<=2	NA	0	0	0	0--0--0	<= 0.03	S	#0052e2	S	<= 0.03	S	#0052e2	<= 0.06	S	#0052e2	<= 0.06	S	#0052e2	S	<= 0.5	S	#0052e2	S	<= 0.5	S	#0052e2	MEF	pos	#ff2722	neg	#0052e2	8
15995_1#46	ERS638804	ERS638804	14	#3cca7c	242	15-29-4-21-30-1-14	23F	South Africa	PCV7	PCV7 era	Agincourt	-24.8281	31.2295	2009	8	F	<=2	N	0	0	0	0--0--0	<= 0.03	S	#0052e2	S	<= 0.03	S	#0052e2	<= 0.06	S	#0052e2	<= 0.06	S	#0052e2	S	<= 0.5	S	#0052e2	S	<= 0.5	S	#0052e2	MEF	pos	#ff2722	neg	#0052e2	8
15995_2#156	ERS640188	ERS640188	93	#43873b	4956	7-8-146-15-25-20-6	7C	South Africa	NVT	PCV13 era	Agincourt	-24.8281	31.2295	2013	9	F	<=2	NA	0	0	0	0--0--0	<= 0.03	S	#0052e2	S	<= 0.03	S	#0052e2	<= 0.06	S	#0052e2	<= 0.06	S	#0052e2	S	<= 0.5	S	#0052e2	S	<= 0.5	S	#0052e2	neg	neg	#0052e2	neg	#0052e2	0.06
17175_5#24	ERS707939	ERS707939	93	#43873b	11713	7-8-146-314-25-20-6	7C	South Africa	NVT	PCV7 era	Soweto	-26.2542	27.8585	2010	6	M	<=2	P	0	0	0	0--0--0	<= 0.03	S	#0052e2	S	<= 0.03	S	#0052e2	<= 0.06	S	#0052e2	<= 0.06	S	#0052e2	S	<= 0.5	S	#0052e2	S	<= 0.5	S	#0052e2	neg	neg	#0052e2	neg	#0052e2	0.06
18090_5#34	ERS707671	ERS707671	93	#43873b	8838	7-8-146-15-25-20-5	7C	South Africa	NVT	PCV13 era	Soweto	-26.2542	27.8585	2012	7	F	<=2	N	0	0	0	0--0--0	<= 0.03	S	#0052e2	S	<= 0.03	S	#0052e2	<= 0.06	S	#0052e2	<= 0.06	S	#0052e2	S	<= 0.5	S	#0052e2	S	<= 0.5	S	#0052e2	neg	neg	#0052e2	neg	#0052e2	0.06
15841_5#89	ERS639009	ERS639009	93	#43873b	4956	7-8-146-15-25-20-6	7C	South Africa	NVT	PCV7 era	Agincourt	-24.8281	31.2295	2009	9	F	>18	N	0	0	0	0--0--0	<= 0.03	S	#0052e2	S	<= 0.03	S	#0052e2	<= 0.06	S	#0052e2	<= 0.06	S	#0052e2	S	<= 0.5	S	#0052e2	S	<= 0.5	S	#0052e2	neg	neg	#0052e2	neg	#0052e2	0.06
15874_1#41	ERS639056	ERS639056	93	#43873b	4956	7-8-146-15-25-20-6	7C	South Africa	NVT	PCV7 era	Agincourt	-24.8281	31.2295	2009	9	F	>18	N	0	0	0	0--0--0	<= 0.03	S	#0052e2	S	<= 0.03	S	#0052e2	<= 0.06	S	#0052e2	<= 0.06	S	#0052e2	S	<= 0.5	S	#0052e2	S	<= 0.5	S	#0052e2	neg	neg	#0052e2	neg	#0052e2	0.06
17059_7#67	ERS707652	ERS707652	243	#8d6c32	10647	12-5-1-1-17-3-11	17F	South Africa	NVT	PCV13 era	Soweto	-26.2542	27.8585	2012	6	F	>18	P	0	0	0	0--0--0	<= 0.03	S	#0052e2	S	<= 0.03	S	#0052e2	<= 0.06	S	#0052e2	<= 0.06	S	#0052e2	S	<= 0.5	S	#0052e2	S	<= 0.5	S	#0052e2	neg	neg	#0052e2	neg	#0052e2	0.06
15731_8#84	ERS638719	ERS638719	93	#43873b	4956	7-8-146-15-25-20-6	7C	South Africa	NVT	PCV7 era	Agincourt	-24.8281	31.2295	2009	7	F	>18	N	0	0	0	0--0--0	<= 0.03	S	#0052e2	S	<= 0.03	S	#0052e2	<= 0.06	S	#0052e2	<= 0.06	S	#0052e2	S	<= 0.5	S	#0052e2	S	<= 0.5	S	#0052e2	neg	neg	#0052e2	neg	#0052e2	0.06
17175_5#75	ERS708041	ERS708041	35	#e64f49	8825	5-13-19-15-10-1-27	10A	South Africa	NVT	PCV7 era	Soweto	-26.2542	27.8585	2010	5	M	3--5	N	0	0	0	0--0--0	<= 0.03	S	#0052e2	S	<= 0.03	S	#0052e2	<= 0.06	S	#0052e2	<= 0.06	S	#0052e2	S	<= 0.5	S	#0052e2	S	<= 0.5	S	#0052e2	neg	neg	#0052e2	neg	#0052e2	0.06
17138_3#2	ERS708616	ERS708616	3	#8854d2	445	2-5-29-5-42-3-18	22F	South Africa	NVT	PCV13 era	Soweto	-26.2542	27.8585	2012	6	F	3--5	P	0	0	0	0--0--0	<= 0.03	S	#0052e2	S	<= 0.03	S	#0052e2	<= 0.06	S	#0052e2	<= 0.06	S	#0052e2	S	<= 0.5	S	#0052e2	S	<= 0.5	S	#0052e2	neg	neg	#0052e2	neg	#0052e2	0.06
15841_1#70	ERS638863	ERS638863	169	#37b6b0	2911	13-8-62-1-3-6-18	23B	South Africa	NVT	PCV7 era	Agincourt	-24.8281	31.2295	2009	6	F	3--5	NA	0	0	0	0--0--0	<= 0.03	S	#0052e2	S	<= 0.03	S	#0052e2	<= 0.06	S	#0052e2	<= 0.06	S	#0052e2	S	<= 0.5	S	#0052e2	S	<= 0.5	S	#0052e2	neg	neg	#0052e2	neg	#0052e2	0.06
15841_4#55	ERS639898	ERS639898	169	#37b6b0	2911	13-8-62-1-3-6-18	23B	South Africa	NVT	PCV13 era	Agincourt	-24.8281	31.2295	2013	6	M	3--5	N	0	0	0	0--0--0	<= 0.03	S	#0052e2	S	<= 0.03	S	#0052e2	<= 0.06	S	#0052e2	<= 0.06	S	#0052e2	S	<= 0.5	S	#0052e2	S	<= 0.5	S	#0052e2	neg	neg	#0052e2	neg	#0052e2	0.06
15731_8#76	ERS638711	ERS638711	93	#43873b	4956	7-8-146-15-25-20-6	7C	South Africa	NVT	PCV7 era	Agincourt	-24.8281	31.2295	2009	7	F	3--5	NA	0	0	0	0--0--0	<= 0.03	S	#0052e2	S	<= 0.03	S	#0052e2	<= 0.06	S	#0052e2	<= 0.06	S	#0052e2	S	<= 0.5	S	#0052e2	S	<= 0.5	S	#0052e2	neg	neg	#0052e2	neg	#0052e2	0.06
17138_5#6	ERS638872	ERS638872	14	#3cca7c	242	15-29-4-21-30-1-14	23F	South Africa	PCV7	PCV7 era	Agincourt	-24.8281	31.2295	2009	10	M	3--5	NA	0	0	0	0--0--0	<= 0.03	S	#0052e2	S	<= 0.03	S	#0052e2	<= 0.06	S	#0052e2	<= 0.06	S	#0052e2	S	<= 0.5	S	#0052e2	S	<= 0.5	S	#0052e2	MEF	pos	#ff2722	neg	#0052e2	8
15995_1#90	ERS638915	ERS638915	45	#52a2d8	1884	45-13-6-12-9-14-14	34	South Africa	NVT	PCV7 era	Agincourt	-24.8281	31.2295	2009	10	M	3--5	NA	0	0	0	0--0--0	<= 0.03	S	#0052e2	S	<= 0.03	S	#0052e2	<= 0.06	S	#0052e2	<= 0.06	S	#0052e2	S	<= 0.5	S	#0052e2	S	<= 0.5	S	#0052e2	neg	neg	#0052e2	neg	#0052e2	0.06
17138_4#13	ERS708650	ERS708650	35	#e64f49	8825	5-13-19-15-10-1-27	10A	South Africa	NVT	PCV13 era	Soweto	-26.2542	27.8585	2012	9	M	3--5	P	0	0	0	0--0--0	<= 0.03	S	#0052e2	S	<= 0.03	S	#0052e2	<= 0.06	S	#0052e2	<= 0.06	S	#0052e2	S	<= 0.5	S	#0052e2	S	<= 0.5	S	#0052e2	neg	neg	#0052e2	neg	#0052e2	0.06
17059_6#39	ERS707592	ERS707592	169	#37b6b0	2911	13-8-62-1-3-6-18	23B	South Africa	NVT	PCV13 era	Soweto	-26.2542	27.8585	2012	5	M	3--5	P	0	0	0	0--0--0	<= 0.03	S	#0052e2	S	<= 0.03	S	#0052e2	<= 0.06	S	#0052e2	<= 0.06	S	#0052e2	S	<= 0.5	S	#0052e2	S	<= 0.5	S	#0052e2	neg	neg	#0052e2	neg	#0052e2	0.06
17150_4#41	ERS707967	ERS707967	169	#37b6b0	2911	13-8-62-1-3-6-18	23B	South Africa	NVT	PCV7 era	Soweto	-26.2542	27.8585	2010	6	F	3--5	P	0	0	0	0--0--0	<= 0.03	S	#0052e2	S	<= 0.03	S	#0052e2	<= 0.06	S	#0052e2	<= 0.06	S	#0052e2	S	<= 0.5	S	#0052e2	S	<= 0.5	S	#0052e2	neg	neg	#0052e2	neg	#0052e2	0.06
17059_7#5	ERS707524	ERS707524	93	#43873b	8838	7-8-146-15-25-20-5	7C	South Africa	NVT	PCV13 era	Soweto	-26.2542	27.8585	2012	7	F	3--5	P	0	0	0	0--0--0	<= 0.03	S	#0052e2	S	<= 0.03	S	#0052e2	<= 0.06	S	#0052e2	<= 0.06	S	#0052e2	S	<= 0.5	S	#0052e2	S	<= 0.5	S	#0052e2	neg	neg	#0052e2	neg	#0052e2	0.06
17175_7#19	ERS708291	ERS708291	93	#43873b	4956	7-8-146-15-25-20-6	7C	South Africa	NVT	PCV13 era	Agincourt	-24.8281	31.2295	2013	8	F	3--5	N	0	0	0	0--0--0	<= 0.03	S	#0052e2	S	<= 0.03	S	#0052e2	<= 0.06	S	#0052e2	<= 0.06	S	#0052e2	S	<= 0.5	S	#0052e2	S	<= 0.5	S	#0052e2	neg	neg	#0052e2	neg	#0052e2	0.06
17059_6#46	ERS707606	ERS707606	35	#e64f49	8821	5-13-19-2-10-1-27	10A	South Africa	NVT	PCV13 era	Soweto	-26.2542	27.8585	2012	5	F	3--5	P	0	0	0	0--0--0	<= 0.03	S	#0052e2	S	<= 0.03	S	#0052e2	<= 0.06	S	#0052e2	<= 0.06	S	#0052e2	S	<= 0.5	S	#0052e2	S	<= 0.5	S	#0052e2	neg	neg	#0052e2	neg	#0052e2	0.06
15995_2#103	ERS640135	ERS640135	4	#0094df	199	8-13-14-4-17-4-14	19B	South Africa	NVT	PCV13 era	Agincourt	-24.8281	31.2295	2013	10	M	3--5	N	0	0	0	0--0--0	<= 0.03	S	#0052e2	S	<= 0.03	S	#0052e2	<= 0.06	S	#0052e2	<= 0.06	S	#0052e2	S	<= 0.5	S	#0052e2	S	<= 0.5	S	#0052e2	neg	neg	#0052e2	neg	#0052e2	0.06
15841_3#28	ERS639776	ERS639776	93	#43873b	4956	7-8-146-15-25-20-6	7C	South Africa	NVT	PCV13 era	Agincourt	-24.8281	31.2295	2011	9	F	3--5	NA	0	0	0	0--0--0	<= 0.03	S	#0052e2	S	<= 0.03	S	#0052e2	<= 0.06	S	#0052e2	<= 0.06	S	#0052e2	S	<= 0.5	S	#0052e2	S	<= 0.5	S	#0052e2	neg	neg	#0052e2	neg	#0052e2	0.06
15995_2#147	ERS640179	ERS640179	14	#3cca7c	12612	15-29-4-21-537-1-14	23F	South Africa	PCV7	PCV13 era	Agincourt	-24.8281	31.2295	2013	9	M	3--5	NA	0	0	0	0--0--0	<= 0.03	S	#0052e2	S	<= 0.03	S	#0052e2	<= 0.06	S	#0052e2	<= 0.06	S	#0052e2	S	<= 0.5	S	#0052e2	S	<= 0.5	S	#0052e2	MEF	pos	#ff2722	neg	#0052e2	8
17138_3#43	ERS708525	ERS708525	14	#3cca7c	242	15-29-4-21-30-1-14	23F	South Africa	PCV7	PCV13 era	Soweto	-26.2542	27.8585	2012	9	M	3--5	P	0	0	0	0--0--0	<= 0.03	S	#0052e2	S	<= 0.03	S	#0052e2	<= 0.06	S	#0052e2	<= 0.06	S	#0052e2	S	<= 0.5	S	#0052e2	S	<= 0.5	S	#0052e2	MEF	pos	#ff2722	neg	#0052e2	8
15874_1#81	ERS639109	ERS639109	35	#e64f49	10978	5-13-19-2-10-112-27	10A	South Africa	NVT	PCV7 era	Agincourt	-24.8281	31.2295	2009	10	M	6--18	NA	0	0	0	0--0--0	<= 0.03	S	#0052e2	S	<= 0.03	S	#0052e2	<= 0.06	S	#0052e2	<= 0.06	S	#0052e2	S	<= 0.5	S	#0052e2	S	<= 0.5	S	#0052e2	neg	neg	#0052e2	neg	#0052e2	0.06
17059_6#23	ERS707561	ERS707561	243	#8d6c32	12280	12-5-1-312-17-1-11	17F	South Africa	NVT	PCV13 era	Soweto	-26.2542	27.8585	2012	5	F	6--18	P	0	0	0	0--0--0	<= 0.03	S	#0052e2	S	<= 0.03	S	#0052e2	<= 0.06	S	#0052e2	<= 0.06	S	#0052e2	S	<= 0.5	S	#0052e2	S	<= 0.5	S	#0052e2	neg	neg	#0052e2	neg	#0052e2	0.06
15841_2#69	ERS639275	ERS639275	194	#a7c133	5578	1-8-4-5-6-347-168	10A	South Africa	NVT	PCV13 era	Agincourt	-24.8281	31.2295	2011	10	F	6--18	NA	0	0	0	0--0--0	<= 0.03	S	#0052e2	S	<= 0.03	S	#0052e2	<= 0.06	S	#0052e2	<= 0.06	S	#0052e2	S	<= 0.5	S	#0052e2	S	<= 0.5	S	#0052e2	neg	neg	#0052e2	neg	#0052e2	0.06
15841_3#36	ERS639784	ERS639784	93	#43873b	4956	7-8-146-15-25-20-6	7C	South Africa	NVT	PCV13 era	Agincourt	-24.8281	31.2295	2011	9	M	6--18	NA	0	0	0	0--0--0	<= 0.03	S	#0052e2	S	<= 0.03	S	#0052e2	<= 0.06	S	#0052e2	<= 0.06	S	#0052e2	S	<= 0.5	S	#0052e2	S	<= 0.5	S	#0052e2	neg	neg	#0052e2	neg	#0052e2	0.06
15841_4#62	ERS639905	ERS639905	14	#3cca7c	10604	15-29-36-21-30-1-14	23F	South Africa	PCV7	PCV13 era	Agincourt	-24.8281	31.2295	2013	6	M	6--18	N	0	0	0	0--0--0	<= 0.03	S	#0052e2	S	<= 0.03	S	#0052e2	<= 0.06	S	#0052e2	<= 0.06	S	#0052e2	S	<= 0.5	S	#0052e2	S	<= 0.5	S	#0052e2	MEF	pos	#ff2722	neg	#0052e2	8
17059_8#45	ERS707796	ERS707796	93	#43873b	4956	7-8-146-15-25-20-6	7C	South Africa	NVT	PCV13 era	Soweto	-26.2542	27.8585	2012	5	F	6--18	P	0	0	0	0--0--0	<= 0.03	S	#0052e2	S	<= 0.03	S	#0052e2	<= 0.06	S	#0052e2	<= 0.06	S	#0052e2	S	<= 0.5	S	#0052e2	S	<= 0.5	S	#0052e2	neg	neg	#0052e2	neg	#0052e2	0.06
15841_5#71	ERS638991	ERS638991	93	#43873b	10639	7-8-4-1-25-20-6	7C	South Africa	NVT	PCV7 era	Agincourt	-24.8281	31.2295	2011	6	F	6--18	NA	0	0	0	0--0--0	<= 0.03	S	#0052e2	S	<= 0.03	S	#0052e2	<= 0.06	S	#0052e2	<= 0.06	S	#0052e2	S	<= 0.5	S	#0052e2	S	<= 0.5	S	#0052e2	neg	neg	#0052e2	neg	#0052e2	0.06
15995_2#158	ERS640190	ERS640190	4	#0094df	199	8-13-14-4-17-4-14	19B	South Africa	NVT	PCV13 era	Agincourt	-24.8281	31.2295	2013	10	M	6--18	NA	0	0	0	0--0--0	<= 0.03	S	#0052e2	S	<= 0.03	S	#0052e2	<= 0.06	S	#0052e2	<= 0.06	S	#0052e2	S	<= 0.5	S	#0052e2	S	<= 0.5	S	#0052e2	neg	neg	#0052e2	neg	#0052e2	0.06
15841_2#37	ERS639242	ERS639242	93	#43873b	4956	7-8-146-15-25-20-6	7C	South Africa	NVT	PCV13 era	Agincourt	-24.8281	31.2295	2011	9	M	6--18	NA	0	0	0	0--0--0	<= 0.03	S	#0052e2	S	<= 0.03	S	#0052e2	<= 0.06	S	#0052e2	<= 0.06	S	#0052e2	S	<= 0.5	S	#0052e2	S	<= 0.5	S	#0052e2	neg	neg	#0052e2	neg	#0052e2	0.06
15873_1#40	ERS639150	ERS639150	93	#43873b	4956	7-8-146-15-25-20-6	7C	South Africa	NVT	PCV13 era	Agincourt	-24.8281	31.2295	2011	9	F	6--18	NA	0	0	0	0--0--0	<= 0.03	S	#0052e2	S	<= 0.03	S	#0052e2	<= 0.06	S	#0052e2	<= 0.06	S	#0052e2	S	<= 0.5	S	#0052e2	S	<= 0.5	S	#0052e2	neg	neg	#0052e2	neg	#0052e2	0.06
17150_5#39	ERS708147	ERS708147	93	#43873b	4956	7-8-146-15-25-20-6	7C	South Africa	NVT	PCV13 era	Agincourt	-24.8281	31.2295	2013	6	F	6--18	NA	0	0	0	0--0--0	<= 0.03	S	#0052e2	S	<= 0.03	S	#0052e2	<= 0.06	S	#0052e2	<= 0.06	S	#0052e2	S	<= 0.5	S	#0052e2	S	<= 0.5	S	#0052e2	neg	neg	#0052e2	neg	#0052e2	0.06
17059_7#28	ERS707570	ERS707570	93	#43873b	4956	7-8-146-15-25-20-6	7C	South Africa	NVT	PCV13 era	Soweto	-26.2542	27.8585	2012	6	F	6--18	N	0	0	0	0--0--0	<= 0.03	S	#0052e2	S	<= 0.03	S	#0052e2	<= 0.06	S	#0052e2	<= 0.06	S	#0052e2	S	<= 0.5	S	#0052e2	S	<= 0.5	S	#0052e2	neg	neg	#0052e2	neg	#0052e2	0.06
17175_4#93	ERS707896	ERS707896	3	#8854d2	445	2-5-29-5-42-3-18	22F	South Africa	NVT	PCV13 era	Soweto	-26.2542	27.8585	2012	9	F	6--18	N	0	0	0	0--0--0	<= 0.03	S	#0052e2	S	<= 0.03	S	#0052e2	<= 0.06	S	#0052e2	<= 0.06	S	#0052e2	S	<= 0.5	S	#0052e2	S	<= 0.5	S	#0052e2	neg	neg	#0052e2	neg	#0052e2	0.06
15995_2#79	ERS640112	ERS640112	14	#3cca7c	5653	15-29-4-21-30-352-14	23F	South Africa	PCV7	PCV13 era	Agincourt	-24.8281	31.2295	2013	9	M	<=2	N	0	0	19	0--0--19	0.06	S	#0052e2	S	0.06	S	#0052e2	<= 0.06	S	#0052e2	0.12	S	#0052e2	S	<= 0.5	S	#0052e2	S	<= 0.5	S	#0052e2	MEF	pos	#ff2722	neg	#0052e2	8
15995_2#185	ERS640217	ERS640217	14	#3cca7c	5653	15-29-4-21-30-352-14	23F	South Africa	PCV7	PCV13 era	Agincourt	-24.8281	31.2295	2013	9	F	3--5	N	0	0	19	0--0--19	0.06	S	#0052e2	S	0.06	S	#0052e2	<= 0.06	S	#0052e2	0.12	S	#0052e2	S	<= 0.5	S	#0052e2	S	<= 0.5	S	#0052e2	MEF	pos	#ff2722	neg	#0052e2	8
17138_3#31	ERS708501	ERS708501	14	#3cca7c	5653	15-29-4-21-30-352-14	23F	South Africa	PCV7	PCV13 era	Agincourt	-24.8281	31.2295	2013	8	M	6--18	NA	0	0	19	0--0--19	0.06	S	#0052e2	S	0.06	S	#0052e2	<= 0.06	S	#0052e2	0.12	S	#0052e2	S	<= 0.5	S	#0052e2	S	<= 0.5	S	#0052e2	MEF	pos	#ff2722	neg	#0052e2	8
17175_4#25	ERS707754	ERS707754	305	#8546b7	10863	12-8-9-25-6-149-6	34	South Africa	NVT	PCV13 era	Soweto	-26.2542	27.8585	2012	6	M	<=2	N	0	0	2	0--0--2	<= 0.03	S	#0052e2	S	<= 0.03	S	#0052e2	<= 0.06	S	#0052e2	<= 0.06	S	#0052e2	S	<= 0.5	S	#0052e2	S	<= 0.5	S	#0052e2	neg	neg	#0052e2	neg	#0052e2	0.06
17150_4#72	ERS708029	ERS708029	513	#b374b3	12131	12-8-9-32-6-708-5	6A	South Africa	PCV13	PCV7 era	Soweto	-26.2542	27.8585	2010	6	F	<=2	N	0	0	2	0--0--2	<= 0.03	S	#0052e2	S	<= 0.03	S	#0052e2	<= 0.06	S	#0052e2	<= 0.06	S	#0052e2	S	<= 0.5	S	#0052e2	S	<= 0.5	S	#0052e2	neg	neg	#0052e2	neg	#0052e2	0.06
17059_8#88	ERS707884	ERS707884	299	#d39b69	5422	2-53-2-1-6-277-14	10F	South Africa	NVT	PCV13 era	Soweto	-26.2542	27.8585	2012	9	F	>18	N	0	0	2	0--0--2	<= 0.03	S	#0052e2	S	<= 0.03	S	#0052e2	<= 0.06	S	#0052e2	<= 0.06	S	#0052e2	S	<= 0.5	S	#0052e2	S	<= 0.5	S	#0052e2	neg	neg	#0052e2	neg	#0052e2	0.06
17059_8#12	ERS707725	ERS707725	305	#8546b7	12125	12-8-534-10-6-149-6	34	South Africa	NVT	PCV13 era	Soweto	-26.2542	27.8585	2012	7	F	>18	NA	0	0	2	0--0--2	<= 0.03	S	#0052e2	S	<= 0.03	S	#0052e2	<= 0.06	S	#0052e2	<= 0.06	S	#0052e2	S	<= 0.5	S	#0052e2	S	<= 0.5	S	#0052e2	neg	neg	#0052e2	neg	#0052e2	0.06
17150_5#58	ERS708186	ERS708186	305	#8546b7	10863	12-8-9-25-6-149-6	34	South Africa	NVT	PCV7 era	Soweto	-26.2542	27.8585	2010	7	M	6--18	P	0	0	2	0--0--2	<= 0.03	S	#0052e2	S	<= 0.03	S	#0052e2	<= 0.06	S	#0052e2	<= 0.06	S	#0052e2	S	<= 0.5	S	#0052e2	S	<= 0.5	S	#0052e2	neg	neg	#0052e2	neg	#0052e2	0.06
15841_5#75	ERS638995	ERS638995	11	#5d4dae	7723	2-8-352-16-1-26-1	3	South Africa	PCV13	PCV7 era	Agincourt	-24.8281	31.2295	2009	9	F	6--18	NA	0	0	2	0--0--2	<= 0.03	S	#0052e2	S	<= 0.03	S	#0052e2	<= 0.06	S	#0052e2	<= 0.06	S	#0052e2	S	<= 0.5	S	#0052e2	S	<= 0.5	S	#0052e2	neg	neg	#0052e2	neg	#0052e2	0.06
15874_1#29	ERS639044	ERS639044	206	#5667a9	5077	58-32-62-10-6-130-9	serogroup 24	South Africa	NVT	PCV7 era	Agincourt	-24.8281	31.2295	2011	5	M	<=2	NA	0	0	3	0--0--3	<= 0.03	S	#0052e2	S	<= 0.03	S	#0052e2	<= 0.06	S	#0052e2	<= 0.06	S	#0052e2	S	<= 0.5	S	#0052e2	S	<= 0.5	S	#0052e2	neg	neg	#0052e2	neg	#0052e2	0.06
17175_6#34	ERS708137	ERS708137	194	#a7c133	10666	1-8-54-5-6-79-5	7C	South Africa	NVT	PCV7 era	Soweto	-26.2542	27.8585	2010	6	F	>18	P	0	0	3	0--0--3	<= 0.03	S	#0052e2	S	<= 0.03	S	#0052e2	<= 0.06	S	#0052e2	<= 0.06	S	#0052e2	S	<= 0.5	S	#0052e2	S	<= 0.5	S	#0052e2	neg	neg	#0052e2	neg	#0052e2	0.06
15841_1#8	ERS638775	ERS638775	194	#a7c133	10666	1-8-54-5-6-79-5	7C	South Africa	NVT	PCV7 era	Agincourt	-24.8281	31.2295	2009	8	F	>18	NA	0	0	3	0--0--3	<= 0.03	S	#0052e2	S	<= 0.03	S	#0052e2	<= 0.06	S	#0052e2	<= 0.06	S	#0052e2	S	<= 0.5	S	#0052e2	S	<= 0.5	S	#0052e2	neg	neg	#0052e2	neg	#0052e2	0.06
15841_3#92	ERS639840	ERS639840	206	#5667a9	5077	58-32-62-10-6-130-9	serogroup 24	South Africa	NVT	PCV13 era	Agincourt	-24.8281	31.2295	2011	10	M	3--5	NA	0	0	3	0--0--3	<= 0.03	S	#0052e2	S	<= 0.03	S	#0052e2	<= 0.06	S	#0052e2	<= 0.06	S	#0052e2	S	<= 0.5	S	#0052e2	S	<= 0.5	S	#0052e2	neg	neg	#0052e2	neg	#0052e2	0.06
15995_1#63	ERS638862	ERS638862	194	#a7c133	10666	1-8-54-5-6-79-5	7C	South Africa	NVT	PCV7 era	Agincourt	-24.8281	31.2295	2009	8	M	6--18	NA	0	0	3	0--0--3	<= 0.03	S	#0052e2	S	<= 0.03	S	#0052e2	<= 0.06	S	#0052e2	<= 0.06	S	#0052e2	S	<= 0.5	S	#0052e2	S	<= 0.5	S	#0052e2	neg	neg	#0052e2	neg	#0052e2	0.06
15841_1#67	ERS638858	ERS638858	280	#999ce1	11752	12-270-255-5-6-1-680	23F	South Africa	PCV7	PCV7 era	Agincourt	-24.8281	31.2295	2009	9	M	6--18	NA	0	0	3	0--0--3	<= 0.03	S	#0052e2	S	<= 0.03	S	#0052e2	<= 0.06	S	#0052e2	<= 0.06	S	#0052e2	S	<= 0.5	S	#0052e2	S	<= 0.5	S	#0052e2	neg	neg	#0052e2	neg	#0052e2	0.06
17059_7#93	ERS707703	ERS707703	7	#db75f1	11063	1-8-11-4-6-4-6	23A	South Africa	NVT	PCV13 era	Soweto	-26.2542	27.8585	2012	7	F	<=2	N	0	0	6	0--0--6	<= 0.03	S	#0052e2	S	<= 0.03	S	#0052e2	<= 0.06	S	#0052e2	<= 0.06	S	#0052e2	S	<= 0.5	S	#0052e2	S	<= 0.5	S	#0052e2	neg	neg	#0052e2	neg	#0052e2	0.06
15995_1#91	ERS638916	ERS638916	14	#3cca7c	242	15-29-4-21-30-1-14	19F	South Africa	PCV7	PCV7 era	Agincourt	-24.8281	31.2295	2009	10	M	3--5	NA	0	0	NEW	0--0--gps214	<= 0.03	S	#0052e2	S	<= 0.03	S	#0052e2	<= 0.06	S	#0052e2	<= 0.06	S	#0052e2	S	<= 0.5	S	#0052e2	S	<= 0.5	S	#0052e2	MEF	pos	#ff2722	neg	#0052e2	8
15873_1#11	ERS639099	ERS639099	242	#e1937b	10611	12-8-9-15-6-20-5	6A	South Africa	PCV13	PCV13 era	Agincourt	-24.8281	31.2295	2011	8	M	<=2	NA	0	0	422	0--0--422	0.06	S	#0052e2	S	<= 0.03	S	#0052e2	<= 0.06	S	#0052e2	0.12	S	#0052e2	S	<= 0.5	S	#0052e2	S	<= 0.5	S	#0052e2	neg	neg	#0052e2	neg	#0052e2	0.06
15873_1#13	ERS639107	ERS639107	242	#e1937b	10611	12-8-9-15-6-20-5	6A	South Africa	PCV13	PCV13 era	Agincourt	-24.8281	31.2295	2011	9	F	3--5	NA	0	0	422	0--0--422	0.06	S	#0052e2	S	<= 0.03	S	#0052e2	<= 0.06	S	#0052e2	0.12	S	#0052e2	S	<= 0.5	S	#0052e2	S	<= 0.5	S	#0052e2	neg	neg	#0052e2	neg	#0052e2	0.06
15873_1#55	ERS639165	ERS639165	242	#e1937b	10611	12-8-9-15-6-20-5	6A	South Africa	PCV13	PCV7 era	Agincourt	-24.8281	31.2295	2009	9	F	6--18	NA	0	0	422	0--0--422	0.06	S	#0052e2	S	<= 0.03	S	#0052e2	<= 0.06	S	#0052e2	0.12	S	#0052e2	S	<= 0.5	S	#0052e2	S	<= 0.5	S	#0052e2	neg	neg	#0052e2	neg	#0052e2	0.06
17150_6#78	ERS708583	ERS708583	233	#9a537c	5396	10-5-54-1-238-1-6	35B	South Africa	NVT	PCV7 era	Soweto	-26.2542	27.8585	2010	10	F	>18	P	0	116	NEW	0--116--gps31	0.06	S	#0052e2	S	<= 0.03	S	#0052e2	<= 0.06	S	#0052e2	<= 0.06	S	#0052e2	S	<= 0.5	S	#0052e2	S	<= 0.5	S	#0052e2	neg	neg	#0052e2	neg	#0052e2	0.06
17059_6#31	ERS707576	ERS707576	233	#9a537c	5396	10-5-54-1-238-1-6	35B	South Africa	NVT	PCV13 era	Soweto	-26.2542	27.8585	2012	5	M	6--18	P	0	116	NEW	0--116--gps31	0.06	S	#0052e2	S	<= 0.03	S	#0052e2	<= 0.06	S	#0052e2	<= 0.06	S	#0052e2	S	<= 0.5	S	#0052e2	S	<= 0.5	S	#0052e2	neg	neg	#0052e2	neg	#0052e2	0.06
15841_1#50	ERS638835	ERS638835	13	#bc5fd1	10934	51-9-4-13-15-20-199	6A	South Africa	PCV13	PCV7 era	Agincourt	-24.8281	31.2295	2009	7	M	<=2	N	0	13	NEW	0--13--gps64	0.12	R	#ff2722	S	0.12	S	#0052e2	<= 0.06	S	#0052e2	0.12	S	#0052e2	S	<= 0.5	S	#0052e2	S	<= 0.5	S	#0052e2	neg	neg	#0052e2	neg	#0052e2	0.06
15995_2#150	ERS640182	ERS640182	22	#517820	10654	8-10-36-3-6-1-421	15A	South Africa	NVT	PCV13 era	Agincourt	-24.8281	31.2295	2013	10	F	3--5	N	0	176	389	0--176--389	0.06	S	#0052e2	S	0.06	S	#0052e2	<= 0.06	S	#0052e2	<= 0.06	S	#0052e2	S	<= 0.5	S	#0052e2	S	<= 0.5	S	#0052e2	neg	neg	#0052e2	neg	#0052e2	0.06
15995_2#174	ERS640206	ERS640206	22	#517820	10654	8-10-36-3-6-1-421	15A	South Africa	NVT	PCV13 era	Agincourt	-24.8281	31.2295	2013	10	F	6--18	NA	0	176	389	0--176--389	0.06	S	#0052e2	S	0.06	S	#0052e2	<= 0.06	S	#0052e2	<= 0.06	S	#0052e2	S	<= 0.5	S	#0052e2	S	<= 0.5	S	#0052e2	neg	neg	#0052e2	neg	#0052e2	0.06
17138_4#50	ERS708687	ERS708687	116	#6361a1	5080	97-5-9-18-77-4-17	23A	South Africa	NVT	PCV7 era	Soweto	-26.2542	27.8585	2010	6	F	<=2	N	0	2	0	0--2--0	<= 0.03	S	#0052e2	S	<= 0.03	S	#0052e2	<= 0.06	S	#0052e2	<= 0.06	S	#0052e2	S	<= 0.5	S	#0052e2	S	<= 0.5	S	#0052e2	neg	neg	#0052e2	neg	#0052e2	0.06
15995_1#24	ERS638754	ERS638754	116	#6361a1	5080	97-5-9-18-77-4-17	23A	South Africa	NVT	PCV7 era	Agincourt	-24.8281	31.2295	2009	9	F	<=2	NA	0	2	0	0--2--0	<= 0.03	S	#0052e2	S	<= 0.03	S	#0052e2	<= 0.06	S	#0052e2	<= 0.06	S	#0052e2	S	<= 0.5	S	#0052e2	S	<= 0.5	S	#0052e2	neg	neg	#0052e2	neg	#0052e2	0.06
17138_5#11	ERS640025	ERS640025	116	#6361a1	5080	97-5-9-18-77-4-17	23A	South Africa	NVT	PCV13 era	Agincourt	-24.8281	31.2295	2013	7	F	<=2	NA	0	2	0	0--2--0	<= 0.03	S	#0052e2	S	<= 0.03	S	#0052e2	<= 0.06	S	#0052e2	<= 0.06	S	#0052e2	S	<= 0.5	S	#0052e2	S	<= 0.5	S	#0052e2	neg	neg	#0052e2	neg	#0052e2	0.06
15995_2#134	ERS640166	ERS640166	34	#3fc6d1	10987	12-5-54-38-3-14-6	34	South Africa	NVT	PCV13 era	Agincourt	-24.8281	31.2295	2013	10	M	<=2	N	0	2	28	0--2--28	0.06	S	#0052e2	S	<= 0.03	S	#0052e2	<= 0.06	S	#0052e2	0.12	S	#0052e2	S	<= 0.5	S	#0052e2	S	<= 0.5	S	#0052e2	neg	neg	#0052e2	neg	#0052e2	0.06
15841_2#13	ERS639211	ERS639211	51	#65682a	458	2-32-9-47-6-21-17	3	South Africa	PCV13	PCV13 era	Agincourt	-24.8281	31.2295	2011	9	F	<=2	NA	0	26	2	0--26--2	<= 0.03	S	#0052e2	S	<= 0.03	S	#0052e2	<= 0.06	S	#0052e2	<= 0.06	S	#0052e2	S	<= 0.5	S	#0052e2	S	<= 0.5	S	#0052e2	neg	neg	#0052e2	neg	#0052e2	0.06
15995_1#128	ERS639970	ERS639970	51	#65682a	458	2-32-9-47-6-21-17	3	South Africa	PCV13	PCV13 era	Agincourt	-24.8281	31.2295	2013	7	M	<=2	NA	0	26	2	0--26--2	<= 0.03	S	#0052e2	S	<= 0.03	S	#0052e2	<= 0.06	S	#0052e2	<= 0.06	S	#0052e2	S	<= 0.5	S	#0052e2	S	<= 0.5	S	#0052e2	neg	neg	#0052e2	neg	#0052e2	0.06
17059_6#24	ERS707563	ERS707563	51	#65682a	458	2-32-9-47-6-21-17	3	South Africa	PCV13	PCV13 era	Soweto	-26.2542	27.8585	2012	5	M	<=2	N	0	26	2	0--26--2	<= 0.03	S	#0052e2	S	<= 0.03	S	#0052e2	<= 0.06	S	#0052e2	<= 0.06	S	#0052e2	S	<= 0.5	S	#0052e2	S	<= 0.5	S	#0052e2	neg	neg	#0052e2	neg	#0052e2	0.06
17150_5#74	ERS708217	ERS708217	51	#65682a	458	2-32-9-47-6-21-17	3	South Africa	PCV13	PCV7 era	Soweto	-26.2542	27.8585	2010	5	F	<=2	N	0	26	2	0--26--2	<= 0.03	S	#0052e2	S	<= 0.03	S	#0052e2	<= 0.06	S	#0052e2	<= 0.06	S	#0052e2	S	<= 0.5	S	#0052e2	S	<= 0.5	S	#0052e2	neg	neg	#0052e2	neg	#0052e2	0.06
15841_1#42	ERS638823	ERS638823	51	#65682a	458	2-32-9-47-6-21-17	3	South Africa	PCV13	PCV7 era	Agincourt	-24.8281	31.2295	2009	7	M	<=2	NA	0	26	2	0--26--2	<= 0.03	S	#0052e2	S	<= 0.03	S	#0052e2	<= 0.06	S	#0052e2	<= 0.06	S	#0052e2	S	<= 0.5	S	#0052e2	S	<= 0.5	S	#0052e2	neg	neg	#0052e2	neg	#0052e2	0.06
15841_5#30	ERS638950	ERS638950	51	#65682a	458	2-32-9-47-6-21-17	3	South Africa	PCV13	PCV7 era	Agincourt	-24.8281	31.2295	2011	5	F	<=2	NA	0	26	2	0--26--2	<= 0.03	S	#0052e2	S	<= 0.03	S	#0052e2	<= 0.06	S	#0052e2	<= 0.06	S	#0052e2	S	<= 0.5	S	#0052e2	S	<= 0.5	S	#0052e2	neg	neg	#0052e2	neg	#0052e2	0.06
15841_2#65	ERS639271	ERS639271	51	#65682a	458	2-32-9-47-6-21-17	3	South Africa	PCV13	PCV7 era	Agincourt	-24.8281	31.2295	2011	6	F	>18	N	0	26	2	0--26--2	<= 0.03	S	#0052e2	S	<= 0.03	S	#0052e2	<= 0.06	S	#0052e2	<= 0.06	S	#0052e2	S	<= 0.5	S	#0052e2	S	<= 0.5	S	#0052e2	neg	neg	#0052e2	neg	#0052e2	0.06
17175_6#33	ERS708134	ERS708134	51	#65682a	458	2-32-9-47-6-21-17	3	South Africa	PCV13	PCV7 era	Soweto	-26.2542	27.8585	2010	6	F	>18	N	0	26	2	0--26--2	<= 0.03	S	#0052e2	S	<= 0.03	S	#0052e2	<= 0.06	S	#0052e2	<= 0.06	S	#0052e2	S	<= 0.5	S	#0052e2	S	<= 0.5	S	#0052e2	neg	neg	#0052e2	neg	#0052e2	0.06
18090_5#41	ERS708200	ERS708200	51	#65682a	458	2-32-9-47-6-21-17	3	South Africa	PCV13	PCV7 era	Soweto	-26.2542	27.8585	2010	7	F	>18	P	0	26	2	0--26--2	<= 0.03	S	#0052e2	S	<= 0.03	S	#0052e2	<= 0.06	S	#0052e2	<= 0.06	S	#0052e2	S	<= 0.5	S	#0052e2	S	<= 0.5	S	#0052e2	neg	neg	#0052e2	neg	#0052e2	0.06
17175_5#79	ERS708049	ERS708049	51	#65682a	458	2-32-9-47-6-21-17	3	South Africa	PCV13	PCV7 era	Soweto	-26.2542	27.8585	2010	7	F	>18	P	0	26	2	0--26--2	<= 0.03	S	#0052e2	S	<= 0.03	S	#0052e2	<= 0.06	S	#0052e2	<= 0.06	S	#0052e2	S	<= 0.5	S	#0052e2	S	<= 0.5	S	#0052e2	neg	neg	#0052e2	neg	#0052e2	0.06
15841_1#64	ERS638854	ERS638854	51	#65682a	458	2-32-9-47-6-21-17	3	South Africa	PCV13	PCV7 era	Agincourt	-24.8281	31.2295	2009	9	F	>18	N	0	26	2	0--26--2	<= 0.03	S	#0052e2	S	<= 0.03	S	#0052e2	<= 0.06	S	#0052e2	<= 0.06	S	#0052e2	S	<= 0.5	S	#0052e2	S	<= 0.5	S	#0052e2	neg	neg	#0052e2	neg	#0052e2	0.06
17059_8#14	ERS707729	ERS707729	51	#65682a	458	2-32-9-47-6-21-17	3	South Africa	PCV13	PCV13 era	Soweto	-26.2542	27.8585	2012	5	F	>18	P	0	26	2	0--26--2	<= 0.03	S	#0052e2	S	<= 0.03	S	#0052e2	<= 0.06	S	#0052e2	<= 0.06	S	#0052e2	S	<= 0.5	S	#0052e2	S	<= 0.5	S	#0052e2	neg	neg	#0052e2	neg	#0052e2	0.06
17175_6#66	ERS708205	ERS708205	51	#65682a	12142	2-32-9-47-6-710-17	3	South Africa	PCV13	PCV7 era	Soweto	-26.2542	27.8585	2010	8	F	>18	P	0	26	2	0--26--2	<= 0.03	S	#0052e2	S	<= 0.03	S	#0052e2	<= 0.06	S	#0052e2	<= 0.06	S	#0052e2	S	<= 0.5	S	#0052e2	S	<= 0.5	S	#0052e2	neg	neg	#0052e2	neg	#0052e2	0.06
15874_1#5	ERS639020	ERS639020	51	#65682a	12606	2-32-9-47-6-21-788	3	South Africa	PCV13	PCV7 era	Agincourt	-24.8281	31.2295	2011	5	F	>18	NA	0	26	2	0--26--2	<= 0.03	S	#0052e2	S	<= 0.03	S	#0052e2	<= 0.06	S	#0052e2	<= 0.06	S	#0052e2	S	<= 0.5	S	#0052e2	S	<= 0.5	S	#0052e2	neg	neg	#0052e2	neg	#0052e2	0.06
15995_1#78	ERS638903	ERS638903	51	#65682a	458	2-32-9-47-6-21-17	3	South Africa	PCV13	PCV7 era	Agincourt	-24.8281	31.2295	2009	8	F	3--5	NA	0	26	2	0--26--2	<= 0.03	S	#0052e2	S	<= 0.03	S	#0052e2	<= 0.06	S	#0052e2	<= 0.06	S	#0052e2	S	<= 0.5	S	#0052e2	S	<= 0.5	S	#0052e2	neg	neg	#0052e2	neg	#0052e2	0.06
17150_5#27	ERS708125	ERS708125	51	#65682a	458	2-32-9-47-6-21-17	3	South Africa	PCV13	PCV7 era	Soweto	-26.2542	27.8585	2010	7	F	3--5	P	0	26	2	0--26--2	<= 0.03	S	#0052e2	S	<= 0.03	S	#0052e2	<= 0.06	S	#0052e2	<= 0.06	S	#0052e2	S	<= 0.5	S	#0052e2	S	<= 0.5	S	#0052e2	neg	neg	#0052e2	neg	#0052e2	0.06
17059_8#8	ERS707717	ERS707717	51	#65682a	458	2-32-9-47-6-21-17	3	South Africa	PCV13	PCV13 era	Soweto	-26.2542	27.8585	2012	8	M	3--5	P	0	26	2	0--26--2	<= 0.03	S	#0052e2	S	<= 0.03	S	#0052e2	<= 0.06	S	#0052e2	<= 0.06	S	#0052e2	S	<= 0.5	S	#0052e2	S	<= 0.5	S	#0052e2	neg	neg	#0052e2	neg	#0052e2	0.06
15841_1#24	ERS638798	ERS638798	51	#65682a	458	2-32-9-47-6-21-17	3	South Africa	PCV13	PCV7 era	Agincourt	-24.8281	31.2295	2009	9	F	3--5	NA	0	26	2	0--26--2	<= 0.03	S	#0052e2	S	<= 0.03	S	#0052e2	<= 0.06	S	#0052e2	<= 0.06	S	#0052e2	S	<= 0.5	S	#0052e2	S	<= 0.5	S	#0052e2	neg	neg	#0052e2	neg	#0052e2	0.06
15841_4#60	ERS639903	ERS639903	51	#65682a	458	2-32-9-47-6-21-17	3	South Africa	PCV13	PCV13 era	Agincourt	-24.8281	31.2295	2011	8	M	3--5	NA	0	26	2	0--26--2	<= 0.03	S	#0052e2	S	<= 0.03	S	#0052e2	<= 0.06	S	#0052e2	<= 0.06	S	#0052e2	S	<= 0.5	S	#0052e2	S	<= 0.5	S	#0052e2	neg	neg	#0052e2	neg	#0052e2	0.06
15995_1#113	ERS639955	ERS639955	51	#65682a	458	2-32-9-47-6-21-17	3	South Africa	PCV13	PCV13 era	Agincourt	-24.8281	31.2295	2013	6	F	3--5	NA	0	26	2	0--26--2	<= 0.03	S	#0052e2	S	<= 0.03	S	#0052e2	<= 0.06	S	#0052e2	<= 0.06	S	#0052e2	S	<= 0.5	S	#0052e2	S	<= 0.5	S	#0052e2	neg	neg	#0052e2	neg	#0052e2	0.06
15841_2#55	ERS639261	ERS639261	51	#65682a	458	2-32-9-47-6-21-17	3	South Africa	PCV13	PCV13 era	Agincourt	-24.8281	31.2295	2011	10	F	6--18	NA	0	26	2	0--26--2	<= 0.03	S	#0052e2	S	<= 0.03	S	#0052e2	<= 0.06	S	#0052e2	<= 0.06	S	#0052e2	S	<= 0.5	S	#0052e2	S	<= 0.5	S	#0052e2	neg	neg	#0052e2	neg	#0052e2	0.06
15995_2#146	ERS640178	ERS640178	51	#65682a	458	2-32-9-47-6-21-17	3	South Africa	PCV13	PCV13 era	Agincourt	-24.8281	31.2295	2013	9	M	6--18	N	0	26	2	0--26--2	<= 0.03	S	#0052e2	S	<= 0.03	S	#0052e2	<= 0.06	S	#0052e2	<= 0.06	S	#0052e2	S	<= 0.5	S	#0052e2	S	<= 0.5	S	#0052e2	neg	neg	#0052e2	neg	#0052e2	0.06
17059_8#42	ERS707789	ERS707789	51	#65682a	458	2-32-9-47-6-21-17	3	South Africa	PCV13	PCV13 era	Soweto	-26.2542	27.8585	2012	5	F	6--18	P	0	26	2	0--26--2	<= 0.03	S	#0052e2	S	<= 0.03	S	#0052e2	<= 0.06	S	#0052e2	<= 0.06	S	#0052e2	S	<= 0.5	S	#0052e2	S	<= 0.5	S	#0052e2	neg	neg	#0052e2	neg	#0052e2	0.06
17150_5#84	ERS708236	ERS708236	253	#59cfa2	1765	2-32-54-47-114-115-17	3	South Africa	PCV13	PCV7 era	Soweto	-26.2542	27.8585	2010	7	F	6--18	P	0	26	2	0--26--2	<= 0.03	S	#0052e2	S	<= 0.03	S	#0052e2	<= 0.06	S	#0052e2	<= 0.06	S	#0052e2	S	<= 0.5	S	#0052e2	S	<= 0.5	S	#0052e2	neg	neg	#0052e2	neg	#0052e2	0.06
15995_2#15	ERS640048	ERS640048	51	#65682a	458	2-32-9-47-6-21-17	3	South Africa	PCV13	PCV13 era	Agincourt	-24.8281	31.2295	2013	9	F	6--18	NA	0	26	2	0--26--2	<= 0.03	S	#0052e2	S	<= 0.03	S	#0052e2	<= 0.06	S	#0052e2	<= 0.06	S	#0052e2	S	<= 0.5	S	#0052e2	S	<= 0.5	S	#0052e2	neg	neg	#0052e2	neg	#0052e2	0.06
15995_2#172	ERS640204	ERS640204	51	#65682a	458	2-32-9-47-6-21-17	3	South Africa	PCV13	PCV13 era	Agincourt	-24.8281	31.2295	2013	9	F	6--18	NA	0	26	2	0--26--2	<= 0.03	S	#0052e2	S	<= 0.03	S	#0052e2	<= 0.06	S	#0052e2	<= 0.06	S	#0052e2	S	<= 0.5	S	#0052e2	S	<= 0.5	S	#0052e2	neg	neg	#0052e2	neg	#0052e2	0.06
15841_2#84	ERS639290	ERS639290	51	#65682a	458	2-32-9-47-6-21-17	3	South Africa	PCV13	PCV7 era	Agincourt	-24.8281	31.2295	2009	9	M	6--18	NA	0	26	2	0--26--2	<= 0.03	S	#0052e2	S	<= 0.03	S	#0052e2	<= 0.06	S	#0052e2	<= 0.06	S	#0052e2	S	<= 0.5	S	#0052e2	S	<= 0.5	S	#0052e2	neg	neg	#0052e2	neg	#0052e2	0.06
15841_5#22	ERS638942	ERS638942	51	#65682a	458	2-32-9-47-6-21-17	3	South Africa	PCV13	PCV7 era	Agincourt	-24.8281	31.2295	2011	5	M	6--18	NA	0	26	2	0--26--2	<= 0.03	S	#0052e2	S	<= 0.03	S	#0052e2	<= 0.06	S	#0052e2	<= 0.06	S	#0052e2	S	<= 0.5	S	#0052e2	S	<= 0.5	S	#0052e2	neg	neg	#0052e2	neg	#0052e2	0.06
15841_1#52	ERS638837	ERS638837	51	#65682a	458	2-32-9-47-6-21-17	3	South Africa	PCV13	PCV7 era	Agincourt	-24.8281	31.2295	2009	9	F	6--18	NA	0	26	2	0--26--2	<= 0.03	S	#0052e2	S	<= 0.03	S	#0052e2	<= 0.06	S	#0052e2	<= 0.06	S	#0052e2	S	<= 0.5	S	#0052e2	S	<= 0.5	S	#0052e2	neg	neg	#0052e2	neg	#0052e2	0.06
15841_2#18	ERS639218	ERS639218	51	#65682a	458	2-32-9-47-6-21-17	3	South Africa	PCV13	PCV7 era	Agincourt	-24.8281	31.2295	2011	6	F	6--18	NA	0	26	2	0--26--2	<= 0.03	S	#0052e2	S	<= 0.03	S	#0052e2	<= 0.06	S	#0052e2	<= 0.06	S	#0052e2	S	<= 0.5	S	#0052e2	S	<= 0.5	S	#0052e2	neg	neg	#0052e2	neg	#0052e2	0.06
15731_8#21	ERS638656	ERS638656	51	#65682a	458	2-32-9-47-6-21-17	3	South Africa	PCV13	PCV7 era	Agincourt	-24.8281	31.2295	2009	7	M	6--18	NA	0	26	2	0--26--2	<= 0.03	S	#0052e2	S	<= 0.03	S	#0052e2	<= 0.06	S	#0052e2	<= 0.06	S	#0052e2	S	<= 0.5	S	#0052e2	S	<= 0.5	S	#0052e2	neg	neg	#0052e2	neg	#0052e2	0.06
15841_4#63	ERS639906	ERS639906	51	#65682a	458	2-32-9-47-6-21-17	3	South Africa	PCV13	PCV13 era	Agincourt	-24.8281	31.2295	2013	6	F	6--18	NA	0	26	2	0--26--2	<= 0.03	S	#0052e2	S	<= 0.03	S	#0052e2	<= 0.06	S	#0052e2	<= 0.06	S	#0052e2	S	<= 0.5	S	#0052e2	S	<= 0.5	S	#0052e2	neg	neg	#0052e2	neg	#0052e2	0.06
15995_1#143	ERS639985	ERS639985	148	#e03873	9519	8-38-351-5-6-92-6	untypable	South Africa	NVT	PCV13 era	Agincourt	-24.8281	31.2295	2013	7	M	<=2	N	0	27	NEW	0--27--gps45	0.25	R	#ff2722	S	0.12	S	#0052e2	<= 0.06	S	#0052e2	0.12	S	#0052e2	S	<= 0.5	S	#0052e2	S	<= 0.5	S	#0052e2	MEF	pos	#ff2722	neg	#0052e2	8
15995_2#57	ERS640090	ERS640090	148	#e03873	9519	8-38-351-5-6-92-6	untypable	South Africa	NVT	PCV13 era	Agincourt	-24.8281	31.2295	2013	8	M	<=2	NA	0	27	NEW	0--27--gps45	0.25	R	#ff2722	S	0.12	S	#0052e2	<= 0.06	S	#0052e2	0.12	S	#0052e2	S	<= 0.5	S	#0052e2	S	<= 0.5	S	#0052e2	MEF	pos	#ff2722	neg	#0052e2	8
17059_6#85	ERS707681	ERS707681	148	#e03873	10643	8-38-351-5-2-92-6	untypable	South Africa	NVT	PCV13 era	Agincourt	-24.8281	31.2295	2013	10	M	<=2	N	0	27	NEW	0--27--gps45	0.25	R	#ff2722	S	0.12	S	#0052e2	<= 0.06	S	#0052e2	0.12	S	#0052e2	S	<= 0.5	S	#0052e2	S	<= 0.5	S	#0052e2	MEF	pos	#ff2722	neg	#0052e2	8
17059_8#63	ERS707834	ERS707834	148	#e03873	9519	8-38-351-5-6-92-6	untypable	South Africa	NVT	PCV13 era	Soweto	-26.2542	27.8585	2012	7	M	3--5	P	0	27	NEW	0--27--gps45	0.25	R	#ff2722	S	0.12	S	#0052e2	<= 0.06	S	#0052e2	0.12	S	#0052e2	S	<= 0.5	S	#0052e2	S	<= 0.5	S	#0052e2	MEF	pos	#ff2722	neg	#0052e2	8
17059_7#26	ERS707567	ERS707567	254	#db3941	11058	7-230-19-16-10-220-14	34	South Africa	NVT	PCV13 era	Soweto	-26.2542	27.8585	2012	5	F	<=2	P	0	4	0	0--4--0	<= 0.03	S	#0052e2	S	<= 0.03	S	#0052e2	<= 0.06	S	#0052e2	<= 0.06	S	#0052e2	S	<= 0.5	S	#0052e2	S	<= 0.5	S	#0052e2	RPLD2-V3I	neg	#0052e2	neg	#0052e2	0.06
17138_3#45	ERS708529	ERS708529	194	#a7c133	5578	1-8-4-5-6-347-168	10A	South Africa	NVT	PCV7 era	Soweto	-26.2542	27.8585	2010	11	F	<=2	P	0	4	0	0--4--0	<= 0.03	S	#0052e2	S	<= 0.03	S	#0052e2	<= 0.06	S	#0052e2	<= 0.06	S	#0052e2	S	<= 0.5	S	#0052e2	S	<= 0.5	S	#0052e2	neg	neg	#0052e2	neg	#0052e2	0.06
15995_2#8	ERS640041	ERS640041	13	#bc5fd1	5073	51-9-4-13-15-20-28	6A	South Africa	PCV13	PCV13 era	Agincourt	-24.8281	31.2295	2013	7	F	<=2	NA	0	4	0	0--4--0	<= 0.03	S	#0052e2	S	<= 0.03	S	#0052e2	<= 0.06	S	#0052e2	<= 0.06	S	#0052e2	S	<= 0.5	S	#0052e2	S	<= 0.5	S	#0052e2	neg	neg	#0052e2	neg	#0052e2	0.06
17175_6#91	ERS708257	ERS708257	13	#bc5fd1	11121	51-9-4-21-15-20-28	6A	South Africa	PCV13	PCV7 era	Soweto	-26.2542	27.8585	2010	9	M	<=2	N	0	4	0	0--4--0	<= 0.03	S	#0052e2	S	<= 0.03	S	#0052e2	<= 0.06	S	#0052e2	<= 0.06	S	#0052e2	S	<= 0.5	S	#0052e2	S	<= 0.5	S	#0052e2	neg	neg	#0052e2	neg	#0052e2	0.06
15841_1#56	ERS638843	ERS638843	13	#bc5fd1	5073	51-9-4-13-15-20-28	6A	South Africa	PCV13	PCV7 era	Agincourt	-24.8281	31.2295	2009	9	F	<=2	NA	0	4	0	0--4--0	<= 0.03	S	#0052e2	S	<= 0.03	S	#0052e2	<= 0.06	S	#0052e2	<= 0.06	S	#0052e2	S	<= 0.5	S	#0052e2	S	<= 0.5	S	#0052e2	neg	neg	#0052e2	neg	#0052e2	0.06
15841_4#61	ERS639904	ERS639904	13	#bc5fd1	5073	51-9-4-13-15-20-28	6A	South Africa	PCV13	PCV7 era	Agincourt	-24.8281	31.2295	2011	7	F	<=2	NA	0	4	0	0--4--0	<= 0.03	S	#0052e2	S	<= 0.03	S	#0052e2	<= 0.06	S	#0052e2	<= 0.06	S	#0052e2	S	<= 0.5	S	#0052e2	S	<= 0.5	S	#0052e2	ERM:MEF	pos	#ff2722	pos	#ff2722	> 32
15874_1#79	ERS639106	ERS639106	13	#bc5fd1	5073	51-9-4-13-15-20-28	6A	South Africa	PCV13	PCV7 era	Agincourt	-24.8281	31.2295	2011	7	F	<=2	NA	0	4	0	0--4--0	<= 0.03	S	#0052e2	S	<= 0.03	S	#0052e2	<= 0.06	S	#0052e2	<= 0.06	S	#0052e2	S	<= 0.5	S	#0052e2	S	<= 0.5	S	#0052e2	neg	neg	#0052e2	neg	#0052e2	0.06
17138_3#37	ERS708514	ERS708514	13	#bc5fd1	5073	51-9-4-13-15-20-28	6A	South Africa	PCV13	PCV7 era	Soweto	-26.2542	27.8585	2010	10	M	<=2	P	0	4	0	0--4--0	<= 0.03	S	#0052e2	S	<= 0.03	S	#0052e2	<= 0.06	S	#0052e2	<= 0.06	S	#0052e2	S	<= 0.5	S	#0052e2	S	<= 0.5	S	#0052e2	neg	neg	#0052e2	neg	#0052e2	0.06
15873_1#79	ERS639189	ERS639189	13	#bc5fd1	12605	51-9-546-25-15-20-28	6B	South Africa	PCV7	PCV7 era	Agincourt	-24.8281	31.2295	2009	9	M	<=2	NA	0	4	0	0--4--0	<= 0.03	S	#0052e2	S	<= 0.03	S	#0052e2	<= 0.06	S	#0052e2	<= 0.06	S	#0052e2	S	<= 0.5	S	#0052e2	S	<= 0.5	S	#0052e2	neg	neg	#0052e2	neg	#0052e2	0.06
15874_1#80	ERS639108	ERS639108	194	#a7c133	5578	1-8-4-5-6-347-168	10A	South Africa	NVT	PCV13 era	Agincourt	-24.8281	31.2295	2011	8	M	<=2	NA	0	4	0	0--4--0	<= 0.03	S	#0052e2	S	<= 0.03	S	#0052e2	<= 0.06	S	#0052e2	<= 0.06	S	#0052e2	S	<= 0.5	S	#0052e2	S	<= 0.5	S	#0052e2	neg	neg	#0052e2	neg	#0052e2	0.06
15995_1#40	ERS638784	ERS638784	13	#bc5fd1	5073	51-9-4-13-15-20-28	6A	South Africa	PCV13	PCV7 era	Agincourt	-24.8281	31.2295	2009	9	M	<=2	NA	0	4	0	0--4--0	<= 0.03	S	#0052e2	S	<= 0.03	S	#0052e2	<= 0.06	S	#0052e2	<= 0.06	S	#0052e2	S	<= 0.5	S	#0052e2	S	<= 0.5	S	#0052e2	neg	neg	#0052e2	neg	#0052e2	0.06
17150_6#61	ERS708550	ERS708550	13	#bc5fd1	5073	51-9-4-13-15-20-28	6A	South Africa	PCV13	PCV7 era	Soweto	-26.2542	27.8585	2010	11	F	<=2	P	0	4	0	0--4--0	<= 0.03	S	#0052e2	S	<= 0.03	S	#0052e2	<= 0.06	S	#0052e2	<= 0.06	S	#0052e2	S	<= 0.5	S	#0052e2	S	<= 0.5	S	#0052e2	neg	neg	#0052e2	neg	#0052e2	0.06
15841_1#48	ERS638832	ERS638832	13	#bc5fd1	5073	51-9-4-13-15-20-28	6A	South Africa	PCV13	PCV7 era	Agincourt	-24.8281	31.2295	2009	9	F	>18	N	0	4	0	0--4--0	<= 0.03	S	#0052e2	S	<= 0.03	S	#0052e2	<= 0.06	S	#0052e2	<= 0.06	S	#0052e2	S	<= 0.5	S	#0052e2	S	<= 0.5	S	#0052e2	neg	neg	#0052e2	neg	#0052e2	0.06
17059_7#56	ERS707629	ERS707629	194	#a7c133	12124	1-8-4-5-6-707-168	10A	South Africa	NVT	PCV13 era	Soweto	-26.2542	27.8585	2012	8	F	>18	N	0	4	0	0--4--0	<= 0.03	S	#0052e2	S	<= 0.03	S	#0052e2	<= 0.06	S	#0052e2	<= 0.06	S	#0052e2	S	<= 0.5	S	#0052e2	S	<= 0.5	S	#0052e2	neg	neg	#0052e2	neg	#0052e2	0.06
17150_6#54	ERS708536	ERS708536	13	#bc5fd1	5073	51-9-4-13-15-20-28	6A	South Africa	PCV13	PCV7 era	Soweto	-26.2542	27.8585	2010	10	F	>18	N	0	4	0	0--4--0	<= 0.03	S	#0052e2	S	<= 0.03	S	#0052e2	<= 0.06	S	#0052e2	<= 0.06	S	#0052e2	S	<= 0.5	S	#0052e2	S	<= 0.5	S	#0052e2	neg	neg	#0052e2	neg	#0052e2	0.06
17150_5#36	ERS708142	ERS708142	13	#bc5fd1	5073	51-9-4-13-15-20-28	6A	South Africa	PCV13	PCV7 era	Soweto	-26.2542	27.8585	2010	7	M	3--5	P	0	4	0	0--4--0	<= 0.03	S	#0052e2	S	<= 0.03	S	#0052e2	<= 0.06	S	#0052e2	<= 0.06	S	#0052e2	S	<= 0.5	S	#0052e2	S	<= 0.5	S	#0052e2	neg	neg	#0052e2	neg	#0052e2	0.06
15731_8#86	ERS638721	ERS638721	329	#a79330	4090	12-8-9-5-197-4-8	23F	South Africa	PCV7	PCV7 era	Agincourt	-24.8281	31.2295	2009	7	F	3--5	NA	0	4	0	0--4--0	<= 0.03	S	#0052e2	S	<= 0.03	S	#0052e2	<= 0.06	S	#0052e2	<= 0.06	S	#0052e2	S	<= 0.5	S	#0052e2	S	<= 0.5	S	#0052e2	neg	neg	#0052e2	neg	#0052e2	0.06
15841_1#43	ERS638825	ERS638825	13	#bc5fd1	5073	51-9-4-13-15-20-28	6A	South Africa	PCV13	PCV7 era	Agincourt	-24.8281	31.2295	2009	9	F	3--5	N	0	4	0	0--4--0	<= 0.03	S	#0052e2	S	<= 0.03	S	#0052e2	<= 0.06	S	#0052e2	<= 0.06	S	#0052e2	S	<= 0.5	S	#0052e2	S	<= 0.5	S	#0052e2	neg	neg	#0052e2	neg	#0052e2	0.06
17138_4#79	ERS708716	ERS708716	13	#bc5fd1	5073	51-9-4-13-15-20-28	6A	South Africa	PCV13	PCV13 era	Soweto	-26.2542	27.8585	2012	11	M	6--18	P	0	4	0	0--4--0	<= 0.03	S	#0052e2	S	<= 0.03	S	#0052e2	<= 0.06	S	#0052e2	<= 0.06	S	#0052e2	S	<= 0.5	S	#0052e2	S	<= 0.5	S	#0052e2	neg	neg	#0052e2	neg	#0052e2	0.06
17150_5#52	ERS708174	ERS708174	514	#84662e	11094	12-12-5-16-6-20-5	21	South Africa	NVT	PCV7 era	Soweto	-26.2542	27.8585	2010	7	M	<=2	N	0	4	187	0--4--187	<= 0.03	S	#0052e2	S	<= 0.03	S	#0052e2	<= 0.06	S	#0052e2	<= 0.06	S	#0052e2	S	<= 0.5	S	#0052e2	S	<= 0.5	S	#0052e2	neg	neg	#0052e2	neg	#0052e2	0.06
15841_5#19	ERS638939	ERS638939	13	#bc5fd1	10955	7-9-4-1-15-20-28	6A	South Africa	PCV13	PCV7 era	Agincourt	-24.8281	31.2295	2009	9	M	<=2	NA	0	4	194	0--4--194	0.06	S	#0052e2	S	<= 0.03	S	#0052e2	<= 0.06	S	#0052e2	0.12	S	#0052e2	S	<= 0.5	S	#0052e2	S	<= 0.5	S	#0052e2	neg	neg	#0052e2	neg	#0052e2	0.06
17059_7#64	ERS707646	ERS707646	179	#79a567	10550	1-5-4-25-10-88-14	15A	South Africa	NVT	PCV13 era	Soweto	-26.2542	27.8585	2012	8	F	<=2	N	0	4	3	0--4--3	<= 0.03	S	#0052e2	S	<= 0.03	S	#0052e2	<= 0.06	S	#0052e2	<= 0.06	S	#0052e2	S	<= 0.5	S	#0052e2	S	<= 0.5	S	#0052e2	neg	neg	#0052e2	neg	#0052e2	0.06
17175_5#81	ERS708053	ERS708053	179	#79a567	10550	1-5-4-25-10-88-14	15A	South Africa	NVT	PCV7 era	Soweto	-26.2542	27.8585	2010	8	M	<=2	N	0	4	3	0--4--3	<= 0.03	S	#0052e2	S	<= 0.03	S	#0052e2	<= 0.06	S	#0052e2	<= 0.06	S	#0052e2	S	<= 0.5	S	#0052e2	S	<= 0.5	S	#0052e2	neg	neg	#0052e2	neg	#0052e2	0.06
17175_6#3	ERS708080	ERS708080	179	#79a567	10550	1-5-4-25-10-88-14	15A	South Africa	NVT	PCV7 era	Soweto	-26.2542	27.8585	2010	6	M	<=2	N	0	4	3	0--4--3	<= 0.03	S	#0052e2	S	<= 0.03	S	#0052e2	<= 0.06	S	#0052e2	<= 0.06	S	#0052e2	S	<= 0.5	S	#0052e2	S	<= 0.5	S	#0052e2	neg	neg	#0052e2	neg	#0052e2	0.06
17175_6#76	ERS708226	ERS708226	40	#5f955c	11057	5-5-6-47-9-4-19	15B/15C	South Africa	NVT	PCV7 era	Soweto	-26.2542	27.8585	2010	9	M	<=2	N	0	4	3	0--4--3	<= 0.03	S	#0052e2	S	<= 0.03	S	#0052e2	<= 0.06	S	#0052e2	<= 0.06	S	#0052e2	S	<= 0.5	S	#0052e2	S	<= 0.5	S	#0052e2	neg	neg	#0052e2	neg	#0052e2	0.06
15841_3#34	ERS639782	ERS639782	179	#79a567	10550	1-5-4-25-10-88-14	15A	South Africa	NVT	PCV7 era	Agincourt	-24.8281	31.2295	2011	6	F	<=2	N	0	4	3	0--4--3	<= 0.03	S	#0052e2	S	<= 0.03	S	#0052e2	<= 0.06	S	#0052e2	<= 0.06	S	#0052e2	S	<= 0.5	S	#0052e2	S	<= 0.5	S	#0052e2	neg	neg	#0052e2	neg	#0052e2	0.06
15873_1#22	ERS639132	ERS639132	179	#79a567	12603	1-5-4-25-535-88-14	15A	South Africa	NVT	PCV13 era	Agincourt	-24.8281	31.2295	2011	9	F	<=2	NA	0	4	3	0--4--3	<= 0.03	S	#0052e2	S	<= 0.03	S	#0052e2	<= 0.06	S	#0052e2	<= 0.06	S	#0052e2	S	<= 0.5	S	#0052e2	S	<= 0.5	S	#0052e2	neg	neg	#0052e2	neg	#0052e2	0.06
17059_7#46	ERS707607	ERS707607	179	#79a567	10550	1-5-4-25-10-88-14	15A	South Africa	NVT	PCV13 era	Soweto	-26.2542	27.8585	2012	7	F	<=2	N	0	4	3	0--4--3	<= 0.03	S	#0052e2	S	<= 0.03	S	#0052e2	<= 0.06	S	#0052e2	<= 0.06	S	#0052e2	S	<= 0.5	S	#0052e2	S	<= 0.5	S	#0052e2	neg	neg	#0052e2	neg	#0052e2	0.06
17175_6#45	ERS708159	ERS708159	179	#79a567	10550	1-5-4-25-10-88-14	15A	South Africa	NVT	PCV7 era	Soweto	-26.2542	27.8585	2010	8	M	<=2	P	0	4	3	0--4--3	<= 0.03	S	#0052e2	S	<= 0.03	S	#0052e2	<= 0.06	S	#0052e2	<= 0.06	S	#0052e2	S	<= 0.5	S	#0052e2	S	<= 0.5	S	#0052e2	neg	neg	#0052e2	neg	#0052e2	0.06
15841_3#63	ERS639811	ERS639811	194	#a7c133	10945	1-8-54-5-6-142-19	7C	South Africa	NVT	PCV7 era	Agincourt	-24.8281	31.2295	2011	7	M	<=2	N	0	4	3	0--4--3	<= 0.03	S	#0052e2	S	<= 0.03	S	#0052e2	<= 0.06	S	#0052e2	<= 0.06	S	#0052e2	S	<= 0.5	S	#0052e2	S	<= 0.5	S	#0052e2	neg	neg	#0052e2	neg	#0052e2	0.06
15841_1#14	ERS638783	ERS638783	13	#bc5fd1	4087	7-9-4-5-15-20-18	6A	South Africa	PCV13	PCV7 era	Agincourt	-24.8281	31.2295	2009	6	F	<=2	NA	0	4	3	0--4--3	<= 0.03	S	#0052e2	S	<= 0.03	S	#0052e2	<= 0.06	S	#0052e2	<= 0.06	S	#0052e2	S	<= 0.5	S	#0052e2	S	<= 0.5	S	#0052e2	neg	neg	#0052e2	neg	#0052e2	0.06
15841_3#20	ERS639768	ERS639768	13	#bc5fd1	7736	7-9-9-13-15-20-28	6A	South Africa	PCV13	PCV13 era	Agincourt	-24.8281	31.2295	2011	9	F	<=2	NA	0	4	3	0--4--3	<= 0.03	S	#0052e2	S	<= 0.03	S	#0052e2	<= 0.06	S	#0052e2	<= 0.06	S	#0052e2	S	<= 0.5	S	#0052e2	S	<= 0.5	S	#0052e2	neg	neg	#0052e2	neg	#0052e2	0.06
15841_3#35	ERS639783	ERS639783	13	#bc5fd1	7736	7-9-9-13-15-20-28	6A	South Africa	PCV13	PCV13 era	Agincourt	-24.8281	31.2295	2011	9	M	<=2	NA	0	4	3	0--4--3	<= 0.03	S	#0052e2	S	<= 0.03	S	#0052e2	<= 0.06	S	#0052e2	<= 0.06	S	#0052e2	S	<= 0.5	S	#0052e2	S	<= 0.5	S	#0052e2	neg	neg	#0052e2	neg	#0052e2	0.06
15841_3#77	ERS639825	ERS639825	13	#bc5fd1	7736	7-9-9-13-15-20-28	6A	South Africa	PCV13	PCV7 era	Agincourt	-24.8281	31.2295	2011	7	F	<=2	NA	0	4	3	0--4--3	<= 0.03	S	#0052e2	S	<= 0.03	S	#0052e2	<= 0.06	S	#0052e2	<= 0.06	S	#0052e2	S	<= 0.5	S	#0052e2	S	<= 0.5	S	#0052e2	neg	neg	#0052e2	neg	#0052e2	0.06
15841_3#83	ERS639831	ERS639831	13	#bc5fd1	10948	7-9-4-5-15-4-18	6A	South Africa	PCV13	PCV13 era	Agincourt	-24.8281	31.2295	2011	9	M	<=2	NA	0	4	3	0--4--3	<= 0.03	S	#0052e2	S	<= 0.03	S	#0052e2	<= 0.06	S	#0052e2	<= 0.06	S	#0052e2	S	<= 0.5	S	#0052e2	S	<= 0.5	S	#0052e2	neg	neg	#0052e2	neg	#0052e2	0.06
15873_1#85	ERS639199	ERS639199	13	#bc5fd1	10664	5-9-4-5-15-20-18	6A	South Africa	PCV13	PCV13 era	Agincourt	-24.8281	31.2295	2011	8	M	<=2	NA	0	4	3	0--4--3	<= 0.03	S	#0052e2	S	<= 0.03	S	#0052e2	<= 0.06	S	#0052e2	<= 0.06	S	#0052e2	S	<= 0.5	S	#0052e2	S	<= 0.5	S	#0052e2	neg	neg	#0052e2	neg	#0052e2	0.06
15841_5#91	ERS639011	ERS639011	13	#bc5fd1	6372	15-9-4-5-15-20-18	6A	South Africa	PCV13	PCV7 era	Agincourt	-24.8281	31.2295	2009	9	F	<=2	NA	0	4	3	0--4--3	<= 0.03	S	#0052e2	S	<= 0.03	S	#0052e2	<= 0.06	S	#0052e2	<= 0.06	S	#0052e2	S	<= 0.5	S	#0052e2	S	<= 0.5	S	#0052e2	neg	neg	#0052e2	neg	#0052e2	0.06
15995_2#183	ERS640215	ERS640215	13	#bc5fd1	2285	7-9-4-13-15-20-28	6A	South Africa	PCV13	PCV13 era	Agincourt	-24.8281	31.2295	2013	10	M	<=2	N	0	4	3	0--4--3	<= 0.03	S	#0052e2	S	<= 0.03	S	#0052e2	<= 0.06	S	#0052e2	<= 0.06	S	#0052e2	S	<= 0.5	S	#0052e2	S	<= 0.5	S	#0052e2	neg	neg	#0052e2	neg	#0052e2	0.06
17059_8#40	ERS707785	ERS707785	13	#bc5fd1	8696	8-9-4-13-15-20-28	6A	South Africa	PCV13	PCV13 era	Soweto	-26.2542	27.8585	2012	9	F	>18	N	0	4	3	0--4--3	<= 0.03	S	#0052e2	S	<= 0.03	S	#0052e2	<= 0.06	S	#0052e2	<= 0.06	S	#0052e2	S	<= 0.5	S	#0052e2	S	<= 0.5	S	#0052e2	neg	neg	#0052e2	neg	#0052e2	0.06
17059_8#32	ERS707768	ERS707768	142	#5a85e8	10588	10-13-34-16-15-1-31	15A	South Africa	NVT	PCV13 era	Soweto	-26.2542	27.8585	2012	8	F	>18	N	0	4	3	0--4--3	<= 0.03	S	#0052e2	S	<= 0.03	S	#0052e2	<= 0.06	S	#0052e2	<= 0.06	S	#0052e2	S	<= 0.5	S	#0052e2	S	<= 0.5	S	#0052e2	neg	neg	#0052e2	neg	#0052e2	0.06
15841_2#9	ERS639205	ERS639205	13	#bc5fd1	1096	7-9-4-33-15-20-28	6A	South Africa	PCV13	PCV7 era	Agincourt	-24.8281	31.2295	2011	7	F	>18	N	0	4	3	0--4--3	<= 0.03	S	#0052e2	S	<= 0.03	S	#0052e2	<= 0.06	S	#0052e2	<= 0.06	S	#0052e2	S	<= 0.5	S	#0052e2	S	<= 0.5	S	#0052e2	neg	neg	#0052e2	neg	#0052e2	0.06
17059_6#80	ERS707672	ERS707672	40	#5f955c	11057	5-5-6-47-9-4-19	22A	South Africa	NVT	PCV13 era	Soweto	-26.2542	27.8585	2012	5	F	>18	P	0	4	3	0--4--3	<= 0.03	S	#0052e2	S	<= 0.03	S	#0052e2	<= 0.06	S	#0052e2	<= 0.06	S	#0052e2	S	<= 0.5	S	#0052e2	S	<= 0.5	S	#0052e2	neg	neg	#0052e2	neg	#0052e2	0.06
15841_2#50	ERS639256	ERS639256	179	#79a567	10550	1-5-4-25-10-88-14	15A	South Africa	NVT	PCV7 era	Agincourt	-24.8281	31.2295	2011	6	F	>18	NA	0	4	3	0--4--3	<= 0.03	S	#0052e2	S	<= 0.03	S	#0052e2	<= 0.06	S	#0052e2	<= 0.06	S	#0052e2	S	<= 0.5	S	#0052e2	S	<= 0.5	S	#0052e2	neg	neg	#0052e2	neg	#0052e2	0.06
15873_1#14	ERS639111	ERS639111	40	#5f955c	5266	2-18-6-10-17-1-19	22A	South Africa	NVT	PCV13 era	Agincourt	-24.8281	31.2295	2011	9	F	3--5	NA	0	4	3	0--4--3	<= 0.03	S	#0052e2	S	<= 0.03	S	#0052e2	<= 0.06	S	#0052e2	<= 0.06	S	#0052e2	S	<= 0.5	S	#0052e2	S	<= 0.5	S	#0052e2	neg	neg	#0052e2	neg	#0052e2	0.06
17059_7#35	ERS707585	ERS707585	13	#bc5fd1	1096	7-9-4-33-15-20-28	6A	South Africa	PCV13	PCV13 era	Soweto	-26.2542	27.8585	2012	7	M	3--5	P	0	4	3	0--4--3	<= 0.03	S	#0052e2	S	<= 0.03	S	#0052e2	<= 0.06	S	#0052e2	<= 0.06	S	#0052e2	S	<= 0.5	S	#0052e2	S	<= 0.5	S	#0052e2	neg	neg	#0052e2	neg	#0052e2	0.06
17059_7#47	ERS707609	ERS707609	13	#bc5fd1	2285	7-9-4-13-15-20-28	6A	South Africa	PCV13	PCV13 era	Soweto	-26.2542	27.8585	2012	7	F	3--5	P	0	4	3	0--4--3	<= 0.03	S	#0052e2	S	<= 0.03	S	#0052e2	<= 0.06	S	#0052e2	<= 0.06	S	#0052e2	S	<= 0.5	S	#0052e2	S	<= 0.5	S	#0052e2	neg	neg	#0052e2	neg	#0052e2	0.06
17150_4#18	ERS707920	ERS707920	13	#bc5fd1	7744	10-9-4-5-15-20-18	6A	South Africa	PCV13	PCV7 era	Soweto	-26.2542	27.8585	2010	6	M	3--5	N	0	4	3	0--4--3	<= 0.03	S	#0052e2	S	<= 0.03	S	#0052e2	<= 0.06	S	#0052e2	<= 0.06	S	#0052e2	S	<= 0.5	S	#0052e2	S	<= 0.5	S	#0052e2	neg	neg	#0052e2	neg	#0052e2	0.06
17175_6#82	ERS708239	ERS708239	142	#5a85e8	10588	10-13-34-16-15-1-31	15A	South Africa	NVT	PCV7 era	Soweto	-26.2542	27.8585	2010	8	F	3--5	N	0	4	3	0--4--3	<= 0.03	S	#0052e2	S	<= 0.03	S	#0052e2	<= 0.06	S	#0052e2	<= 0.06	S	#0052e2	S	<= 0.5	S	#0052e2	S	<= 0.5	S	#0052e2	neg	neg	#0052e2	neg	#0052e2	0.06
15995_1#57	ERS638842	ERS638842	13	#bc5fd1	2285	7-9-4-13-15-20-28	6A	South Africa	PCV13	PCV7 era	Agincourt	-24.8281	31.2295	2009	10	M	3--5	NA	0	4	3	0--4--3	<= 0.03	S	#0052e2	S	<= 0.03	S	#0052e2	<= 0.06	S	#0052e2	<= 0.06	S	#0052e2	S	<= 0.5	S	#0052e2	S	<= 0.5	S	#0052e2	neg	neg	#0052e2	neg	#0052e2	0.06
15841_4#66	ERS639909	ERS639909	13	#bc5fd1	1096	7-9-4-33-15-20-28	6A	South Africa	PCV13	PCV7 era	Agincourt	-24.8281	31.2295	2011	6	M	6--18	N	0	4	3	0--4--3	<= 0.03	S	#0052e2	S	<= 0.03	S	#0052e2	<= 0.06	S	#0052e2	<= 0.06	S	#0052e2	S	<= 0.5	S	#0052e2	S	<= 0.5	S	#0052e2	neg	neg	#0052e2	neg	#0052e2	0.06
15995_2#123	ERS640155	ERS640155	13	#bc5fd1	1096	7-9-4-33-15-20-28	6A	South Africa	PCV13	PCV13 era	Agincourt	-24.8281	31.2295	2013	9	M	6--18	N	0	4	3	0--4--3	<= 0.03	S	#0052e2	S	<= 0.03	S	#0052e2	<= 0.06	S	#0052e2	<= 0.06	S	#0052e2	S	<= 0.5	S	#0052e2	S	<= 0.5	S	#0052e2	neg	neg	#0052e2	neg	#0052e2	0.06
15995_1#85	ERS638910	ERS638910	13	#bc5fd1	4087	7-9-4-5-15-20-18	6A	South Africa	PCV13	PCV7 era	Agincourt	-24.8281	31.2295	2009	10	F	6--18	N	0	4	3	0--4--3	<= 0.03	S	#0052e2	S	<= 0.03	S	#0052e2	<= 0.06	S	#0052e2	<= 0.06	S	#0052e2	S	<= 0.5	S	#0052e2	S	<= 0.5	S	#0052e2	neg	neg	#0052e2	neg	#0052e2	0.06
15841_1#58	ERS638845	ERS638845	13	#bc5fd1	2285	7-9-4-13-15-20-28	6A	South Africa	PCV13	PCV7 era	Agincourt	-24.8281	31.2295	2009	10	M	<=2	NA	0	4	53	0--4--53	<= 0.03	S	#0052e2	S	<= 0.03	S	#0052e2	<= 0.06	S	#0052e2	<= 0.06	S	#0052e2	S	<= 0.5	S	#0052e2	S	<= 0.5	S	#0052e2	neg	neg	#0052e2	neg	#0052e2	0.06
17150_6#71	ERS708569	ERS708569	102	#b34129	11103	2-5-4-63-6-112-17	23B	South Africa	NVT	PCV13 era	Soweto	-26.2542	27.8585	2012	5	F	3--5	N	0	4	53	0--4--53	<= 0.03	S	#0052e2	S	<= 0.03	S	#0052e2	<= 0.06	S	#0052e2	<= 0.06	S	#0052e2	S	<= 0.5	S	#0052e2	S	<= 0.5	S	#0052e2	neg	neg	#0052e2	neg	#0052e2	0.06
17175_5#43	ERS707979	ERS707979	102	#b34129	11103	2-5-4-63-6-112-17	23B	South Africa	NVT	PCV7 era	Soweto	-26.2542	27.8585	2010	5	F	3--5	N	0	4	53	0--4--53	<= 0.03	S	#0052e2	S	<= 0.03	S	#0052e2	<= 0.06	S	#0052e2	<= 0.06	S	#0052e2	S	<= 0.5	S	#0052e2	S	<= 0.5	S	#0052e2	neg	neg	#0052e2	neg	#0052e2	0.06
15841_4#75	ERS639918	ERS639918	467	#d79e6c	10953	18-5-4-5-6-130-17	35B	South Africa	NVT	PCV13 era	Agincourt	-24.8281	31.2295	2011	10	F	<=2	N	0	4	6	0--4--6	<= 0.03	S	#0052e2	S	<= 0.03	S	#0052e2	<= 0.06	S	#0052e2	<= 0.06	S	#0052e2	S	<= 0.5	S	#0052e2	S	<= 0.5	S	#0052e2	neg	neg	#0052e2	neg	#0052e2	0.06
15731_8#19	ERS638654	ERS638654	301	#af3999	2914	10-13-34-10-15-20-31	14	South Africa	PCV7	PCV7 era	Agincourt	-24.8281	31.2295	2009	7	F	>18	NA	0	4	468	0--4--468	<= 0.03	S	#0052e2	S	<= 0.03	S	#0052e2	<= 0.06	S	#0052e2	<= 0.06	S	#0052e2	S	<= 0.5	S	#0052e2	S	<= 0.5	S	#0052e2	neg	neg	#0052e2	neg	#0052e2	0.06
15873_1#60	ERS639170	ERS639170	301	#af3999	2914	10-13-34-10-15-20-31	14	South Africa	PCV7	PCV13 era	Agincourt	-24.8281	31.2295	2011	9	M	6--18	NA	0	4	468	0--4--468	<= 0.03	S	#0052e2	S	<= 0.03	S	#0052e2	<= 0.06	S	#0052e2	<= 0.06	S	#0052e2	S	<= 0.5	S	#0052e2	S	<= 0.5	S	#0052e2	neg	neg	#0052e2	neg	#0052e2	0.06
15874_1#70	ERS639094	ERS639094	194	#a7c133	10977	1-8-4-5-6-88-168	10A	South Africa	NVT	PCV7 era	Agincourt	-24.8281	31.2295	2011	7	F	6--18	NA	0	4	394	0--4--394	0.06	S	#0052e2	S	<= 0.03	S	#0052e2	<= 0.06	S	#0052e2	<= 0.06	S	#0052e2	S	<= 0.5	S	#0052e2	S	<= 0.5	S	#0052e2	neg	neg	#0052e2	neg	#0052e2	0.06
15731_8#25	ERS638660	ERS638660	13	#bc5fd1	4087	7-9-4-5-15-20-18	6A	South Africa	PCV13	PCV7 era	Agincourt	-24.8281	31.2295	2009	6	M	<=2	NA	0	4	410	0--4--410	0.06	S	#0052e2	S	0.06	S	#0052e2	<= 0.06	S	#0052e2	0.12	S	#0052e2	S	<= 0.5	S	#0052e2	S	<= 0.5	S	#0052e2	neg	neg	#0052e2	neg	#0052e2	0.06
15731_8#17	ERS638652	ERS638652	13	#bc5fd1	4087	7-9-4-5-15-20-18	6A	South Africa	PCV13	PCV7 era	Agincourt	-24.8281	31.2295	2009	6	F	3--5	NA	0	4	410	0--4--410	0.06	S	#0052e2	S	0.06	S	#0052e2	<= 0.06	S	#0052e2	0.12	S	#0052e2	S	<= 0.5	S	#0052e2	S	<= 0.5	S	#0052e2	neg	neg	#0052e2	neg	#0052e2	0.06
17059_8#80	ERS707868	ERS707868	13	#bc5fd1	7310	51-9-9-13-15-20-28	6A	South Africa	PCV13	PCV13 era	Soweto	-26.2542	27.8585	2012	9	M	3--5	P	0	4	NEW	0--4--gps83	0.06	S	#0052e2	S	0.06	S	#0052e2	<= 0.06	S	#0052e2	0.12	S	#0052e2	S	<= 0.5	S	#0052e2	S	<= 0.5	S	#0052e2	neg	neg	#0052e2	neg	#0052e2	0.06
17175_5#28	ERS707947	ERS707947	13	#bc5fd1	7310	51-9-9-13-15-20-28	6A	South Africa	PCV13	PCV7 era	Soweto	-26.2542	27.8585	2010	9	F	3--5	P	0	4	NEW	0--4--gps83	0.06	S	#0052e2	S	0.06	S	#0052e2	<= 0.06	S	#0052e2	0.12	S	#0052e2	S	<= 0.5	S	#0052e2	S	<= 0.5	S	#0052e2	neg	neg	#0052e2	neg	#0052e2	0.06
15841_3#56	ERS639804	ERS639804	145	#5ab25d	5483	8-11-255-47-6-346-9	29	South Africa	NVT	PCV13 era	Agincourt	-24.8281	31.2295	2011	8	M	6--18	N	0	6	27	0--6--27	<= 0.03	S	#0052e2	S	<= 0.03	S	#0052e2	<= 0.06	S	#0052e2	<= 0.06	S	#0052e2	S	<= 0.5	S	#0052e2	S	<= 0.5	S	#0052e2	neg	neg	#0052e2	neg	#0052e2	0.06
17150_4#79	ERS708044	ERS708044	46	#cb455e	30	1-5-27-20-1-1-1	16F	South Africa	NVT	PCV7 era	Soweto	-26.2542	27.8585	2010	6	M	<=2	N	0	6	NEW	0--6--gps22	0.12	R	#ff2722	S	0.06	S	#0052e2	<= 0.06	S	#0052e2	<= 0.06	S	#0052e2	S	<= 0.5	S	#0052e2	S	<= 0.5	S	#0052e2	neg	neg	#0052e2	neg	#0052e2	0.06
15995_2#137	ERS640169	ERS640169	35	#e64f49	12282	5-13-19-15-10-489-57	10A	South Africa	NVT	PCV13 era	Agincourt	-24.8281	31.2295	2013	8	F	3--5	NA	0	274	0	0--274--0	0.06	S	#0052e2	S	0.06	S	#0052e2	<= 0.06	S	#0052e2	<= 0.06	S	#0052e2	S	<= 0.5	S	#0052e2	S	<= 0.5	S	#0052e2	neg	neg	#0052e2	neg	#0052e2	0.06
15731_8#51	ERS638686	ERS638686	14	#3cca7c	6279	15-29-4-21-30-1-5	23F	South Africa	PCV7	PCV7 era	Agincourt	-24.8281	31.2295	2009	7	F	<=2	NA	0	237	458	0--237--458	0.12	R	#ff2722	S	0.12	S	#0052e2	<= 0.06	S	#0052e2	<= 0.06	S	#0052e2	S	<= 0.5	S	#0052e2	S	<= 0.5	S	#0052e2	MEF	pos	#ff2722	neg	#0052e2	8
15995_2#63	ERS640096	ERS640096	254	#db3941	8822	7-16-19-16-10-220-14	34	South Africa	NVT	PCV13 era	Agincourt	-24.8281	31.2295	2013	9	M	<=2	N	0	NEW	0	0--gps61--0	<= 0.03	S	#0052e2	S	<= 0.03	S	#0052e2	<= 0.06	S	#0052e2	<= 0.06	S	#0052e2	S	<= 0.5	S	#0052e2	S	<= 0.5	S	#0052e2	R23S2-C25T	neg	#0052e2	neg	#0052e2	0.06
15995_1#104	ERS639946	ERS639946	254	#db3941	8822	7-16-19-16-10-220-14	34	South Africa	NVT	PCV13 era	Agincourt	-24.8281	31.2295	2013	7	M	6--18	NA	0	NEW	0	0--gps61--0	<= 0.03	S	#0052e2	S	<= 0.03	S	#0052e2	<= 0.06	S	#0052e2	<= 0.06	S	#0052e2	S	<= 0.5	S	#0052e2	S	<= 0.5	S	#0052e2	neg	neg	#0052e2	neg	#0052e2	0.06
15841_4#13	ERS639856	ERS639856	22	#517820	10547	8-5-36-3-6-6-1	11A	South Africa	NVT	PCV7 era	Agincourt	-24.8281	31.2295	2011	7	F	<=2	NA	1	0	0	1--0--0	<= 0.03	S	#0052e2	S	<= 0.03	S	#0052e2	<= 0.06	S	#0052e2	<= 0.06	S	#0052e2	S	<= 0.5	S	#0052e2	S	<= 0.5	S	#0052e2	neg	neg	#0052e2	neg	#0052e2	0.06
15841_4#70	ERS639913	ERS639913	22	#517820	10547	8-5-36-3-6-6-1	11A	South Africa	NVT	PCV13 era	Agincourt	-24.8281	31.2295	2013	6	F	<=2	NA	1	0	0	1--0--0	<= 0.03	S	#0052e2	S	<= 0.03	S	#0052e2	<= 0.06	S	#0052e2	<= 0.06	S	#0052e2	S	<= 0.5	S	#0052e2	S	<= 0.5	S	#0052e2	neg	neg	#0052e2	neg	#0052e2	0.06
15841_5#68	ERS638988	ERS638988	22	#517820	4984	8-5-36-3-6-4-1	11A	South Africa	NVT	PCV7 era	Agincourt	-24.8281	31.2295	2011	5	M	<=2	N	1	0	0	1--0--0	<= 0.03	S	#0052e2	S	<= 0.03	S	#0052e2	<= 0.06	S	#0052e2	<= 0.06	S	#0052e2	S	<= 0.5	S	#0052e2	S	<= 0.5	S	#0052e2	neg	neg	#0052e2	neg	#0052e2	0.06
15873_1#92	ERS639224	ERS639224	22	#517820	4984	8-5-36-3-6-4-1	11A	South Africa	NVT	PCV13 era	Agincourt	-24.8281	31.2295	2011	9	M	<=2	NA	1	0	0	1--0--0	<= 0.03	S	#0052e2	S	<= 0.03	S	#0052e2	<= 0.06	S	#0052e2	<= 0.06	S	#0052e2	S	<= 0.5	S	#0052e2	S	<= 0.5	S	#0052e2	neg	neg	#0052e2	neg	#0052e2	0.06
17059_7#31	ERS707577	ERS707577	22	#517820	4984	8-5-36-3-6-4-1	11A	South Africa	NVT	PCV13 era	Soweto	-26.2542	27.8585	2012	7	M	<=2	N	1	0	0	1--0--0	<= 0.03	S	#0052e2	S	<= 0.03	S	#0052e2	<= 0.06	S	#0052e2	<= 0.06	S	#0052e2	S	<= 0.5	S	#0052e2	S	<= 0.5	S	#0052e2	neg	neg	#0052e2	neg	#0052e2	0.06
17175_4#23	ERS707751	ERS707751	22	#517820	11108	8-5-36-3-6-95-1	11A	South Africa	NVT	PCV13 era	Soweto	-26.2542	27.8585	2013	1	F	<=2	N	1	0	0	1--0--0	<= 0.03	S	#0052e2	S	<= 0.03	S	#0052e2	<= 0.06	S	#0052e2	<= 0.06	S	#0052e2	S	<= 0.5	S	#0052e2	S	<= 0.5	S	#0052e2	neg	neg	#0052e2	neg	#0052e2	0.06
17175_4#35	ERS707773	ERS707773	22	#517820	4984	8-5-36-3-6-4-1	11A	South Africa	NVT	PCV13 era	Soweto	-26.2542	27.8585	2012	6	F	<=2	N	1	0	0	1--0--0	<= 0.03	S	#0052e2	S	<= 0.03	S	#0052e2	<= 0.06	S	#0052e2	<= 0.06	S	#0052e2	S	<= 0.5	S	#0052e2	S	<= 0.5	S	#0052e2	neg	neg	#0052e2	neg	#0052e2	0.06
17175_4#84	ERS707867	ERS707867	22	#517820	4984	8-5-36-3-6-4-1	11A	South Africa	NVT	PCV13 era	Soweto	-26.2542	27.8585	2012	10	F	<=2	N	1	0	0	1--0--0	<= 0.03	S	#0052e2	S	<= 0.03	S	#0052e2	<= 0.06	S	#0052e2	<= 0.06	S	#0052e2	S	<= 0.5	S	#0052e2	S	<= 0.5	S	#0052e2	neg	neg	#0052e2	neg	#0052e2	0.06
15841_3#13	ERS639761	ERS639761	33	#d86831	10670	50-5-1-1-413-88-14	16F	South Africa	NVT	PCV13 era	Agincourt	-24.8281	31.2295	2011	10	M	<=2	N	1	0	0	1--0--0	<= 0.03	S	#0052e2	S	<= 0.03	S	#0052e2	<= 0.06	S	#0052e2	<= 0.06	S	#0052e2	S	<= 0.5	S	#0052e2	S	<= 0.5	S	#0052e2	neg	neg	#0052e2	neg	#0052e2	0.06
17138_4#20	ERS708657	ERS708657	33	#d86831	11771	50-8-476-16-6-92-14	16F	South Africa	NVT	PCV13 era	Soweto	-26.2542	27.8585	2012	6	F	<=2	N	1	0	0	1--0--0	<= 0.03	S	#0052e2	S	<= 0.03	S	#0052e2	<= 0.06	S	#0052e2	<= 0.06	S	#0052e2	S	<= 0.5	S	#0052e2	S	<= 0.5	S	#0052e2	neg	neg	#0052e2	neg	#0052e2	0.06
17138_4#47	ERS708684	ERS708684	33	#d86831	4088	50-8-1-16-6-88-14	16F	South Africa	NVT	PCV13 era	Soweto	-26.2542	27.8585	2012	8	F	<=2	N	1	0	0	1--0--0	<= 0.03	S	#0052e2	S	<= 0.03	S	#0052e2	<= 0.06	S	#0052e2	<= 0.06	S	#0052e2	S	<= 0.5	S	#0052e2	S	<= 0.5	S	#0052e2	neg	neg	#0052e2	neg	#0052e2	0.06
17138_4#90	ERS708727	ERS708727	33	#d86831	7888	50-5-1-15-6-88-14	16F	South Africa	NVT	PCV13 era	Soweto	-26.2542	27.8585	2012	9	M	<=2	N	1	0	0	1--0--0	<= 0.03	S	#0052e2	S	<= 0.03	S	#0052e2	<= 0.06	S	#0052e2	<= 0.06	S	#0052e2	S	<= 0.5	S	#0052e2	S	<= 0.5	S	#0052e2	neg	neg	#0052e2	neg	#0052e2	0.06
17150_4#9	ERS707901	ERS707901	33	#d86831	4088	50-8-1-16-6-88-14	16F	South Africa	NVT	PCV7 era	Soweto	-26.2542	27.8585	2010	6	M	<=2	N	1	0	0	1--0--0	<= 0.03	S	#0052e2	S	<= 0.03	S	#0052e2	<= 0.06	S	#0052e2	<= 0.06	S	#0052e2	S	<= 0.5	S	#0052e2	S	<= 0.5	S	#0052e2	neg	neg	#0052e2	neg	#0052e2	0.06
17150_5#78	ERS708225	ERS708225	33	#d86831	4088	50-8-1-16-6-88-14	16F	South Africa	NVT	PCV7 era	Soweto	-26.2542	27.8585	2010	8	M	<=2	N	1	0	0	1--0--0	<= 0.03	S	#0052e2	S	<= 0.03	S	#0052e2	<= 0.06	S	#0052e2	<= 0.06	S	#0052e2	S	<= 0.5	S	#0052e2	S	<= 0.5	S	#0052e2	neg	neg	#0052e2	neg	#0052e2	0.06
17175_4#85	ERS707869	ERS707869	33	#d86831	4088	50-8-1-16-6-88-14	16F	South Africa	NVT	PCV13 era	Soweto	-26.2542	27.8585	2012	10	F	<=2	N	1	0	0	1--0--0	<= 0.03	S	#0052e2	S	<= 0.03	S	#0052e2	<= 0.06	S	#0052e2	<= 0.06	S	#0052e2	S	<= 0.5	S	#0052e2	S	<= 0.5	S	#0052e2	neg	neg	#0052e2	neg	#0052e2	0.06
17175_6#47	ERS708163	ERS708163	33	#d86831	11771	50-8-476-16-6-92-14	16F	South Africa	NVT	PCV7 era	Soweto	-26.2542	27.8585	2010	9	M	<=2	N	1	0	0	1--0--0	<= 0.03	S	#0052e2	S	<= 0.03	S	#0052e2	<= 0.06	S	#0052e2	<= 0.06	S	#0052e2	S	<= 0.5	S	#0052e2	S	<= 0.5	S	#0052e2	neg	neg	#0052e2	neg	#0052e2	0.06
17150_5#75	ERS708219	ERS708219	125	#d09967	5624	8-8-36-5-6-4-394	9N	South Africa	NVT	PCV13 era	Agincourt	-24.8281	31.2295	2013	6	F	<=2	N	1	0	0	1--0--0	<= 0.03	S	#0052e2	S	<= 0.03	S	#0052e2	<= 0.06	S	#0052e2	<= 0.06	S	#0052e2	S	<= 0.5	S	#0052e2	S	<= 0.5	S	#0052e2	neg	neg	#0052e2	neg	#0052e2	0.06
17138_4#4	ERS708635	ERS708635	54	#9f4762	4881	1-11-10-5-6-111-6	9V	South Africa	PCV7	PCV13 era	Soweto	-26.2542	27.8585	2012	5	F	<=2	N	1	0	0	1--0--0	<= 0.03	S	#0052e2	S	<= 0.03	S	#0052e2	<= 0.06	S	#0052e2	<= 0.06	S	#0052e2	S	<= 0.5	S	#0052e2	S	<= 0.5	S	#0052e2	neg	neg	#0052e2	neg	#0052e2	0.06
15874_1#30	ERS639045	ERS639045	125	#d09967	10973	8-11-36-5-6-177-394	20	South Africa	NVT	PCV7 era	Agincourt	-24.8281	31.2295	2011	7	F	<=2	NA	1	0	0	1--0--0	<= 0.03	S	#0052e2	S	<= 0.03	S	#0052e2	<= 0.06	S	#0052e2	<= 0.06	S	#0052e2	S	<= 0.5	S	#0052e2	S	<= 0.5	S	#0052e2	neg	neg	#0052e2	neg	#0052e2	0.06
15841_5#21	ERS638941	ERS638941	22	#517820	4984	8-5-36-3-6-4-1	11A	South Africa	NVT	PCV7 era	Agincourt	-24.8281	31.2295	2011	5	M	<=2	NA	1	0	0	1--0--0	<= 0.03	S	#0052e2	S	<= 0.03	S	#0052e2	<= 0.06	S	#0052e2	<= 0.06	S	#0052e2	S	<= 0.5	S	#0052e2	S	<= 0.5	S	#0052e2	neg	neg	#0052e2	neg	#0052e2	0.06
15995_1#189	ERS640031	ERS640031	22	#517820	10547	8-5-36-3-6-6-1	11A	South Africa	NVT	PCV13 era	Agincourt	-24.8281	31.2295	2013	11	M	<=2	NA	1	0	0	1--0--0	<= 0.03	S	#0052e2	S	<= 0.03	S	#0052e2	<= 0.06	S	#0052e2	<= 0.06	S	#0052e2	S	<= 0.5	S	#0052e2	S	<= 0.5	S	#0052e2	neg	neg	#0052e2	neg	#0052e2	0.06
15995_2#164	ERS640196	ERS640196	22	#517820	10677	8-5-36-3-6-20-1	11A	South Africa	NVT	PCV13 era	Agincourt	-24.8281	31.2295	2013	9	M	<=2	NA	1	0	0	1--0--0	<= 0.03	S	#0052e2	S	<= 0.03	S	#0052e2	<= 0.06	S	#0052e2	<= 0.06	S	#0052e2	S	<= 0.5	S	#0052e2	S	<= 0.5	S	#0052e2	neg	neg	#0052e2	neg	#0052e2	0.06
15995_2#168	ERS640200	ERS640200	22	#517820	8817	8-5-36-3-6-1-1	11A	South Africa	NVT	PCV13 era	Agincourt	-24.8281	31.2295	2013	10	F	<=2	NA	1	0	0	1--0--0	<= 0.03	S	#0052e2	S	<= 0.03	S	#0052e2	<= 0.06	S	#0052e2	<= 0.06	S	#0052e2	S	<= 0.5	S	#0052e2	S	<= 0.5	S	#0052e2	neg	neg	#0052e2	neg	#0052e2	0.06
15995_2#9	ERS640042	ERS640042	22	#517820	4984	8-5-36-3-6-4-1	11A	South Africa	NVT	PCV13 era	Agincourt	-24.8281	31.2295	2013	8	M	<=2	NA	1	0	0	1--0--0	<= 0.03	S	#0052e2	S	<= 0.03	S	#0052e2	<= 0.06	S	#0052e2	<= 0.06	S	#0052e2	S	<= 0.5	S	#0052e2	S	<= 0.5	S	#0052e2	neg	neg	#0052e2	neg	#0052e2	0.06
17059_6#35	ERS707584	ERS707584	22	#517820	8817	8-5-36-3-6-1-1	11A	South Africa	NVT	PCV13 era	Agincourt	-24.8281	31.2295	2013	10	M	<=2	N	1	0	0	1--0--0	<= 0.03	S	#0052e2	S	<= 0.03	S	#0052e2	<= 0.06	S	#0052e2	<= 0.06	S	#0052e2	S	<= 0.5	S	#0052e2	S	<= 0.5	S	#0052e2	neg	neg	#0052e2	neg	#0052e2	0.06
17138_3#81	ERS708602	ERS708602	22	#517820	11078	8-32-36-3-6-4-1	11A	South Africa	NVT	PCV13 era	Soweto	-26.2542	27.8585	2012	6	F	<=2	N	1	0	0	1--0--0	<= 0.03	S	#0052e2	S	<= 0.03	S	#0052e2	<= 0.06	S	#0052e2	<= 0.06	S	#0052e2	S	<= 0.5	S	#0052e2	S	<= 0.5	S	#0052e2	neg	neg	#0052e2	neg	#0052e2	0.06
17138_4#12	ERS708649	ERS708649	22	#517820	4984	8-5-36-3-6-4-1	11A	South Africa	NVT	PCV13 era	Soweto	-26.2542	27.8585	2012	5	M	<=2	N	1	0	0	1--0--0	<= 0.03	S	#0052e2	S	<= 0.03	S	#0052e2	<= 0.06	S	#0052e2	<= 0.06	S	#0052e2	S	<= 0.5	S	#0052e2	S	<= 0.5	S	#0052e2	neg	neg	#0052e2	neg	#0052e2	0.06
17175_4#43	ERS707788	ERS707788	22	#517820	4984	8-5-36-3-6-4-1	11A	South Africa	NVT	PCV13 era	Soweto	-26.2542	27.8585	2012	6	M	<=2	N	1	0	0	1--0--0	<= 0.03	S	#0052e2	S	<= 0.03	S	#0052e2	<= 0.06	S	#0052e2	<= 0.06	S	#0052e2	S	<= 0.5	S	#0052e2	S	<= 0.5	S	#0052e2	neg	neg	#0052e2	neg	#0052e2	0.06
15841_3#27	ERS639775	ERS639775	22	#517820	11727	8-5-36-5-474-20-1	15A	South Africa	NVT	PCV13 era	Agincourt	-24.8281	31.2295	2013	10	F	<=2	NA	1	0	0	1--0--0	<= 0.03	S	#0052e2	S	<= 0.03	S	#0052e2	<= 0.06	S	#0052e2	<= 0.06	S	#0052e2	S	<= 0.5	S	#0052e2	S	<= 0.5	S	#0052e2	neg	neg	#0052e2	neg	#0052e2	0.06
15995_1#119	ERS639961	ERS639961	22	#517820	11727	8-5-36-5-474-20-1	15A	South Africa	NVT	PCV13 era	Agincourt	-24.8281	31.2295	2013	7	F	<=2	NA	1	0	0	1--0--0	<= 0.03	S	#0052e2	S	<= 0.03	S	#0052e2	<= 0.06	S	#0052e2	<= 0.06	S	#0052e2	S	<= 0.5	S	#0052e2	S	<= 0.5	S	#0052e2	neg	neg	#0052e2	neg	#0052e2	0.06
15731_8#23	ERS638658	ERS638658	33	#d86831	4088	50-8-1-16-6-88-14	16F	South Africa	NVT	PCV7 era	Agincourt	-24.8281	31.2295	2009	7	F	<=2	NA	1	0	0	1--0--0	<= 0.03	S	#0052e2	S	<= 0.03	S	#0052e2	<= 0.06	S	#0052e2	<= 0.06	S	#0052e2	S	<= 0.5	S	#0052e2	S	<= 0.5	S	#0052e2	neg	neg	#0052e2	neg	#0052e2	0.06
15841_1#74	ERS638868	ERS638868	33	#d86831	5072	50-8-1-47-6-88-14	16F	South Africa	NVT	PCV7 era	Agincourt	-24.8281	31.2295	2009	7	M	<=2	NA	1	0	0	1--0--0	<= 0.03	S	#0052e2	S	<= 0.03	S	#0052e2	<= 0.06	S	#0052e2	<= 0.06	S	#0052e2	S	<= 0.5	S	#0052e2	S	<= 0.5	S	#0052e2	neg	neg	#0052e2	neg	#0052e2	0.06
15841_3#43	ERS639791	ERS639791	33	#d86831	10548	50-5-1-4-413-88-14	16F	South Africa	NVT	PCV13 era	Agincourt	-24.8281	31.2295	2011	9	F	<=2	NA	1	0	0	1--0--0	<= 0.03	S	#0052e2	S	<= 0.03	S	#0052e2	<= 0.06	S	#0052e2	<= 0.06	S	#0052e2	S	<= 0.5	S	#0052e2	S	<= 0.5	S	#0052e2	neg	neg	#0052e2	neg	#0052e2	0.06
15841_4#46	ERS639889	ERS639889	33	#d86831	10635	50-8-1-16-217-88-14	16F	South Africa	NVT	PCV13 era	Agincourt	-24.8281	31.2295	2013	6	F	<=2	N	1	0	0	1--0--0	<= 0.03	S	#0052e2	S	<= 0.03	S	#0052e2	<= 0.06	S	#0052e2	<= 0.06	S	#0052e2	S	<= 0.5	S	#0052e2	S	<= 0.5	S	#0052e2	neg	neg	#0052e2	neg	#0052e2	0.06
15873_1#58	ERS639168	ERS639168	33	#d86831	10651	50-8-34-16-36-92-14	16F	South Africa	NVT	PCV7 era	Agincourt	-24.8281	31.2295	2011	7	M	<=2	NA	1	0	0	1--0--0	<= 0.03	S	#0052e2	S	<= 0.03	S	#0052e2	<= 0.06	S	#0052e2	<= 0.06	S	#0052e2	S	<= 0.5	S	#0052e2	S	<= 0.5	S	#0052e2	neg	neg	#0052e2	neg	#0052e2	0.06
15873_1#69	ERS639179	ERS639179	33	#d86831	5072	50-8-1-47-6-88-14	16F	South Africa	NVT	PCV13 era	Agincourt	-24.8281	31.2295	2011	8	M	<=2	NA	1	0	0	1--0--0	<= 0.03	S	#0052e2	S	<= 0.03	S	#0052e2	<= 0.06	S	#0052e2	<= 0.06	S	#0052e2	S	<= 0.5	S	#0052e2	S	<= 0.5	S	#0052e2	neg	neg	#0052e2	neg	#0052e2	0.06
15995_1#117	ERS639959	ERS639959	33	#d86831	4088	50-8-1-16-6-88-14	16F	South Africa	NVT	PCV13 era	Agincourt	-24.8281	31.2295	2013	6	F	<=2	NA	1	0	0	1--0--0	<= 0.03	S	#0052e2	S	<= 0.03	S	#0052e2	<= 0.06	S	#0052e2	<= 0.06	S	#0052e2	S	<= 0.5	S	#0052e2	S	<= 0.5	S	#0052e2	neg	neg	#0052e2	neg	#0052e2	0.06
15995_2#124	ERS640156	ERS640156	33	#d86831	5072	50-8-1-47-6-88-14	16F	South Africa	NVT	PCV13 era	Agincourt	-24.8281	31.2295	2013	10	M	<=2	NA	1	0	0	1--0--0	<= 0.03	S	#0052e2	S	<= 0.03	S	#0052e2	<= 0.06	S	#0052e2	<= 0.06	S	#0052e2	S	<= 0.5	S	#0052e2	S	<= 0.5	S	#0052e2	neg	neg	#0052e2	neg	#0052e2	0.06
15995_2#18	ERS640051	ERS640051	33	#d86831	7888	50-5-1-15-6-88-14	16F	South Africa	NVT	PCV13 era	Agincourt	-24.8281	31.2295	2013	8	F	<=2	N	1	0	0	1--0--0	<= 0.03	S	#0052e2	S	<= 0.03	S	#0052e2	<= 0.06	S	#0052e2	<= 0.06	S	#0052e2	S	<= 0.5	S	#0052e2	S	<= 0.5	S	#0052e2	neg	neg	#0052e2	neg	#0052e2	0.06
15995_2#26	ERS640059	ERS640059	33	#d86831	5072	50-8-1-47-6-88-14	16F	South Africa	NVT	PCV13 era	Agincourt	-24.8281	31.2295	2013	8	M	<=2	N	1	0	0	1--0--0	<= 0.03	S	#0052e2	S	<= 0.03	S	#0052e2	<= 0.06	S	#0052e2	<= 0.06	S	#0052e2	S	<= 0.5	S	#0052e2	S	<= 0.5	S	#0052e2	neg	neg	#0052e2	neg	#0052e2	0.06
15995_2#49	ERS640082	ERS640082	33	#d86831	4088	50-8-1-16-6-88-14	16F	South Africa	NVT	PCV13 era	Agincourt	-24.8281	31.2295	2013	8	M	<=2	NA	1	0	0	1--0--0	<= 0.03	S	#0052e2	S	<= 0.03	S	#0052e2	<= 0.06	S	#0052e2	<= 0.06	S	#0052e2	S	<= 0.5	S	#0052e2	S	<= 0.5	S	#0052e2	neg	neg	#0052e2	neg	#0052e2	0.06
17059_6#29	ERS707572	ERS707572	33	#d86831	10667	50-5-1-4-6-88-14	16F	South Africa	NVT	PCV13 era	Agincourt	-24.8281	31.2295	2013	10	M	<=2	N	1	0	0	1--0--0	<= 0.03	S	#0052e2	S	<= 0.03	S	#0052e2	<= 0.06	S	#0052e2	<= 0.06	S	#0052e2	S	<= 0.5	S	#0052e2	S	<= 0.5	S	#0052e2	neg	neg	#0052e2	neg	#0052e2	0.06
17059_6#40	ERS707594	ERS707594	33	#d86831	11055	50-8-1-16-6-88-309	16F	South Africa	NVT	PCV13 era	Soweto	-26.2542	27.8585	2012	5	F	<=2	N	1	0	0	1--0--0	<= 0.03	S	#0052e2	S	<= 0.03	S	#0052e2	<= 0.06	S	#0052e2	<= 0.06	S	#0052e2	S	<= 0.5	S	#0052e2	S	<= 0.5	S	#0052e2	neg	neg	#0052e2	neg	#0052e2	0.06
17059_7#25	ERS707565	ERS707565	33	#d86831	7888	50-5-1-15-6-88-14	16F	South Africa	NVT	PCV13 era	Soweto	-26.2542	27.8585	2012	8	M	<=2	N	1	0	0	1--0--0	<= 0.03	S	#0052e2	S	<= 0.03	S	#0052e2	<= 0.06	S	#0052e2	<= 0.06	S	#0052e2	S	<= 0.5	S	#0052e2	S	<= 0.5	S	#0052e2	neg	neg	#0052e2	neg	#0052e2	0.06
17138_3#10	ERS708632	ERS708632	33	#d86831	10592	50-8-1-16-6-20-14	16F	South Africa	NVT	PCV13 era	Soweto	-26.2542	27.8585	2012	5	F	<=2	P	1	0	0	1--0--0	<= 0.03	S	#0052e2	S	<= 0.03	S	#0052e2	<= 0.06	S	#0052e2	<= 0.06	S	#0052e2	S	<= 0.5	S	#0052e2	S	<= 0.5	S	#0052e2	neg	neg	#0052e2	neg	#0052e2	0.06
17175_5#34	ERS707959	ERS707959	33	#d86831	4088	50-8-1-16-6-88-14	16F	South Africa	NVT	PCV7 era	Soweto	-26.2542	27.8585	2010	8	M	<=2	N	1	0	0	1--0--0	<= 0.03	S	#0052e2	S	<= 0.03	S	#0052e2	<= 0.06	S	#0052e2	<= 0.06	S	#0052e2	S	<= 0.5	S	#0052e2	S	<= 0.5	S	#0052e2	MEF	pos	#ff2722	neg	#0052e2	8
15841_4#21	ERS639864	ERS639864	125	#d09967	5624	8-8-36-5-6-4-394	9N	South Africa	NVT	PCV7 era	Agincourt	-24.8281	31.2295	2011	7	F	<=2	N	1	0	0	1--0--0	<= 0.03	S	#0052e2	S	<= 0.03	S	#0052e2	<= 0.06	S	#0052e2	<= 0.06	S	#0052e2	S	<= 0.5	S	#0052e2	S	<= 0.5	S	#0052e2	neg	neg	#0052e2	neg	#0052e2	0.06
15995_2#122	ERS640154	ERS640154	125	#d09967	5624	8-8-36-5-6-4-394	9N	South Africa	NVT	PCV13 era	Agincourt	-24.8281	31.2295	2013	9	M	<=2	NA	1	0	0	1--0--0	<= 0.03	S	#0052e2	S	<= 0.03	S	#0052e2	<= 0.06	S	#0052e2	<= 0.06	S	#0052e2	S	<= 0.5	S	#0052e2	S	<= 0.5	S	#0052e2	neg	neg	#0052e2	neg	#0052e2	0.06
17175_4#36	ERS707775	ERS707775	16	#3d9945	11683	2-5-2-4-6-1-679	9N	South Africa	NVT	PCV13 era	Soweto	-26.2542	27.8585	2012	10	M	<=2	N	1	0	0	1--0--0	<= 0.03	S	#0052e2	S	<= 0.03	S	#0052e2	<= 0.06	S	#0052e2	<= 0.06	S	#0052e2	S	<= 0.5	S	#0052e2	S	<= 0.5	S	#0052e2	neg	neg	#0052e2	neg	#0052e2	0.06
15841_1#35	ERS638813	ERS638813	54	#9f4762	4881	1-11-10-5-6-111-6	9V	South Africa	PCV7	PCV7 era	Agincourt	-24.8281	31.2295	2009	9	M	<=2	NA	1	0	0	1--0--0	<= 0.03	S	#0052e2	S	<= 0.03	S	#0052e2	<= 0.06	S	#0052e2	<= 0.06	S	#0052e2	S	<= 0.5	S	#0052e2	S	<= 0.5	S	#0052e2	neg	neg	#0052e2	neg	#0052e2	0.06
15841_2#67	ERS639273	ERS639273	54	#9f4762	4881	1-11-10-5-6-111-6	9V	South Africa	PCV7	PCV7 era	Agincourt	-24.8281	31.2295	2009	9	F	<=2	NA	1	0	0	1--0--0	<= 0.03	S	#0052e2	S	<= 0.03	S	#0052e2	<= 0.06	S	#0052e2	<= 0.06	S	#0052e2	S	<= 0.5	S	#0052e2	S	<= 0.5	S	#0052e2	neg	neg	#0052e2	neg	#0052e2	0.06
15841_3#38	ERS639786	ERS639786	54	#9f4762	10944	1-11-10-5-6-177-6	9V	South Africa	PCV7	PCV13 era	Agincourt	-24.8281	31.2295	2011	8	M	<=2	N	1	0	0	1--0--0	<= 0.03	S	#0052e2	S	<= 0.03	S	#0052e2	<= 0.06	S	#0052e2	<= 0.06	S	#0052e2	S	<= 0.5	S	#0052e2	S	<= 0.5	S	#0052e2	neg	neg	#0052e2	neg	#0052e2	0.06
15995_1#28	ERS638758	ERS638758	54	#9f4762	4881	1-11-10-5-6-111-6	9V	South Africa	PCV7	PCV7 era	Agincourt	-24.8281	31.2295	2009	10	M	<=2	N	1	0	0	1--0--0	<= 0.03	S	#0052e2	S	<= 0.03	S	#0052e2	<= 0.06	S	#0052e2	<= 0.06	S	#0052e2	S	<= 0.5	S	#0052e2	S	<= 0.5	S	#0052e2	neg	neg	#0052e2	neg	#0052e2	0.06
15841_5#65	ERS638985	ERS638985	22	#517820	8817	8-5-36-3-6-1-1	11A	South Africa	NVT	PCV7 era	Agincourt	-24.8281	31.2295	2009	9	M	<=2	NA	1	0	0	1--0--0	<= 0.03	S	#0052e2	S	<= 0.03	S	#0052e2	<= 0.06	S	#0052e2	<= 0.06	S	#0052e2	S	<= 0.5	S	#0052e2	S	<= 0.5	S	#0052e2	neg	neg	#0052e2	neg	#0052e2	0.06
15874_1#49	ERS639067	ERS639067	22	#517820	4984	8-5-36-3-6-4-1	11A	South Africa	NVT	PCV7 era	Agincourt	-24.8281	31.2295	2009	9	F	<=2	NA	1	0	0	1--0--0	<= 0.03	S	#0052e2	S	<= 0.03	S	#0052e2	<= 0.06	S	#0052e2	<= 0.06	S	#0052e2	S	<= 0.5	S	#0052e2	S	<= 0.5	S	#0052e2	neg	neg	#0052e2	neg	#0052e2	0.06
15995_1#136	ERS639978	ERS639978	22	#517820	4984	8-5-36-3-6-4-1	11A	South Africa	NVT	PCV13 era	Agincourt	-24.8281	31.2295	2013	7	F	<=2	N	1	0	0	1--0--0	<= 0.03	S	#0052e2	S	<= 0.03	S	#0052e2	<= 0.06	S	#0052e2	<= 0.06	S	#0052e2	S	<= 0.5	S	#0052e2	S	<= 0.5	S	#0052e2	neg	neg	#0052e2	neg	#0052e2	0.06
15995_1#184	ERS640026	ERS640026	22	#517820	10547	8-5-36-3-6-6-1	11A	South Africa	NVT	PCV13 era	Agincourt	-24.8281	31.2295	2013	7	M	<=2	NA	1	0	0	1--0--0	<= 0.03	S	#0052e2	S	<= 0.03	S	#0052e2	<= 0.06	S	#0052e2	<= 0.06	S	#0052e2	S	<= 0.5	S	#0052e2	S	<= 0.5	S	#0052e2	neg	neg	#0052e2	neg	#0052e2	0.06
17150_4#81	ERS708048	ERS708048	22	#517820	11725	8-5-36-3-474-509-1	15A	South Africa	NVT	PCV7 era	Soweto	-26.2542	27.8585	2010	6	M	<=2	P	1	0	0	1--0--0	<= 0.03	S	#0052e2	S	<= 0.03	S	#0052e2	<= 0.06	S	#0052e2	<= 0.06	S	#0052e2	S	<= 0.5	S	#0052e2	S	<= 0.5	S	#0052e2	neg	neg	#0052e2	neg	#0052e2	0.06
17175_4#74	ERS707848	ERS707848	22	#517820	11725	8-5-36-3-474-509-1	15A	South Africa	NVT	PCV13 era	Soweto	-26.2542	27.8585	2012	6	F	<=2	N	1	0	0	1--0--0	<= 0.03	S	#0052e2	S	<= 0.03	S	#0052e2	<= 0.06	S	#0052e2	<= 0.06	S	#0052e2	S	<= 0.5	S	#0052e2	S	<= 0.5	S	#0052e2	neg	neg	#0052e2	neg	#0052e2	0.06
15841_3#22	ERS639770	ERS639770	33	#d86831	5072	50-8-1-47-6-88-14	16F	South Africa	NVT	PCV13 era	Agincourt	-24.8281	31.2295	2011	8	F	<=2	NA	1	0	0	1--0--0	<= 0.03	S	#0052e2	S	<= 0.03	S	#0052e2	<= 0.06	S	#0052e2	<= 0.06	S	#0052e2	S	<= 0.5	S	#0052e2	S	<= 0.5	S	#0052e2	neg	neg	#0052e2	neg	#0052e2	0.06
15841_3#75	ERS639823	ERS639823	33	#d86831	4088	50-8-1-16-6-88-14	16F	South Africa	NVT	PCV13 era	Agincourt	-24.8281	31.2295	2011	9	M	<=2	N	1	0	0	1--0--0	<= 0.03	S	#0052e2	S	<= 0.03	S	#0052e2	<= 0.06	S	#0052e2	<= 0.06	S	#0052e2	S	<= 0.5	S	#0052e2	S	<= 0.5	S	#0052e2	neg	neg	#0052e2	neg	#0052e2	0.06
15995_2#153	ERS640185	ERS640185	33	#d86831	4088	50-8-1-16-6-88-14	16F	South Africa	NVT	PCV13 era	Agincourt	-24.8281	31.2295	2013	9	F	<=2	NA	1	0	0	1--0--0	<= 0.03	S	#0052e2	S	<= 0.03	S	#0052e2	<= 0.06	S	#0052e2	<= 0.06	S	#0052e2	S	<= 0.5	S	#0052e2	S	<= 0.5	S	#0052e2	neg	neg	#0052e2	neg	#0052e2	0.06
17059_6#45	ERS707604	ERS707604	33	#d86831	5072	50-8-1-47-6-88-14	16F	South Africa	NVT	PCV13 era	Agincourt	-24.8281	31.2295	2013	10	M	<=2	NA	1	0	0	1--0--0	<= 0.03	S	#0052e2	S	<= 0.03	S	#0052e2	<= 0.06	S	#0052e2	<= 0.06	S	#0052e2	S	<= 0.5	S	#0052e2	S	<= 0.5	S	#0052e2	neg	neg	#0052e2	neg	#0052e2	0.06
17059_6#76	ERS707664	ERS707664	33	#d86831	4088	50-8-1-16-6-88-14	16F	South Africa	NVT	PCV13 era	Agincourt	-24.8281	31.2295	2013	10	M	<=2	N	1	0	0	1--0--0	<= 0.03	S	#0052e2	S	<= 0.03	S	#0052e2	<= 0.06	S	#0052e2	<= 0.06	S	#0052e2	S	<= 0.5	S	#0052e2	S	<= 0.5	S	#0052e2	neg	neg	#0052e2	neg	#0052e2	0.06
17175_4#21	ERS707747	ERS707747	33	#d86831	4088	50-8-1-16-6-88-14	16F	South Africa	NVT	PCV13 era	Soweto	-26.2542	27.8585	2012	6	M	<=2	N	1	0	0	1--0--0	<= 0.03	S	#0052e2	S	<= 0.03	S	#0052e2	<= 0.06	S	#0052e2	<= 0.06	S	#0052e2	S	<= 0.5	S	#0052e2	S	<= 0.5	S	#0052e2	neg	neg	#0052e2	neg	#0052e2	0.06
17175_6#75	ERS708224	ERS708224	33	#d86831	12143	50-8-1-16-6-88-771	16F	South Africa	NVT	PCV7 era	Soweto	-26.2542	27.8585	2010	9	M	<=2	P	1	0	0	1--0--0	<= 0.03	S	#0052e2	S	<= 0.03	S	#0052e2	<= 0.06	S	#0052e2	<= 0.06	S	#0052e2	S	<= 0.5	S	#0052e2	S	<= 0.5	S	#0052e2	neg	neg	#0052e2	neg	#0052e2	0.06
17138_3#41	ERS708521	ERS708521	259	#5370bd	5009	10-16-54-1-6-123-75	35A	South Africa	NVT	PCV13 era	Soweto	-26.2542	27.8585	2012	5	M	<=2	N	1	0	0	1--0--0	<= 0.03	S	#0052e2	S	<= 0.03	S	#0052e2	<= 0.06	S	#0052e2	<= 0.06	S	#0052e2	S	<= 0.5	S	#0052e2	S	<= 0.5	S	#0052e2	neg	neg	#0052e2	neg	#0052e2	0.06
15841_1#26	ERS638800	ERS638800	125	#d09967	5624	8-8-36-5-6-4-394	9N	South Africa	NVT	PCV7 era	Agincourt	-24.8281	31.2295	2009	10	M	<=2	NA	1	0	0	1--0--0	<= 0.03	S	#0052e2	S	<= 0.03	S	#0052e2	<= 0.06	S	#0052e2	<= 0.06	S	#0052e2	S	<= 0.5	S	#0052e2	S	<= 0.5	S	#0052e2	neg	neg	#0052e2	neg	#0052e2	0.06
15841_4#82	ERS639925	ERS639925	125	#d09967	5624	8-8-36-5-6-4-394	9N	South Africa	NVT	PCV7 era	Agincourt	-24.8281	31.2295	2011	6	M	<=2	NA	1	0	0	1--0--0	<= 0.03	S	#0052e2	S	<= 0.03	S	#0052e2	<= 0.06	S	#0052e2	<= 0.06	S	#0052e2	S	<= 0.5	S	#0052e2	S	<= 0.5	S	#0052e2	neg	neg	#0052e2	neg	#0052e2	0.06
15995_1#70	ERS638892	ERS638892	54	#9f4762	4881	1-11-10-5-6-111-6	9V	South Africa	PCV7	PCV7 era	Agincourt	-24.8281	31.2295	2009	8	F	<=2	NA	1	0	0	1--0--0	<= 0.03	S	#0052e2	S	<= 0.03	S	#0052e2	<= 0.06	S	#0052e2	<= 0.06	S	#0052e2	S	<= 0.5	S	#0052e2	S	<= 0.5	S	#0052e2	neg	neg	#0052e2	neg	#0052e2	0.06
17059_8#65	ERS707838	ERS707838	33	#d86831	4088	50-8-1-16-6-88-14	16F	South Africa	NVT	PCV13 era	Soweto	-26.2542	27.8585	2012	9	F	>18	N	1	0	0	1--0--0	<= 0.03	S	#0052e2	S	<= 0.03	S	#0052e2	<= 0.06	S	#0052e2	<= 0.06	S	#0052e2	S	<= 0.5	S	#0052e2	S	<= 0.5	S	#0052e2	neg	neg	#0052e2	neg	#0052e2	0.06
15841_2#17	ERS639216	ERS639216	33	#d86831	10651	50-8-34-16-36-92-14	16F	South Africa	NVT	PCV13 era	Agincourt	-24.8281	31.2295	2011	8	F	>18	N	1	0	0	1--0--0	<= 0.03	S	#0052e2	S	<= 0.03	S	#0052e2	<= 0.06	S	#0052e2	<= 0.06	S	#0052e2	S	<= 0.5	S	#0052e2	S	<= 0.5	S	#0052e2	neg	neg	#0052e2	neg	#0052e2	0.06
17059_7#70	ERS707657	ERS707657	259	#5370bd	5009	10-16-54-1-6-123-75	35A	South Africa	NVT	PCV13 era	Soweto	-26.2542	27.8585	2012	7	F	>18	P	1	0	0	1--0--0	<= 0.03	S	#0052e2	S	<= 0.03	S	#0052e2	<= 0.06	S	#0052e2	<= 0.06	S	#0052e2	S	<= 0.5	S	#0052e2	S	<= 0.5	S	#0052e2	neg	neg	#0052e2	neg	#0052e2	0.06
15995_1#86	ERS638911	ERS638911	33	#d86831	5072	50-8-1-47-6-88-14	16F	South Africa	NVT	PCV7 era	Agincourt	-24.8281	31.2295	2009	8	F	>18	N	1	0	0	1--0--0	<= 0.03	S	#0052e2	S	<= 0.03	S	#0052e2	<= 0.06	S	#0052e2	<= 0.06	S	#0052e2	S	<= 0.5	S	#0052e2	S	<= 0.5	S	#0052e2	neg	neg	#0052e2	neg	#0052e2	0.06
17175_5#22	ERS707935	ERS707935	33	#d86831	4088	50-8-1-16-6-88-14	16F	South Africa	NVT	PCV7 era	Soweto	-26.2542	27.8585	2010	7	F	>18	P	1	0	0	1--0--0	<= 0.03	S	#0052e2	S	<= 0.03	S	#0052e2	<= 0.06	S	#0052e2	<= 0.06	S	#0052e2	S	<= 0.5	S	#0052e2	S	<= 0.5	S	#0052e2	neg	neg	#0052e2	neg	#0052e2	0.06
15841_5#90	ERS639010	ERS639010	54	#9f4762	4881	1-11-10-5-6-111-6	9V	South Africa	PCV7	PCV7 era	Agincourt	-24.8281	31.2295	2009	9	F	>18	P	1	0	0	1--0--0	<= 0.03	S	#0052e2	S	<= 0.03	S	#0052e2	<= 0.06	S	#0052e2	<= 0.06	S	#0052e2	S	<= 0.5	S	#0052e2	S	<= 0.5	S	#0052e2	neg	neg	#0052e2	neg	#0052e2	0.06
17175_5#57	ERS708007	ERS708007	22	#517820	4984	8-5-36-3-6-4-1	11A	South Africa	NVT	PCV7 era	Soweto	-26.2542	27.8585	2010	8	F	>18	P	1	0	0	1--0--0	<= 0.03	S	#0052e2	S	<= 0.03	S	#0052e2	<= 0.06	S	#0052e2	<= 0.06	S	#0052e2	S	<= 0.5	S	#0052e2	S	<= 0.5	S	#0052e2	neg	neg	#0052e2	neg	#0052e2	0.06
15995_2#90	ERS640123	ERS640123	33	#d86831	7888	50-5-1-15-6-88-14	16F	South Africa	NVT	PCV13 era	Agincourt	-24.8281	31.2295	2013	8	F	>18	P	1	0	0	1--0--0	<= 0.03	S	#0052e2	S	<= 0.03	S	#0052e2	<= 0.06	S	#0052e2	<= 0.06	S	#0052e2	S	<= 0.5	S	#0052e2	S	<= 0.5	S	#0052e2	neg	neg	#0052e2	neg	#0052e2	0.06
17150_4#50	ERS707984	ERS707984	33	#d86831	11089	140-8-1-47-6-88-14	16F	South Africa	NVT	PCV7 era	Soweto	-26.2542	27.8585	2010	6	F	>18	P	1	0	0	1--0--0	<= 0.03	S	#0052e2	S	<= 0.03	S	#0052e2	<= 0.06	S	#0052e2	<= 0.06	S	#0052e2	S	<= 0.5	S	#0052e2	S	<= 0.5	S	#0052e2	neg	neg	#0052e2	neg	#0052e2	0.06
17175_5#23	ERS707937	ERS707937	33	#d86831	11111	50-8-1-16-241-88-14	16F	South Africa	NVT	PCV7 era	Soweto	-26.2542	27.8585	2010	7	F	>18	P	1	0	0	1--0--0	<= 0.03	S	#0052e2	S	<= 0.03	S	#0052e2	<= 0.06	S	#0052e2	<= 0.06	S	#0052e2	S	<= 0.5	S	#0052e2	S	<= 0.5	S	#0052e2	neg	neg	#0052e2	neg	#0052e2	0.06
17175_6#85	ERS708245	ERS708245	33	#d86831	10548	50-5-1-4-413-88-14	16F	South Africa	NVT	PCV7 era	Soweto	-26.2542	27.8585	2010	9	F	>18	N	1	0	0	1--0--0	<= 0.03	S	#0052e2	S	<= 0.03	S	#0052e2	<= 0.06	S	#0052e2	<= 0.06	S	#0052e2	S	<= 0.5	S	#0052e2	S	<= 0.5	S	#0052e2	neg	neg	#0052e2	neg	#0052e2	0.06
15995_2#176	ERS640208	ERS640208	125	#d09967	5624	8-8-36-5-6-4-394	9N	South Africa	NVT	PCV13 era	Agincourt	-24.8281	31.2295	2013	9	M	>18	N	1	0	0	1--0--0	<= 0.03	S	#0052e2	S	<= 0.03	S	#0052e2	<= 0.06	S	#0052e2	<= 0.06	S	#0052e2	S	<= 0.5	S	#0052e2	S	<= 0.5	S	#0052e2	neg	neg	#0052e2	neg	#0052e2	0.06
17059_7#84	ERS707686	ERS707686	22	#517820	4984	8-5-36-3-6-4-1	11A	South Africa	NVT	PCV13 era	Soweto	-26.2542	27.8585	2012	6	F	>18	P	1	0	0	1--0--0	<= 0.03	S	#0052e2	S	<= 0.03	S	#0052e2	<= 0.06	S	#0052e2	<= 0.06	S	#0052e2	S	<= 0.5	S	#0052e2	S	<= 0.5	S	#0052e2	neg	neg	#0052e2	neg	#0052e2	0.06
17175_5#61	ERS708015	ERS708015	33	#d86831	11113	50-8-5-16-6-88-14	16F	South Africa	NVT	PCV7 era	Soweto	-26.2542	27.8585	2010	7	F	>18	P	1	0	0	1--0--0	<= 0.03	S	#0052e2	S	<= 0.03	S	#0052e2	<= 0.06	S	#0052e2	<= 0.06	S	#0052e2	S	<= 0.5	S	#0052e2	S	<= 0.5	S	#0052e2	neg	neg	#0052e2	neg	#0052e2	0.06
17150_4#66	ERS708016	ERS708016	54	#9f4762	4881	1-11-10-5-6-111-6	9V	South Africa	PCV7	PCV7 era	Soweto	-26.2542	27.8585	2010	6	F	>18	P	1	0	0	1--0--0	<= 0.03	S	#0052e2	S	<= 0.03	S	#0052e2	<= 0.06	S	#0052e2	<= 0.06	S	#0052e2	S	<= 0.5	S	#0052e2	S	<= 0.5	S	#0052e2	neg	neg	#0052e2	neg	#0052e2	0.06
15995_2#3	ERS640036	ERS640036	22	#517820	4984	8-5-36-3-6-4-1	11A	South Africa	NVT	PCV13 era	Agincourt	-24.8281	31.2295	2013	8	F	>18	N	1	0	0	1--0--0	<= 0.03	S	#0052e2	S	<= 0.03	S	#0052e2	<= 0.06	S	#0052e2	<= 0.06	S	#0052e2	S	<= 0.5	S	#0052e2	S	<= 0.5	S	#0052e2	neg	neg	#0052e2	neg	#0052e2	0.06
15995_1#126	ERS639968	ERS639968	22	#517820	4984	8-5-36-3-6-4-1	11A	South Africa	NVT	PCV13 era	Agincourt	-24.8281	31.2295	2013	7	F	>18	N	1	0	0	1--0--0	<= 0.03	S	#0052e2	S	<= 0.03	S	#0052e2	<= 0.06	S	#0052e2	<= 0.06	S	#0052e2	S	<= 0.5	S	#0052e2	S	<= 0.5	S	#0052e2	neg	neg	#0052e2	neg	#0052e2	0.06
17175_5#2	ERS708077	ERS708077	22	#517820	8817	8-5-36-3-6-1-1	11A	South Africa	NVT	PCV7 era	Soweto	-26.2542	27.8585	2010	6	F	>18	N	1	0	0	1--0--0	<= 0.03	S	#0052e2	S	<= 0.03	S	#0052e2	<= 0.06	S	#0052e2	<= 0.06	S	#0052e2	S	<= 0.5	S	#0052e2	S	<= 0.5	S	#0052e2	neg	neg	#0052e2	neg	#0052e2	0.06
15995_1#53	ERS638828	ERS638828	33	#d86831	10548	50-5-1-4-413-88-14	16F	South Africa	NVT	PCV7 era	Agincourt	-24.8281	31.2295	2009	7	F	>18	N	1	0	0	1--0--0	<= 0.03	S	#0052e2	S	<= 0.03	S	#0052e2	<= 0.06	S	#0052e2	<= 0.06	S	#0052e2	S	<= 0.5	S	#0052e2	S	<= 0.5	S	#0052e2	neg	neg	#0052e2	neg	#0052e2	0.06
17059_8#53	ERS707813	ERS707813	22	#517820	4984	8-5-36-3-6-4-1	11A	South Africa	NVT	PCV13 era	Soweto	-26.2542	27.8585	2012	5	M	3--5	P	1	0	0	1--0--0	<= 0.03	S	#0052e2	S	<= 0.03	S	#0052e2	<= 0.06	S	#0052e2	<= 0.06	S	#0052e2	S	<= 0.5	S	#0052e2	S	<= 0.5	S	#0052e2	neg	neg	#0052e2	neg	#0052e2	0.06
17175_5#4	ERS708081	ERS708081	22	#517820	4984	8-5-36-3-6-4-1	11A	South Africa	NVT	PCV7 era	Soweto	-26.2542	27.8585	2010	6	F	3--5	P	1	0	0	1--0--0	<= 0.03	S	#0052e2	S	<= 0.03	S	#0052e2	<= 0.06	S	#0052e2	<= 0.06	S	#0052e2	S	<= 0.5	S	#0052e2	S	<= 0.5	S	#0052e2	neg	neg	#0052e2	neg	#0052e2	0.06
15995_2#92	ERS640125	ERS640125	33	#d86831	4088	50-8-1-16-6-88-14	16F	South Africa	NVT	PCV13 era	Agincourt	-24.8281	31.2295	2013	9	F	3--5	NA	1	0	0	1--0--0	<= 0.03	S	#0052e2	S	<= 0.03	S	#0052e2	<= 0.06	S	#0052e2	<= 0.06	S	#0052e2	S	<= 0.5	S	#0052e2	S	<= 0.5	S	#0052e2	neg	neg	#0052e2	neg	#0052e2	0.06
17175_6#16	ERS708101	ERS708101	33	#d86831	4088	50-8-1-16-6-88-14	16F	South Africa	NVT	PCV7 era	Soweto	-26.2542	27.8585	2010	5	F	3--5	N	1	0	0	1--0--0	<= 0.03	S	#0052e2	S	<= 0.03	S	#0052e2	<= 0.06	S	#0052e2	<= 0.06	S	#0052e2	S	<= 0.5	S	#0052e2	S	<= 0.5	S	#0052e2	neg	neg	#0052e2	neg	#0052e2	0.06
17175_6#36	ERS708141	ERS708141	33	#d86831	9568	50-5-1-16-6-88-14	16F	South Africa	NVT	PCV7 era	Soweto	-26.2542	27.8585	2010	7	M	3--5	P	1	0	0	1--0--0	<= 0.03	S	#0052e2	S	<= 0.03	S	#0052e2	<= 0.06	S	#0052e2	<= 0.06	S	#0052e2	S	<= 0.5	S	#0052e2	S	<= 0.5	S	#0052e2	neg	neg	#0052e2	neg	#0052e2	0.06
17175_6#41	ERS708152	ERS708152	33	#d86831	4088	50-8-1-16-6-88-14	16F	South Africa	NVT	PCV7 era	Soweto	-26.2542	27.8585	2010	6	F	3--5	P	1	0	0	1--0--0	<= 0.03	S	#0052e2	S	<= 0.03	S	#0052e2	<= 0.06	S	#0052e2	<= 0.06	S	#0052e2	S	<= 0.5	S	#0052e2	S	<= 0.5	S	#0052e2	neg	neg	#0052e2	neg	#0052e2	0.06
17175_7#27	ERS708306	ERS708306	33	#d86831	4088	50-8-1-16-6-88-14	16F	South Africa	NVT	PCV13 era	Agincourt	-24.8281	31.2295	2013	6	F	3--5	N	1	0	0	1--0--0	<= 0.03	S	#0052e2	S	<= 0.03	S	#0052e2	<= 0.06	S	#0052e2	<= 0.06	S	#0052e2	S	<= 0.5	S	#0052e2	S	<= 0.5	S	#0052e2	neg	neg	#0052e2	neg	#0052e2	0.06
17059_8#35	ERS707774	ERS707774	259	#5370bd	5009	10-16-54-1-6-123-75	35A	South Africa	NVT	PCV13 era	Soweto	-26.2542	27.8585	2012	7	M	3--5	P	1	0	0	1--0--0	<= 0.03	S	#0052e2	S	<= 0.03	S	#0052e2	<= 0.06	S	#0052e2	<= 0.06	S	#0052e2	S	<= 0.5	S	#0052e2	S	<= 0.5	S	#0052e2	neg	neg	#0052e2	neg	#0052e2	0.06
17138_3#42	ERS708523	ERS708523	125	#d09967	5624	8-8-36-5-6-4-394	9N	South Africa	NVT	PCV13 era	Soweto	-26.2542	27.8585	2012	6	M	3--5	P	1	0	0	1--0--0	<= 0.03	S	#0052e2	S	<= 0.03	S	#0052e2	<= 0.06	S	#0052e2	<= 0.06	S	#0052e2	S	<= 0.5	S	#0052e2	S	<= 0.5	S	#0052e2	neg	neg	#0052e2	neg	#0052e2	0.06
17150_5#89	ERS708246	ERS708246	125	#d09967	5624	8-8-36-5-6-4-394	9N	South Africa	NVT	PCV13 era	Agincourt	-24.8281	31.2295	2013	7	M	3--5	NA	1	0	0	1--0--0	<= 0.03	S	#0052e2	S	<= 0.03	S	#0052e2	<= 0.06	S	#0052e2	<= 0.06	S	#0052e2	S	<= 0.5	S	#0052e2	S	<= 0.5	S	#0052e2	neg	neg	#0052e2	neg	#0052e2	0.06
15873_1#84	ERS639196	ERS639196	54	#9f4762	4881	1-11-10-5-6-111-6	9V	South Africa	PCV7	PCV13 era	Agincourt	-24.8281	31.2295	2011	9	F	3--5	NA	1	0	0	1--0--0	<= 0.03	S	#0052e2	S	<= 0.03	S	#0052e2	<= 0.06	S	#0052e2	<= 0.06	S	#0052e2	S	<= 0.5	S	#0052e2	S	<= 0.5	S	#0052e2	neg	neg	#0052e2	neg	#0052e2	0.06
15995_1#39	ERS638781	ERS638781	54	#9f4762	4881	1-11-10-5-6-111-6	9V	South Africa	PCV7	PCV7 era	Agincourt	-24.8281	31.2295	2009	8	M	3--5	NA	1	0	0	1--0--0	<= 0.03	S	#0052e2	S	<= 0.03	S	#0052e2	<= 0.06	S	#0052e2	<= 0.06	S	#0052e2	S	<= 0.5	S	#0052e2	S	<= 0.5	S	#0052e2	neg	neg	#0052e2	neg	#0052e2	0.06
17059_6#59	ERS707630	ERS707630	54	#9f4762	6530	1-11-10-5-6-1-6	9V	South Africa	PCV7	PCV13 era	Agincourt	-24.8281	31.2295	2013	10	M	3--5	NA	1	0	0	1--0--0	<= 0.03	S	#0052e2	S	<= 0.03	S	#0052e2	<= 0.06	S	#0052e2	<= 0.06	S	#0052e2	S	<= 0.5	S	#0052e2	S	<= 0.5	S	#0052e2	neg	neg	#0052e2	neg	#0052e2	0.06
15995_1#144	ERS639986	ERS639986	22	#517820	10547	8-5-36-3-6-6-1	11A	South Africa	NVT	PCV13 era	Agincourt	-24.8281	31.2295	2013	7	M	3--5	N	1	0	0	1--0--0	<= 0.03	S	#0052e2	S	<= 0.03	S	#0052e2	<= 0.06	S	#0052e2	<= 0.06	S	#0052e2	S	<= 0.5	S	#0052e2	S	<= 0.5	S	#0052e2	neg	neg	#0052e2	neg	#0052e2	0.06
17059_7#2	ERS707518	ERS707518	22	#517820	4984	8-5-36-3-6-4-1	11A	South Africa	NVT	PCV13 era	Soweto	-26.2542	27.8585	2012	5	M	3--5	P	1	0	0	1--0--0	<= 0.03	S	#0052e2	S	<= 0.03	S	#0052e2	<= 0.06	S	#0052e2	<= 0.06	S	#0052e2	S	<= 0.5	S	#0052e2	S	<= 0.5	S	#0052e2	neg	neg	#0052e2	neg	#0052e2	0.06
17150_5#22	ERS708114	ERS708114	22	#517820	4984	8-5-36-3-6-4-1	11A	South Africa	NVT	PCV7 era	Soweto	-26.2542	27.8585	2010	8	M	3--5	N	1	0	0	1--0--0	<= 0.03	S	#0052e2	S	<= 0.03	S	#0052e2	<= 0.06	S	#0052e2	<= 0.06	S	#0052e2	S	<= 0.5	S	#0052e2	S	<= 0.5	S	#0052e2	neg	neg	#0052e2	neg	#0052e2	0.06
17175_4#19	ERS707743	ERS707743	22	#517820	4984	8-5-36-3-6-4-1	11A	South Africa	NVT	PCV13 era	Soweto	-26.2542	27.8585	2012	6	M	3--5	P	1	0	0	1--0--0	<= 0.03	S	#0052e2	S	<= 0.03	S	#0052e2	<= 0.06	S	#0052e2	<= 0.06	S	#0052e2	S	<= 0.5	S	#0052e2	S	<= 0.5	S	#0052e2	neg	neg	#0052e2	neg	#0052e2	0.06
15841_3#41	ERS639789	ERS639789	33	#d86831	5072	50-8-1-47-6-88-14	16F	South Africa	NVT	PCV7 era	Agincourt	-24.8281	31.2295	2011	6	M	3--5	N	1	0	0	1--0--0	<= 0.03	S	#0052e2	S	<= 0.03	S	#0052e2	<= 0.06	S	#0052e2	<= 0.06	S	#0052e2	S	<= 0.5	S	#0052e2	S	<= 0.5	S	#0052e2	neg	neg	#0052e2	neg	#0052e2	0.06
15873_1#27	ERS639137	ERS639137	33	#d86831	4088	50-8-1-16-6-88-14	16F	South Africa	NVT	PCV13 era	Agincourt	-24.8281	31.2295	2011	8	M	3--5	NA	1	0	0	1--0--0	<= 0.03	S	#0052e2	S	<= 0.03	S	#0052e2	<= 0.06	S	#0052e2	<= 0.06	S	#0052e2	S	<= 0.5	S	#0052e2	S	<= 0.5	S	#0052e2	neg	neg	#0052e2	neg	#0052e2	0.06
17059_6#37	ERS707588	ERS707588	33	#d86831	5072	50-8-1-47-6-88-14	16F	South Africa	NVT	PCV13 era	Agincourt	-24.8281	31.2295	2013	10	M	3--5	NA	1	0	0	1--0--0	<= 0.03	S	#0052e2	S	<= 0.03	S	#0052e2	<= 0.06	S	#0052e2	<= 0.06	S	#0052e2	S	<= 0.5	S	#0052e2	S	<= 0.5	S	#0052e2	neg	neg	#0052e2	neg	#0052e2	0.06
17138_3#35	ERS708510	ERS708510	33	#d86831	7888	50-5-1-15-6-88-14	16F	South Africa	NVT	PCV13 era	Soweto	-26.2542	27.8585	2012	9	M	3--5	N	1	0	0	1--0--0	<= 0.03	S	#0052e2	S	<= 0.03	S	#0052e2	<= 0.06	S	#0052e2	<= 0.06	S	#0052e2	S	<= 0.5	S	#0052e2	S	<= 0.5	S	#0052e2	neg	neg	#0052e2	neg	#0052e2	0.06
15731_8#3	ERS638638	ERS638638	33	#d86831	10548	50-5-1-4-413-88-14	16F	South Africa	NVT	PCV7 era	Agincourt	-24.8281	31.2295	2009	7	F	3--5	N	1	0	0	1--0--0	<= 0.03	S	#0052e2	S	<= 0.03	S	#0052e2	<= 0.06	S	#0052e2	<= 0.06	S	#0052e2	S	<= 0.5	S	#0052e2	S	<= 0.5	S	#0052e2	neg	neg	#0052e2	neg	#0052e2	0.06
15731_8#45	ERS638680	ERS638680	33	#d86831	12592	50-5-545-4-413-88-14	16F	South Africa	NVT	PCV7 era	Agincourt	-24.8281	31.2295	2009	7	F	3--5	NA	1	0	0	1--0--0	<= 0.03	S	#0052e2	S	<= 0.03	S	#0052e2	<= 0.06	S	#0052e2	<= 0.06	S	#0052e2	S	<= 0.5	S	#0052e2	S	<= 0.5	S	#0052e2	neg	neg	#0052e2	neg	#0052e2	0.06
15731_8#90	ERS638725	ERS638725	33	#d86831	10548	50-5-1-4-413-88-14	16F	South Africa	NVT	PCV7 era	Agincourt	-24.8281	31.2295	2009	7	M	3--5	NA	1	0	0	1--0--0	<= 0.03	S	#0052e2	S	<= 0.03	S	#0052e2	<= 0.06	S	#0052e2	<= 0.06	S	#0052e2	S	<= 0.5	S	#0052e2	S	<= 0.5	S	#0052e2	neg	neg	#0052e2	neg	#0052e2	0.06
15841_4#20	ERS639863	ERS639863	33	#d86831	10950	50-8-1-1-6-88-14	16F	South Africa	NVT	PCV13 era	Agincourt	-24.8281	31.2295	2011	9	F	3--5	NA	1	0	0	1--0--0	<= 0.03	S	#0052e2	S	<= 0.03	S	#0052e2	<= 0.06	S	#0052e2	<= 0.06	S	#0052e2	S	<= 0.5	S	#0052e2	S	<= 0.5	S	#0052e2	neg	neg	#0052e2	neg	#0052e2	0.06
15995_2#78	ERS640111	ERS640111	33	#d86831	4088	50-8-1-16-6-88-14	16F	South Africa	NVT	PCV13 era	Agincourt	-24.8281	31.2295	2013	9	M	3--5	N	1	0	0	1--0--0	<= 0.03	S	#0052e2	S	<= 0.03	S	#0052e2	<= 0.06	S	#0052e2	<= 0.06	S	#0052e2	S	<= 0.5	S	#0052e2	S	<= 0.5	S	#0052e2	neg	neg	#0052e2	neg	#0052e2	0.06
15995_1#102	ERS639944	ERS639944	259	#5370bd	5009	10-16-54-1-6-123-75	35A	South Africa	NVT	PCV13 era	Agincourt	-24.8281	31.2295	2013	6	M	3--5	NA	1	0	0	1--0--0	<= 0.03	S	#0052e2	S	<= 0.03	S	#0052e2	<= 0.06	S	#0052e2	<= 0.06	S	#0052e2	S	<= 0.5	S	#0052e2	S	<= 0.5	S	#0052e2	neg	neg	#0052e2	neg	#0052e2	0.06
15873_1#83	ERS639193	ERS639193	125	#d09967	10642	8-62-36-5-88-4-394	9N	South Africa	NVT	PCV13 era	Agincourt	-24.8281	31.2295	2011	8	M	3--5	NA	1	0	0	1--0--0	<= 0.03	S	#0052e2	S	<= 0.03	S	#0052e2	<= 0.06	S	#0052e2	<= 0.06	S	#0052e2	S	<= 0.5	S	#0052e2	S	<= 0.5	S	#0052e2	neg	neg	#0052e2	neg	#0052e2	0.06
15873_1#39	ERS639149	ERS639149	22	#517820	8817	8-5-36-3-6-1-1	11A	South Africa	NVT	PCV7 era	Agincourt	-24.8281	31.2295	2009	9	F	6--18	NA	1	0	0	1--0--0	<= 0.03	S	#0052e2	S	<= 0.03	S	#0052e2	<= 0.06	S	#0052e2	<= 0.06	S	#0052e2	S	<= 0.5	S	#0052e2	S	<= 0.5	S	#0052e2	neg	neg	#0052e2	neg	#0052e2	0.06
15873_1#71	ERS639181	ERS639181	22	#517820	4984	8-5-36-3-6-4-1	11A	South Africa	NVT	PCV7 era	Agincourt	-24.8281	31.2295	2009	9	F	6--18	NA	1	0	0	1--0--0	<= 0.03	S	#0052e2	S	<= 0.03	S	#0052e2	<= 0.06	S	#0052e2	<= 0.06	S	#0052e2	S	<= 0.5	S	#0052e2	S	<= 0.5	S	#0052e2	neg	neg	#0052e2	neg	#0052e2	0.06
15995_2#190	ERS640222	ERS640222	22	#517820	8817	8-5-36-3-6-1-1	11A	South Africa	NVT	PCV13 era	Agincourt	-24.8281	31.2295	2013	10	M	6--18	P	1	0	0	1--0--0	<= 0.03	S	#0052e2	S	<= 0.03	S	#0052e2	<= 0.06	S	#0052e2	<= 0.06	S	#0052e2	S	<= 0.5	S	#0052e2	S	<= 0.5	S	#0052e2	neg	neg	#0052e2	neg	#0052e2	0.06
15995_2#86	ERS640119	ERS640119	22	#517820	4984	8-5-36-3-6-4-1	11A	South Africa	NVT	PCV13 era	Agincourt	-24.8281	31.2295	2013	9	F	6--18	N	1	0	0	1--0--0	<= 0.03	S	#0052e2	S	<= 0.03	S	#0052e2	<= 0.06	S	#0052e2	<= 0.06	S	#0052e2	S	<= 0.5	S	#0052e2	S	<= 0.5	S	#0052e2	neg	neg	#0052e2	neg	#0052e2	0.06
15995_2#98	ERS640130	ERS640130	22	#517820	4984	8-5-36-3-6-4-1	11A	South Africa	NVT	PCV13 era	Agincourt	-24.8281	31.2295	2013	9	M	6--18	N	1	0	0	1--0--0	<= 0.03	S	#0052e2	S	<= 0.03	S	#0052e2	<= 0.06	S	#0052e2	<= 0.06	S	#0052e2	S	<= 0.5	S	#0052e2	S	<= 0.5	S	#0052e2	neg	neg	#0052e2	neg	#0052e2	0.06
15841_1#66	ERS638857	ERS638857	33	#d86831	5072	50-8-1-47-6-88-14	16F	South Africa	NVT	PCV7 era	Agincourt	-24.8281	31.2295	2009	7	F	6--18	P	1	0	0	1--0--0	<= 0.03	S	#0052e2	S	<= 0.03	S	#0052e2	<= 0.06	S	#0052e2	<= 0.06	S	#0052e2	S	<= 0.5	S	#0052e2	S	<= 0.5	S	#0052e2	neg	neg	#0052e2	neg	#0052e2	0.06
15995_1#29	ERS638759	ERS638759	33	#d86831	5072	50-8-1-47-6-88-14	16F	South Africa	NVT	PCV7 era	Agincourt	-24.8281	31.2295	2009	8	F	6--18	NA	1	0	0	1--0--0	<= 0.03	S	#0052e2	S	<= 0.03	S	#0052e2	<= 0.06	S	#0052e2	<= 0.06	S	#0052e2	S	<= 0.5	S	#0052e2	S	<= 0.5	S	#0052e2	neg	neg	#0052e2	neg	#0052e2	0.06
17175_5#45	ERS707983	ERS707983	33	#d86831	11113	50-8-5-16-6-88-14	16F	South Africa	NVT	PCV7 era	Soweto	-26.2542	27.8585	2010	7	F	6--18	P	1	0	0	1--0--0	<= 0.03	S	#0052e2	S	<= 0.03	S	#0052e2	<= 0.06	S	#0052e2	<= 0.06	S	#0052e2	S	<= 0.5	S	#0052e2	S	<= 0.5	S	#0052e2	neg	neg	#0052e2	neg	#0052e2	0.06
15841_4#81	ERS639924	ERS639924	125	#d09967	5624	8-8-36-5-6-4-394	9N	South Africa	NVT	PCV13 era	Agincourt	-24.8281	31.2295	2011	9	F	6--18	N	1	0	0	1--0--0	<= 0.03	S	#0052e2	S	<= 0.03	S	#0052e2	<= 0.06	S	#0052e2	<= 0.06	S	#0052e2	S	<= 0.5	S	#0052e2	S	<= 0.5	S	#0052e2	neg	neg	#0052e2	neg	#0052e2	0.06
15873_1#2	ERS639061	ERS639061	54	#9f4762	4881	1-11-10-5-6-111-6	9V	South Africa	PCV7	PCV7 era	Agincourt	-24.8281	31.2295	2011	7	M	6--18	NA	1	0	0	1--0--0	<= 0.03	S	#0052e2	S	<= 0.03	S	#0052e2	<= 0.06	S	#0052e2	<= 0.06	S	#0052e2	S	<= 0.5	S	#0052e2	S	<= 0.5	S	#0052e2	neg	neg	#0052e2	neg	#0052e2	0.06
15731_8#81	ERS638716	ERS638716	22	#517820	10547	8-5-36-3-6-6-1	11A	South Africa	NVT	PCV7 era	Agincourt	-24.8281	31.2295	2009	6	M	6--18	NA	1	0	0	1--0--0	<= 0.03	S	#0052e2	S	<= 0.03	S	#0052e2	<= 0.06	S	#0052e2	<= 0.06	S	#0052e2	S	<= 0.5	S	#0052e2	S	<= 0.5	S	#0052e2	neg	neg	#0052e2	neg	#0052e2	0.06
15841_3#23	ERS639771	ERS639771	54	#9f4762	4881	1-11-10-5-6-111-6	9V	South Africa	PCV7	PCV7 era	Agincourt	-24.8281	31.2295	2011	5	M	6--18	NA	1	0	0	1--0--0	<= 0.03	S	#0052e2	S	<= 0.03	S	#0052e2	<= 0.06	S	#0052e2	<= 0.06	S	#0052e2	S	<= 0.5	S	#0052e2	S	<= 0.5	S	#0052e2	neg	neg	#0052e2	neg	#0052e2	0.06
15841_4#16	ERS639859	ERS639859	54	#9f4762	4881	1-11-10-5-6-111-6	9V	South Africa	PCV7	PCV13 era	Agincourt	-24.8281	31.2295	2013	6	M	6--18	N	1	0	0	1--0--0	<= 0.03	S	#0052e2	S	<= 0.03	S	#0052e2	<= 0.06	S	#0052e2	<= 0.06	S	#0052e2	S	<= 0.5	S	#0052e2	S	<= 0.5	S	#0052e2	neg	neg	#0052e2	neg	#0052e2	0.06
15995_2#186	ERS640218	ERS640218	125	#d09967	5624	8-8-36-5-6-4-394	9N	South Africa	NVT	PCV13 era	Agincourt	-24.8281	31.2295	2013	10	M	6--18	N	1	0	0	1--0--0	<= 0.03	S	#0052e2	S	<= 0.03	S	#0052e2	<= 0.06	S	#0052e2	<= 0.06	S	#0052e2	S	<= 0.5	S	#0052e2	S	<= 0.5	S	#0052e2	neg	neg	#0052e2	neg	#0052e2	0.06
15841_2#52	ERS639258	ERS639258	22	#517820	4984	8-5-36-3-6-4-1	11A	South Africa	NVT	PCV7 era	Agincourt	-24.8281	31.2295	2009	6	M	6--18	N	1	0	0	1--0--0	<= 0.03	S	#0052e2	S	<= 0.03	S	#0052e2	<= 0.06	S	#0052e2	<= 0.06	S	#0052e2	S	<= 0.5	S	#0052e2	S	<= 0.5	S	#0052e2	neg	neg	#0052e2	neg	#0052e2	0.06
15841_4#29	ERS639872	ERS639872	33	#d86831	4088	50-8-1-16-6-88-14	16F	South Africa	NVT	PCV7 era	Agincourt	-24.8281	31.2295	2011	7	F	6--18	NA	1	0	0	1--0--0	<= 0.03	S	#0052e2	S	<= 0.03	S	#0052e2	<= 0.06	S	#0052e2	<= 0.06	S	#0052e2	S	<= 0.5	S	#0052e2	S	<= 0.5	S	#0052e2	neg	neg	#0052e2	neg	#0052e2	0.06
15841_3#3	ERS639751	ERS639751	33	#d86831	10667	50-5-1-4-6-88-14	16F	South Africa	NVT	PCV7 era	Agincourt	-24.8281	31.2295	2011	7	F	6--18	NA	1	0	0	1--0--0	<= 0.03	S	#0052e2	S	<= 0.03	S	#0052e2	<= 0.06	S	#0052e2	<= 0.06	S	#0052e2	S	<= 0.5	S	#0052e2	S	<= 0.5	S	#0052e2	neg	neg	#0052e2	neg	#0052e2	0.06
15995_1#170	ERS640012	ERS640012	33	#d86831	10670	50-5-1-1-413-88-14	16F	South Africa	NVT	PCV13 era	Agincourt	-24.8281	31.2295	2013	7	M	6--18	N	1	0	0	1--0--0	<= 0.03	S	#0052e2	S	<= 0.03	S	#0052e2	<= 0.06	S	#0052e2	<= 0.06	S	#0052e2	S	<= 0.5	S	#0052e2	S	<= 0.5	S	#0052e2	neg	neg	#0052e2	neg	#0052e2	0.06
15995_1#179	ERS640021	ERS640021	33	#d86831	10635	50-8-1-16-217-88-14	16F	South Africa	NVT	PCV13 era	Agincourt	-24.8281	31.2295	2013	6	F	6--18	NA	1	0	0	1--0--0	<= 0.03	S	#0052e2	S	<= 0.03	S	#0052e2	<= 0.06	S	#0052e2	<= 0.06	S	#0052e2	S	<= 0.5	S	#0052e2	S	<= 0.5	S	#0052e2	neg	neg	#0052e2	neg	#0052e2	0.06
15841_2#60	ERS639266	ERS639266	22	#517820	4984	8-5-36-3-6-4-1	11A	South Africa	NVT	PCV7 era	Agincourt	-24.8281	31.2295	2009	6	F	6--18	N	1	0	0	1--0--0	<= 0.03	S	#0052e2	S	<= 0.03	S	#0052e2	<= 0.06	S	#0052e2	<= 0.06	S	#0052e2	S	<= 0.5	S	#0052e2	S	<= 0.5	S	#0052e2	neg	neg	#0052e2	neg	#0052e2	0.06
15841_3#44	ERS639792	ERS639792	54	#9f4762	4881	1-11-10-5-6-111-6	9V	South Africa	PCV7	PCV13 era	Agincourt	-24.8281	31.2295	2011	9	M	6--18	NA	1	0	0	1--0--0	<= 0.03	S	#0052e2	S	<= 0.03	S	#0052e2	<= 0.06	S	#0052e2	<= 0.06	S	#0052e2	S	<= 0.5	S	#0052e2	S	<= 0.5	S	#0052e2	neg	neg	#0052e2	neg	#0052e2	0.06
15995_2#80	ERS640113	ERS640113	22	#517820	4984	8-5-36-3-6-4-1	11A	South Africa	NVT	PCV13 era	Agincourt	-24.8281	31.2295	2013	10	M	6--18	NA	1	0	0	1--0--0	<= 0.03	S	#0052e2	S	<= 0.03	S	#0052e2	<= 0.06	S	#0052e2	<= 0.06	S	#0052e2	S	<= 0.5	S	#0052e2	S	<= 0.5	S	#0052e2	neg	neg	#0052e2	neg	#0052e2	0.06
15873_1#32	ERS639142	ERS639142	125	#d09967	10961	8-8-36-16-6-4-394	9N	South Africa	NVT	PCV13 era	Agincourt	-24.8281	31.2295	2011	9	F	6--18	N	1	0	0	1--0--0	<= 0.03	S	#0052e2	S	<= 0.03	S	#0052e2	<= 0.06	S	#0052e2	<= 0.06	S	#0052e2	S	<= 0.5	S	#0052e2	S	<= 0.5	S	#0052e2	neg	neg	#0052e2	neg	#0052e2	0.06
17138_4#84	ERS708721	ERS708721	22	#517820	12297	15-43-36-3-474-509-6	15A	South Africa	NVT	PCV13 era	Soweto	-26.2542	27.8585	2012	9	M	<=2	N	1	0	19	1--0--19	0.06	S	#0052e2	S	<= 0.03	S	#0052e2	<= 0.06	S	#0052e2	0.12	S	#0052e2	S	<= 0.5	S	#0052e2	S	<= 0.5	S	#0052e2	neg	neg	#0052e2	neg	#0052e2	0.06
15841_5#55	ERS638975	ERS638975	33	#d86831	5072	50-8-1-47-6-88-14	16F	South Africa	NVT	PCV7 era	Agincourt	-24.8281	31.2295	2011	6	F	3--5	NA	1	0	2	1--0--2	<= 0.03	S	#0052e2	S	<= 0.03	S	#0052e2	<= 0.06	S	#0052e2	<= 0.06	S	#0052e2	S	<= 0.5	S	#0052e2	S	<= 0.5	S	#0052e2	neg	neg	#0052e2	neg	#0052e2	0.06
15874_1#89	ERS639120	ERS639120	470	#38c481	12608	12-8-4-1-536-177-14	34	South Africa	NVT	PCV7 era	Agincourt	-24.8281	31.2295	2009	10	F	3--5	N	1	0	2	1--0--2	<= 0.03	S	#0052e2	S	<= 0.03	S	#0052e2	<= 0.06	S	#0052e2	<= 0.06	S	#0052e2	S	<= 0.5	S	#0052e2	S	<= 0.5	S	#0052e2	neg	neg	#0052e2	neg	#0052e2	0.06
17059_8#56	ERS707820	ERS707820	4	#0094df	411	2-13-14-4-17-4-14	15B/15C	South Africa	NVT	PCV13 era	Soweto	-26.2542	27.8585	2012	9	F	>18	P	1	0	6	1--0--6	<= 0.03	S	#0052e2	S	<= 0.03	S	#0052e2	<= 0.06	S	#0052e2	<= 0.06	S	#0052e2	S	<= 0.5	S	#0052e2	S	<= 0.5	S	#0052e2	neg	neg	#0052e2	neg	#0052e2	0.06
17059_8#91	ERS707890	ERS707890	22	#517820	10547	8-5-36-3-6-6-1	11A	South Africa	NVT	PCV13 era	Soweto	-26.2542	27.8585	2012	7	M	<=2	N	1	0	NEW	1--0--gps146	<= 0.03	S	#0052e2	S	<= 0.03	S	#0052e2	<= 0.06	S	#0052e2	<= 0.06	S	#0052e2	S	<= 0.5	S	#0052e2	S	<= 0.5	S	#0052e2	neg	neg	#0052e2	neg	#0052e2	0.06
17175_4#60	ERS707819	ERS707819	22	#517820	11110	8-5-1-3-6-6-1	11A	South Africa	NVT	PCV13 era	Soweto	-26.2542	27.8585	2012	10	F	<=2	N	1	0	NEW	1--0--gps146	<= 0.03	S	#0052e2	S	<= 0.03	S	#0052e2	<= 0.06	S	#0052e2	<= 0.06	S	#0052e2	S	<= 0.5	S	#0052e2	S	<= 0.5	S	#0052e2	neg	neg	#0052e2	neg	#0052e2	0.06
17175_4#83	ERS707865	ERS707865	22	#517820	10547	8-5-36-3-6-6-1	11A	South Africa	NVT	PCV13 era	Soweto	-26.2542	27.8585	2012	9	M	<=2	P	1	0	NEW	1--0--gps146	<= 0.03	S	#0052e2	S	<= 0.03	S	#0052e2	<= 0.06	S	#0052e2	<= 0.06	S	#0052e2	S	<= 0.5	S	#0052e2	S	<= 0.5	S	#0052e2	neg	neg	#0052e2	neg	#0052e2	0.06
17059_6#88	ERS707687	ERS707687	22	#517820	10547	8-5-36-3-6-6-1	11A	South Africa	NVT	PCV13 era	Soweto	-26.2542	27.8585	2012	5	M	3--5	P	1	0	NEW	1--0--gps146	<= 0.03	S	#0052e2	S	<= 0.03	S	#0052e2	<= 0.06	S	#0052e2	<= 0.06	S	#0052e2	S	<= 0.5	S	#0052e2	S	<= 0.5	S	#0052e2	neg	neg	#0052e2	neg	#0052e2	0.06
15995_1#165	ERS640007	ERS640007	33	#d86831	10981	50-10-1-16-6-88-14	16F	South Africa	NVT	PCV13 era	Agincourt	-24.8281	31.2295	2013	6	M	<=2	N	1	0	387	1--0--387	0.06	S	#0052e2	S	<= 0.03	S	#0052e2	<= 0.06	S	#0052e2	0.12	S	#0052e2	S	<= 0.5	S	#0052e2	S	<= 0.5	S	#0052e2	neg	neg	#0052e2	neg	#0052e2	0.06
17138_4#82	ERS708719	ERS708719	22	#517820	10547	8-5-36-3-6-6-1	11A	South Africa	NVT	PCV13 era	Soweto	-26.2542	27.8585	2012	7	M	<=2	N	1	0	NEW	1--0--gps240	<= 0.03	S	#0052e2	S	<= 0.03	S	#0052e2	<= 0.06	S	#0052e2	<= 0.06	S	#0052e2	S	<= 0.5	S	#0052e2	S	<= 0.5	S	#0052e2	neg	neg	#0052e2	neg	#0052e2	0.06
17150_4#25	ERS707934	ERS707934	255	#42c0c7	11775	58-305-465-1-9-1-1	20	South Africa	NVT	PCV7 era	Soweto	-26.2542	27.8585	2010	6	M	<=2	N	1	0	389	1--0--389	0.06	S	#0052e2	S	<= 0.03	S	#0052e2	<= 0.06	S	#0052e2	0.12	S	#0052e2	S	<= 0.5	S	#0052e2	S	<= 0.5	S	#0052e2	neg	neg	#0052e2	neg	#0052e2	0.06
17175_4#7	ERS707720	ERS707720	255	#42c0c7	8824	58-305-9-1-9-1-1	20	South Africa	NVT	PCV13 era	Soweto	-26.2542	27.8585	2013	1	F	<=2	N	1	0	389	1--0--389	0.06	S	#0052e2	S	<= 0.03	S	#0052e2	<= 0.06	S	#0052e2	0.12	S	#0052e2	S	<= 0.5	S	#0052e2	S	<= 0.5	S	#0052e2	neg	neg	#0052e2	neg	#0052e2	0.06
15841_5#32	ERS638952	ERS638952	255	#42c0c7	11775	58-305-465-1-9-1-1	20	South Africa	NVT	PCV7 era	Agincourt	-24.8281	31.2295	2011	6	M	6--18	NA	1	0	389	1--0--389	0.06	S	#0052e2	S	<= 0.03	S	#0052e2	<= 0.06	S	#0052e2	0.12	S	#0052e2	S	<= 0.5	S	#0052e2	S	<= 0.5	S	#0052e2	neg	neg	#0052e2	neg	#0052e2	0.06
15995_1#168	ERS640010	ERS640010	33	#d86831	10543	50-8-1-6-6-88-8	16F	South Africa	NVT	PCV13 era	Agincourt	-24.8281	31.2295	2013	7	M	<=2	NA	1	1	NEW	1--1--gps101	0.25	R	#ff2722	S	0.06	S	#0052e2	<= 0.06	S	#0052e2	0.12	S	#0052e2	S	<= 0.5	S	#0052e2	S	<= 0.5	S	#0052e2	neg	neg	#0052e2	neg	#0052e2	0.06
17150_4#55	ERS707994	ERS707994	33	#d86831	10543	50-8-1-6-6-88-8	16F	South Africa	NVT	PCV7 era	Soweto	-26.2542	27.8585	2010	6	M	<=2	N	1	1	NEW	1--1--gps101	0.25	R	#ff2722	S	0.06	S	#0052e2	<= 0.06	S	#0052e2	0.12	S	#0052e2	S	<= 0.5	S	#0052e2	S	<= 0.5	S	#0052e2	neg	neg	#0052e2	neg	#0052e2	0.06
15841_2#19	ERS639219	ERS639219	33	#d86831	10543	50-8-1-6-6-88-8	16F	South Africa	NVT	PCV13 era	Agincourt	-24.8281	31.2295	2011	9	M	<=2	N	1	1	NEW	1--1--gps101	0.25	R	#ff2722	S	0.06	S	#0052e2	<= 0.06	S	#0052e2	0.12	S	#0052e2	S	<= 0.5	S	#0052e2	S	<= 0.5	S	#0052e2	neg	neg	#0052e2	neg	#0052e2	0.06
15841_3#78	ERS639826	ERS639826	33	#d86831	10543	50-8-1-6-6-88-8	16F	South Africa	NVT	PCV13 era	Agincourt	-24.8281	31.2295	2011	9	F	<=2	NA	1	1	NEW	1--1--gps101	0.25	R	#ff2722	S	0.06	S	#0052e2	<= 0.06	S	#0052e2	0.12	S	#0052e2	S	<= 0.5	S	#0052e2	S	<= 0.5	S	#0052e2	neg	neg	#0052e2	neg	#0052e2	0.06
15841_4#65	ERS639908	ERS639908	33	#d86831	10543	50-8-1-6-6-88-8	16F	South Africa	NVT	PCV13 era	Agincourt	-24.8281	31.2295	2011	9	F	<=2	NA	1	1	NEW	1--1--gps101	0.25	R	#ff2722	S	0.06	S	#0052e2	<= 0.06	S	#0052e2	0.12	S	#0052e2	S	<= 0.5	S	#0052e2	S	<= 0.5	S	#0052e2	neg	neg	#0052e2	neg	#0052e2	0.06
15841_5#4	ERS638924	ERS638924	33	#d86831	10543	50-8-1-6-6-88-8	16F	South Africa	NVT	PCV7 era	Agincourt	-24.8281	31.2295	2011	5	F	<=2	NA	1	1	NEW	1--1--gps101	0.25	R	#ff2722	S	0.06	S	#0052e2	<= 0.06	S	#0052e2	0.12	S	#0052e2	S	<= 0.5	S	#0052e2	S	<= 0.5	S	#0052e2	neg	neg	#0052e2	neg	#0052e2	0.06
15995_1#152	ERS639994	ERS639994	33	#d86831	10543	50-8-1-6-6-88-8	16F	South Africa	NVT	PCV13 era	Agincourt	-24.8281	31.2295	2013	7	M	<=2	N	1	1	NEW	1--1--gps101	0.25	R	#ff2722	S	0.06	S	#0052e2	<= 0.06	S	#0052e2	0.12	S	#0052e2	S	<= 0.5	S	#0052e2	S	<= 0.5	S	#0052e2	neg	neg	#0052e2	neg	#0052e2	0.06
17059_8#78	ERS707864	ERS707864	33	#d86831	10543	50-8-1-6-6-88-8	16F	South Africa	NVT	PCV13 era	Soweto	-26.2542	27.8585	2012	6	F	>18	N	1	1	NEW	1--1--gps101	0.25	R	#ff2722	S	0.06	S	#0052e2	<= 0.06	S	#0052e2	0.12	S	#0052e2	S	<= 0.5	S	#0052e2	S	<= 0.5	S	#0052e2	neg	neg	#0052e2	neg	#0052e2	0.06
17150_5#23	ERS708116	ERS708116	33	#d86831	10543	50-8-1-6-6-88-8	16F	South Africa	NVT	PCV13 era	Agincourt	-24.8281	31.2295	2013	6	F	>18	P	1	1	NEW	1--1--gps101	0.25	R	#ff2722	S	0.06	S	#0052e2	<= 0.06	S	#0052e2	0.12	S	#0052e2	S	<= 0.5	S	#0052e2	S	<= 0.5	S	#0052e2	neg	neg	#0052e2	neg	#0052e2	0.06
17059_7#37	ERS707589	ERS707589	33	#d86831	10543	50-8-1-6-6-88-8	16F	South Africa	NVT	PCV13 era	Soweto	-26.2542	27.8585	2012	7	F	>18	P	1	1	NEW	1--1--gps101	0.25	R	#ff2722	S	0.06	S	#0052e2	<= 0.06	S	#0052e2	0.12	S	#0052e2	S	<= 0.5	S	#0052e2	S	<= 0.5	S	#0052e2	neg	neg	#0052e2	neg	#0052e2	0.06
17150_5#31	ERS708133	ERS708133	33	#d86831	10543	50-8-1-6-6-88-8	16F	South Africa	NVT	PCV13 era	Agincourt	-24.8281	31.2295	2013	6	M	3--5	NA	1	1	NEW	1--1--gps101	0.25	R	#ff2722	S	0.06	S	#0052e2	<= 0.06	S	#0052e2	0.12	S	#0052e2	S	<= 0.5	S	#0052e2	S	<= 0.5	S	#0052e2	neg	neg	#0052e2	neg	#0052e2	0.06
17175_7#12	ERS708277	ERS708277	33	#d86831	10543	50-8-1-6-6-88-8	16F	South Africa	NVT	PCV13 era	Agincourt	-24.8281	31.2295	2013	8	F	3--5	N	1	1	NEW	1--1--gps101	0.25	R	#ff2722	S	0.06	S	#0052e2	<= 0.06	S	#0052e2	0.12	S	#0052e2	S	<= 0.5	S	#0052e2	S	<= 0.5	S	#0052e2	neg	neg	#0052e2	neg	#0052e2	0.06
15841_4#71	ERS639914	ERS639914	33	#d86831	10543	50-8-1-6-6-88-8	16F	South Africa	NVT	PCV13 era	Agincourt	-24.8281	31.2295	2013	6	M	3--5	NA	1	1	NEW	1--1--gps101	0.25	R	#ff2722	S	0.06	S	#0052e2	<= 0.06	S	#0052e2	0.12	S	#0052e2	S	<= 0.5	S	#0052e2	S	<= 0.5	S	#0052e2	neg	neg	#0052e2	neg	#0052e2	0.06
17150_5#73	ERS708215	ERS708215	33	#d86831	10543	50-8-1-6-6-88-8	16F	South Africa	NVT	PCV13 era	Agincourt	-24.8281	31.2295	2013	7	F	3--5	NA	1	1	NEW	1--1--gps101	0.25	R	#ff2722	S	0.06	S	#0052e2	<= 0.06	S	#0052e2	0.12	S	#0052e2	S	<= 0.5	S	#0052e2	S	<= 0.5	S	#0052e2	neg	neg	#0052e2	neg	#0052e2	0.06
17138_4#43	ERS708680	ERS708680	33	#d86831	10543	50-8-1-6-6-88-8	16F	South Africa	NVT	PCV13 era	Soweto	-26.2542	27.8585	2012	11	F	6--18	P	1	1	NEW	1--1--gps101	0.25	R	#ff2722	S	0.06	S	#0052e2	<= 0.06	S	#0052e2	0.12	S	#0052e2	S	<= 0.5	S	#0052e2	S	<= 0.5	S	#0052e2	neg	neg	#0052e2	neg	#0052e2	0.06
17138_4#67	ERS708704	ERS708704	33	#d86831	10543	50-8-1-6-6-88-8	16F	South Africa	NVT	PCV13 era	Soweto	-26.2542	27.8585	2012	11	M	6--18	P	1	1	NEW	1--1--gps101	0.25	R	#ff2722	S	0.06	S	#0052e2	<= 0.06	S	#0052e2	0.12	S	#0052e2	S	<= 0.5	S	#0052e2	S	<= 0.5	S	#0052e2	MEF	pos	#ff2722	neg	#0052e2	8
15841_2#11	ERS639208	ERS639208	33	#d86831	10543	50-8-1-6-6-88-8	16F	South Africa	NVT	PCV13 era	Agincourt	-24.8281	31.2295	2011	9	F	6--18	NA	1	1	NEW	1--1--gps101	0.25	R	#ff2722	S	0.06	S	#0052e2	<= 0.06	S	#0052e2	0.12	S	#0052e2	S	<= 0.5	S	#0052e2	S	<= 0.5	S	#0052e2	neg	neg	#0052e2	neg	#0052e2	0.06
15873_1#48	ERS639158	ERS639158	33	#d86831	10543	50-8-1-6-6-88-8	16F	South Africa	NVT	PCV13 era	Agincourt	-24.8281	31.2295	2011	9	M	6--18	NA	1	1	NEW	1--1--gps101	0.25	R	#ff2722	S	0.06	S	#0052e2	<= 0.06	S	#0052e2	0.12	S	#0052e2	S	<= 0.5	S	#0052e2	S	<= 0.5	S	#0052e2	neg	neg	#0052e2	neg	#0052e2	0.06
15995_1#160	ERS640002	ERS640002	33	#d86831	10543	50-8-1-6-6-88-8	16F	South Africa	NVT	PCV13 era	Agincourt	-24.8281	31.2295	2013	7	M	6--18	NA	1	1	NEW	1--1--gps101	0.25	R	#ff2722	S	0.06	S	#0052e2	<= 0.06	S	#0052e2	0.12	S	#0052e2	S	<= 0.5	S	#0052e2	S	<= 0.5	S	#0052e2	neg	neg	#0052e2	neg	#0052e2	0.06
17138_4#6	ERS708639	ERS708639	22	#517820	11733	8-43-54-3-474-27-6	15A	South Africa	NVT	PCV13 era	Soweto	-26.2542	27.8585	2012	10	F	<=2	N	1	12	19	1--12--19	0.12	R	#ff2722	S	0.12	S	#0052e2	0.12	S	#0052e2	0.12	S	#0052e2	S	<= 0.5	S	#0052e2	S	<= 0.5	S	#0052e2	neg	neg	#0052e2	neg	#0052e2	0.06
17150_6#79	ERS708585	ERS708585	22	#517820	11733	8-43-54-3-474-27-6	15A	South Africa	NVT	PCV13 era	Soweto	-26.2542	27.8585	2012	6	F	3--5	P	1	12	19	1--12--19	0.12	R	#ff2722	S	0.12	S	#0052e2	0.12	S	#0052e2	0.12	S	#0052e2	S	<= 0.5	S	#0052e2	S	<= 0.5	S	#0052e2	neg	neg	#0052e2	neg	#0052e2	0.06
17175_4#15	ERS707735	ERS707735	22	#517820	5902	8-5-36-3-6-1-6	11A	South Africa	NVT	PCV13 era	Soweto	-26.2542	27.8585	2013	1	F	<=2	N	1	2	0	1--2--0	<= 0.03	S	#0052e2	S	<= 0.03	S	#0052e2	<= 0.06	S	#0052e2	<= 0.06	S	#0052e2	S	<= 0.5	S	#0052e2	S	<= 0.5	S	#0052e2	neg	neg	#0052e2	neg	#0052e2	0.06
17059_7#63	ERS707644	ERS707644	137	#66b132	3983	8-5-7-12-15-16-6	9N	South Africa	NVT	PCV13 era	Soweto	-26.2542	27.8585	2012	8	M	<=2	N	1	2	0	1--2--0	<= 0.03	S	#0052e2	S	<= 0.03	S	#0052e2	<= 0.06	S	#0052e2	<= 0.06	S	#0052e2	S	<= 0.5	S	#0052e2	S	<= 0.5	S	#0052e2	neg	neg	#0052e2	neg	#0052e2	0.06
15995_2#34	ERS640067	ERS640067	22	#517820	10991	8-5-36-38-6-1-6	11A	South Africa	NVT	PCV13 era	Agincourt	-24.8281	31.2295	2013	8	F	<=2	NA	1	2	0	1--2--0	<= 0.03	S	#0052e2	S	<= 0.03	S	#0052e2	<= 0.06	S	#0052e2	<= 0.06	S	#0052e2	S	<= 0.5	S	#0052e2	S	<= 0.5	S	#0052e2	neg	neg	#0052e2	neg	#0052e2	0.06
15841_2#7	ERS639202	ERS639202	22	#517820	12492	295-5-36-3-474-509-6	15A	South Africa	NVT	PCV13 era	Agincourt	-24.8281	31.2295	2011	10	M	<=2	N	1	2	0	1--2--0	<= 0.03	S	#0052e2	S	<= 0.03	S	#0052e2	<= 0.06	S	#0052e2	<= 0.06	S	#0052e2	S	<= 0.5	S	#0052e2	S	<= 0.5	S	#0052e2	neg	neg	#0052e2	neg	#0052e2	0.06
15841_3#8	ERS639756	ERS639756	22	#517820	5902	8-5-36-3-6-1-6	35A	South Africa	NVT	PCV13 era	Agincourt	-24.8281	31.2295	2011	8	F	<=2	N	1	2	0	1--2--0	<= 0.03	S	#0052e2	S	<= 0.03	S	#0052e2	<= 0.06	S	#0052e2	<= 0.06	S	#0052e2	S	<= 0.5	S	#0052e2	S	<= 0.5	S	#0052e2	neg	neg	#0052e2	neg	#0052e2	0.06
15995_2#118	ERS640150	ERS640150	137	#66b132	12610	396-5-7-12-15-16-6	9N	South Africa	NVT	PCV13 era	Agincourt	-24.8281	31.2295	2013	10	M	<=2	NA	1	2	0	1--2--0	<= 0.03	S	#0052e2	S	<= 0.03	S	#0052e2	<= 0.06	S	#0052e2	<= 0.06	S	#0052e2	S	<= 0.5	S	#0052e2	S	<= 0.5	S	#0052e2	neg	neg	#0052e2	neg	#0052e2	0.06
15841_5#73	ERS638993	ERS638993	22	#517820	5408	8-5-36-3-6-345-5	9V	South Africa	PCV7	PCV7 era	Agincourt	-24.8281	31.2295	2009	9	F	<=2	NA	1	2	0	1--2--0	<= 0.03	S	#0052e2	S	<= 0.03	S	#0052e2	<= 0.06	S	#0052e2	<= 0.06	S	#0052e2	S	<= 0.5	S	#0052e2	S	<= 0.5	S	#0052e2	neg	neg	#0052e2	neg	#0052e2	0.06
17138_4#28	ERS708665	ERS708665	22	#517820	5902	8-5-36-3-6-1-6	11A	South Africa	NVT	PCV13 era	Soweto	-26.2542	27.8585	2012	7	M	<=2	N	1	2	0	1--2--0	<= 0.03	S	#0052e2	S	<= 0.03	S	#0052e2	<= 0.06	S	#0052e2	<= 0.06	S	#0052e2	S	<= 0.5	S	#0052e2	S	<= 0.5	S	#0052e2	neg	neg	#0052e2	neg	#0052e2	0.06
17059_7#29	ERS707573	ERS707573	22	#517820	12294	7-5-36-3-474-509-6	15A	South Africa	NVT	PCV13 era	Soweto	-26.2542	27.8585	2012	6	F	>18	N	1	2	0	1--2--0	<= 0.03	S	#0052e2	S	<= 0.03	S	#0052e2	<= 0.06	S	#0052e2	<= 0.06	S	#0052e2	S	<= 0.5	S	#0052e2	S	<= 0.5	S	#0052e2	neg	neg	#0052e2	neg	#0052e2	0.06
17150_4#7	ERS707899	ERS707899	22	#517820	5902	8-5-36-3-6-1-6	11A	South Africa	NVT	PCV7 era	Soweto	-26.2542	27.8585	2010	6	F	>18	N	1	2	0	1--2--0	<= 0.03	S	#0052e2	S	<= 0.03	S	#0052e2	<= 0.06	S	#0052e2	<= 0.06	S	#0052e2	S	<= 0.5	S	#0052e2	S	<= 0.5	S	#0052e2	neg	neg	#0052e2	neg	#0052e2	0.06
17059_8#4	ERS707709	ERS707709	22	#517820	5902	8-5-36-3-6-1-6	11A	South Africa	NVT	PCV13 era	Soweto	-26.2542	27.8585	2012	7	F	>18	N	1	2	0	1--2--0	<= 0.03	S	#0052e2	S	<= 0.03	S	#0052e2	<= 0.06	S	#0052e2	<= 0.06	S	#0052e2	S	<= 0.5	S	#0052e2	S	<= 0.5	S	#0052e2	neg	neg	#0052e2	neg	#0052e2	0.06
17175_6#86	ERS708247	ERS708247	137	#66b132	3983	8-5-7-12-15-16-6	9N	South Africa	NVT	PCV7 era	Soweto	-26.2542	27.8585	2010	6	F	3--5	N	1	2	0	1--2--0	<= 0.03	S	#0052e2	S	<= 0.03	S	#0052e2	<= 0.06	S	#0052e2	<= 0.06	S	#0052e2	S	<= 0.5	S	#0052e2	S	<= 0.5	S	#0052e2	neg	neg	#0052e2	neg	#0052e2	0.06
15841_4#54	ERS639897	ERS639897	22	#517820	5408	8-5-36-3-6-345-5	9V	South Africa	PCV7	PCV13 era	Agincourt	-24.8281	31.2295	2013	6	M	3--5	NA	1	2	0	1--2--0	<= 0.03	S	#0052e2	S	<= 0.03	S	#0052e2	<= 0.06	S	#0052e2	<= 0.06	S	#0052e2	S	<= 0.5	S	#0052e2	S	<= 0.5	S	#0052e2	neg	neg	#0052e2	neg	#0052e2	0.06
17175_5#33	ERS707957	ERS707957	22	#517820	5902	8-5-36-3-6-1-6	11A	South Africa	NVT	PCV7 era	Soweto	-26.2542	27.8585	2010	8	F	3--5	P	1	2	0	1--2--0	<= 0.03	S	#0052e2	S	<= 0.03	S	#0052e2	<= 0.06	S	#0052e2	<= 0.06	S	#0052e2	S	<= 0.5	S	#0052e2	S	<= 0.5	S	#0052e2	neg	neg	#0052e2	neg	#0052e2	0.06
15995_1#99	ERS639941	ERS639941	22	#517820	5408	8-5-36-3-6-345-5	9V	South Africa	PCV7	PCV13 era	Agincourt	-24.8281	31.2295	2013	6	M	3--5	NA	1	2	0	1--2--0	<= 0.03	S	#0052e2	S	<= 0.03	S	#0052e2	<= 0.06	S	#0052e2	<= 0.06	S	#0052e2	S	<= 0.5	S	#0052e2	S	<= 0.5	S	#0052e2	neg	neg	#0052e2	neg	#0052e2	0.06
17175_5#86	ERS708066	ERS708066	22	#517820	5902	8-5-36-3-6-1-6	11A	South Africa	NVT	PCV7 era	Soweto	-26.2542	27.8585	2010	7	M	6--18	P	1	2	0	1--2--0	<= 0.03	S	#0052e2	S	<= 0.03	S	#0052e2	<= 0.06	S	#0052e2	<= 0.06	S	#0052e2	S	<= 0.5	S	#0052e2	S	<= 0.5	S	#0052e2	neg	neg	#0052e2	neg	#0052e2	0.06
15995_2#69	ERS640102	ERS640102	22	#517820	12616	7-5-36-370-474-509-6	15A	South Africa	NVT	PCV13 era	Agincourt	-24.8281	31.2295	2013	9	F	6--18	NA	1	2	0	1--2--0	<= 0.03	S	#0052e2	S	<= 0.03	S	#0052e2	<= 0.06	S	#0052e2	<= 0.06	S	#0052e2	S	<= 0.5	S	#0052e2	S	<= 0.5	S	#0052e2	neg	neg	#0052e2	neg	#0052e2	0.06
17138_4#77	ERS708714	ERS708714	22	#517820	11083	58-13-36-3-6-1-6	11A	South Africa	NVT	PCV13 era	Soweto	-26.2542	27.8585	2012	8	F	<=2	N	1	2	53	1--2--53	<= 0.03	S	#0052e2	S	<= 0.03	S	#0052e2	<= 0.06	S	#0052e2	<= 0.06	S	#0052e2	S	<= 0.5	S	#0052e2	S	<= 0.5	S	#0052e2	neg	neg	#0052e2	neg	#0052e2	0.06
17059_8#89	ERS707886	ERS707886	137	#66b132	3983	8-5-7-12-15-16-6	9N	South Africa	NVT	PCV13 era	Soweto	-26.2542	27.8585	2012	9	F	6--18	P	1	2	NEW	1--2--gps147	<= 0.03	S	#0052e2	S	<= 0.03	S	#0052e2	<= 0.06	S	#0052e2	<= 0.06	S	#0052e2	S	<= 0.5	S	#0052e2	S	<= 0.5	S	#0052e2	neg	neg	#0052e2	neg	#0052e2	0.06
15995_2#17	ERS640050	ERS640050	114	#ba91dd	8827	50-9-15-5-36-3-31	16F	South Africa	NVT	PCV13 era	Agincourt	-24.8281	31.2295	2013	8	F	<=2	NA	1	4	0	1--4--0	<= 0.03	S	#0052e2	S	<= 0.03	S	#0052e2	<= 0.06	S	#0052e2	<= 0.06	S	#0052e2	S	<= 0.5	S	#0052e2	S	<= 0.5	S	#0052e2	neg	neg	#0052e2	neg	#0052e2	0.06
17150_5#21	ERS708112	ERS708112	13	#bc5fd1	471	7-25-4-4-15-1-28	6A	South Africa	PCV13	PCV7 era	Soweto	-26.2542	27.8585	2010	7	F	<=2	N	1	4	0	1--4--0	<= 0.03	S	#0052e2	S	<= 0.03	S	#0052e2	<= 0.06	S	#0052e2	<= 0.06	S	#0052e2	S	<= 0.5	S	#0052e2	S	<= 0.5	S	#0052e2	neg	neg	#0052e2	neg	#0052e2	0.06
17175_4#56	ERS707812	ERS707812	40	#5f955c	10605	2-18-6-10-17-12-19	15A	South Africa	NVT	PCV13 era	Soweto	-26.2542	27.8585	2013	1	F	<=2	N	1	4	0	1--4--0	<= 0.03	S	#0052e2	S	<= 0.03	S	#0052e2	<= 0.06	S	#0052e2	<= 0.06	S	#0052e2	S	<= 0.5	S	#0052e2	S	<= 0.5	S	#0052e2	neg	neg	#0052e2	neg	#0052e2	0.06
15874_1#32	ERS639047	ERS639047	125	#d09967	5624	8-8-36-5-6-4-394	9N	South Africa	NVT	PCV7 era	Agincourt	-24.8281	31.2295	2011	7	F	<=2	NA	1	4	0	1--4--0	<= 0.03	S	#0052e2	S	<= 0.03	S	#0052e2	<= 0.06	S	#0052e2	<= 0.06	S	#0052e2	S	<= 0.5	S	#0052e2	S	<= 0.5	S	#0052e2	neg	neg	#0052e2	neg	#0052e2	0.06
15841_5#46	ERS638966	ERS638966	13	#bc5fd1	471	7-25-4-4-15-1-28	6A	South Africa	PCV13	PCV7 era	Agincourt	-24.8281	31.2295	2011	5	F	<=2	NA	1	4	0	1--4--0	<= 0.03	S	#0052e2	S	<= 0.03	S	#0052e2	<= 0.06	S	#0052e2	<= 0.06	S	#0052e2	S	<= 0.5	S	#0052e2	S	<= 0.5	S	#0052e2	neg	neg	#0052e2	neg	#0052e2	0.06
17175_4#8	ERS707722	ERS707722	54	#9f4762	7889	1-11-10-5-6-8-6	9V	South Africa	PCV7	PCV13 era	Soweto	-26.2542	27.8585	2013	1	F	<=2	N	1	4	0	1--4--0	<= 0.03	S	#0052e2	S	<= 0.03	S	#0052e2	<= 0.06	S	#0052e2	<= 0.06	S	#0052e2	S	<= 0.5	S	#0052e2	S	<= 0.5	S	#0052e2	neg	neg	#0052e2	neg	#0052e2	0.06
17150_5#29	ERS708129	ERS708129	13	#bc5fd1	471	7-25-4-4-15-1-28	6A	South Africa	PCV13	PCV7 era	Soweto	-26.2542	27.8585	2010	7	F	>18	N	1	4	0	1--4--0	<= 0.03	S	#0052e2	S	<= 0.03	S	#0052e2	<= 0.06	S	#0052e2	<= 0.06	S	#0052e2	S	<= 0.5	S	#0052e2	S	<= 0.5	S	#0052e2	neg	neg	#0052e2	neg	#0052e2	0.06
15841_2#58	ERS639264	ERS639264	40	#5f955c	10939	2-38-6-10-17-12-19	15A	South Africa	NVT	PCV13 era	Agincourt	-24.8281	31.2295	2011	11	F	>18	N	1	4	0	1--4--0	<= 0.03	S	#0052e2	S	<= 0.03	S	#0052e2	<= 0.06	S	#0052e2	<= 0.06	S	#0052e2	S	<= 0.5	S	#0052e2	S	<= 0.5	S	#0052e2	neg	neg	#0052e2	neg	#0052e2	0.06
15995_2#177	ERS640209	ERS640209	40	#5f955c	10605	2-18-6-10-17-12-19	15A	South Africa	NVT	PCV13 era	Agincourt	-24.8281	31.2295	2013	9	F	>18	P	1	4	0	1--4--0	<= 0.03	S	#0052e2	S	<= 0.03	S	#0052e2	<= 0.06	S	#0052e2	<= 0.06	S	#0052e2	S	<= 0.5	S	#0052e2	S	<= 0.5	S	#0052e2	neg	neg	#0052e2	neg	#0052e2	0.06
15995_2#171	ERS640203	ERS640203	40	#5f955c	12613	12-18-6-10-17-698-19	15A	South Africa	NVT	PCV13 era	Agincourt	-24.8281	31.2295	2013	9	M	3--5	NA	1	4	0	1--4--0	<= 0.03	S	#0052e2	S	<= 0.03	S	#0052e2	<= 0.06	S	#0052e2	<= 0.06	S	#0052e2	S	<= 0.5	S	#0052e2	S	<= 0.5	S	#0052e2	neg	neg	#0052e2	neg	#0052e2	0.06
17059_8#36	ERS707777	ERS707777	54	#9f4762	7889	1-11-10-5-6-8-6	9V	South Africa	PCV7	PCV13 era	Soweto	-26.2542	27.8585	2012	7	F	6--18	P	1	4	0	1--4--0	<= 0.03	S	#0052e2	S	<= 0.03	S	#0052e2	<= 0.06	S	#0052e2	<= 0.06	S	#0052e2	S	<= 0.5	S	#0052e2	S	<= 0.5	S	#0052e2	neg	neg	#0052e2	neg	#0052e2	0.06
17150_6#31	ERS708490	ERS708490	13	#bc5fd1	471	7-25-4-4-15-1-28	6A	South Africa	PCV13	PCV7 era	Soweto	-26.2542	27.8585	2010	10	M	6--18	P	1	4	0	1--4--0	<= 0.03	S	#0052e2	S	<= 0.03	S	#0052e2	<= 0.06	S	#0052e2	<= 0.06	S	#0052e2	S	<= 0.5	S	#0052e2	S	<= 0.5	S	#0052e2	neg	neg	#0052e2	neg	#0052e2	0.06
17150_5#35	ERS708140	ERS708140	304	#90bf3c	10851	1-5-31-20-15-16-20	22F	South Africa	NVT	PCV7 era	Soweto	-26.2542	27.8585	2010	7	F	3--5	P	1	6	0	1--6--0	<= 0.03	S	#0052e2	S	<= 0.03	S	#0052e2	<= 0.06	S	#0052e2	<= 0.06	S	#0052e2	S	<= 0.5	S	#0052e2	S	<= 0.5	S	#0052e2	neg	neg	#0052e2	neg	#0052e2	0.06
17175_4#48	ERS707797	ERS707797	22	#517820	5902	8-5-36-3-6-1-6	11A	South Africa	NVT	PCV13 era	Soweto	-26.2542	27.8585	2013	1	M	<=2	N	1	NEW	0	1--gps130--0	0.06	S	#0052e2	S	0.06	S	#0052e2	<= 0.06	S	#0052e2	<= 0.06	S	#0052e2	S	<= 0.5	S	#0052e2	S	<= 0.5	S	#0052e2	neg	neg	#0052e2	neg	#0052e2	0.06
17059_6#5	ERS707525	ERS707525	22	#517820	12293	16-5-36-3-474-509-6	15A	South Africa	NVT	PCV13 era	Agincourt	-24.8281	31.2295	2013	10	F	<=2	NA	1	212	385	1--212--385	0.12	R	#ff2722	S	0.12	S	#0052e2	0.12	S	#0052e2	0.12	S	#0052e2	S	<= 0.5	S	#0052e2	S	<= 0.5	S	#0052e2	neg	neg	#0052e2	neg	#0052e2	0.06
15995_2#13	ERS640046	ERS640046	125	#d09967	10657	8-8-36-5-6-4-5	9N	South Africa	NVT	PCV13 era	Agincourt	-24.8281	31.2295	2013	9	F	<=2	NA	1	272	0	1--272--0	0.06	S	#0052e2	S	0.06	S	#0052e2	<= 0.06	S	#0052e2	<= 0.06	S	#0052e2	S	<= 0.5	S	#0052e2	S	<= 0.5	S	#0052e2	neg	neg	#0052e2	neg	#0052e2	0.06
15995_2#106	ERS640138	ERS640138	125	#d09967	10657	8-8-36-5-6-4-5	9N	South Africa	NVT	PCV13 era	Agincourt	-24.8281	31.2295	2013	9	F	6--18	NA	1	272	0	1--272--0	0.06	S	#0052e2	S	0.06	S	#0052e2	<= 0.06	S	#0052e2	<= 0.06	S	#0052e2	S	<= 0.5	S	#0052e2	S	<= 0.5	S	#0052e2	neg	neg	#0052e2	neg	#0052e2	0.06
15995_2#25	ERS640058	ERS640058	37	#da3a83	2421	2-62-1-25-6-20-5	23F	South Africa	PCV7	PCV13 era	Agincourt	-24.8281	31.2295	2013	8	M	<=2	N	1	237	NEW	1--237--gps17	0.25	R	#ff2722	S	0.12	S	#0052e2	<= 0.06	S	#0052e2	0.12	S	#0052e2	S	<= 0.5	S	#0052e2	S	<= 0.5	S	#0052e2	neg	neg	#0052e2	neg	#0052e2	0.06
15841_3#89	ERS639837	ERS639837	22	#517820	11726	8-5-36-3-474-509-6	15A	South Africa	NVT	PCV7 era	Agincourt	-24.8281	31.2295	2011	6	F	<=2	N	1	239	0	1--239--0	<= 0.03	S	#0052e2	S	<= 0.03	S	#0052e2	<= 0.06	S	#0052e2	<= 0.06	S	#0052e2	S	<= 0.5	S	#0052e2	S	<= 0.5	S	#0052e2	neg	neg	#0052e2	neg	#0052e2	0.06
15995_1#175	ERS640017	ERS640017	22	#517820	11726	8-5-36-3-474-509-6	15A	South Africa	NVT	PCV13 era	Agincourt	-24.8281	31.2295	2013	7	F	<=2	NA	1	239	0	1--239--0	<= 0.03	S	#0052e2	S	<= 0.03	S	#0052e2	<= 0.06	S	#0052e2	<= 0.06	S	#0052e2	S	<= 0.5	S	#0052e2	S	<= 0.5	S	#0052e2	neg	neg	#0052e2	neg	#0052e2	0.06
17059_7#14	ERS707542	ERS707542	22	#517820	11726	8-5-36-3-474-509-6	15A	South Africa	NVT	PCV13 era	Soweto	-26.2542	27.8585	2012	7	F	<=2	N	1	239	0	1--239--0	<= 0.03	S	#0052e2	S	<= 0.03	S	#0052e2	<= 0.06	S	#0052e2	<= 0.06	S	#0052e2	S	<= 0.5	S	#0052e2	S	<= 0.5	S	#0052e2	neg	neg	#0052e2	neg	#0052e2	0.06
17138_4#48	ERS708685	ERS708685	22	#517820	11726	8-5-36-3-474-509-6	15A	South Africa	NVT	PCV13 era	Soweto	-26.2542	27.8585	2012	8	M	<=2	N	1	239	0	1--239--0	<= 0.03	S	#0052e2	S	<= 0.03	S	#0052e2	<= 0.06	S	#0052e2	<= 0.06	S	#0052e2	S	<= 0.5	S	#0052e2	S	<= 0.5	S	#0052e2	neg	neg	#0052e2	neg	#0052e2	0.06
15874_1#82	ERS639110	ERS639110	22	#517820	11726	8-5-36-3-474-509-6	15A	South Africa	NVT	PCV7 era	Agincourt	-24.8281	31.2295	2009	10	F	<=2	NA	1	239	0	1--239--0	<= 0.03	S	#0052e2	S	<= 0.03	S	#0052e2	<= 0.06	S	#0052e2	<= 0.06	S	#0052e2	S	<= 0.5	S	#0052e2	S	<= 0.5	S	#0052e2	neg	neg	#0052e2	neg	#0052e2	0.06
17175_4#41	ERS707784	ERS707784	22	#517820	11726	8-5-36-3-474-509-6	15A	South Africa	NVT	PCV13 era	Soweto	-26.2542	27.8585	2012	6	M	<=2	N	1	239	0	1--239--0	<= 0.03	S	#0052e2	S	<= 0.03	S	#0052e2	<= 0.06	S	#0052e2	<= 0.06	S	#0052e2	S	<= 0.5	S	#0052e2	S	<= 0.5	S	#0052e2	neg	neg	#0052e2	neg	#0052e2	0.06
17175_4#46	ERS707793	ERS707793	22	#517820	11726	8-5-36-3-474-509-6	15A	South Africa	NVT	PCV13 era	Soweto	-26.2542	27.8585	2012	12	F	<=2	P	1	239	0	1--239--0	<= 0.03	S	#0052e2	S	<= 0.03	S	#0052e2	<= 0.06	S	#0052e2	<= 0.06	S	#0052e2	S	<= 0.5	S	#0052e2	S	<= 0.5	S	#0052e2	neg	neg	#0052e2	neg	#0052e2	0.06
17059_7#52	ERS707620	ERS707620	22	#517820	11726	8-5-36-3-474-509-6	15A	South Africa	NVT	PCV13 era	Soweto	-26.2542	27.8585	2012	6	F	>18	N	1	239	0	1--239--0	<= 0.03	S	#0052e2	S	<= 0.03	S	#0052e2	<= 0.06	S	#0052e2	<= 0.06	S	#0052e2	S	<= 0.5	S	#0052e2	S	<= 0.5	S	#0052e2	neg	neg	#0052e2	neg	#0052e2	0.06
17175_4#33	ERS707769	ERS707769	22	#517820	11726	8-5-36-3-474-509-6	15A	South Africa	NVT	PCV13 era	Soweto	-26.2542	27.8585	2012	6	F	>18	N	1	239	0	1--239--0	<= 0.03	S	#0052e2	S	<= 0.03	S	#0052e2	<= 0.06	S	#0052e2	<= 0.06	S	#0052e2	S	<= 0.5	S	#0052e2	S	<= 0.5	S	#0052e2	neg	neg	#0052e2	neg	#0052e2	0.06
15841_3#66	ERS639814	ERS639814	22	#517820	11726	8-5-36-3-474-509-6	15A	South Africa	NVT	PCV7 era	Agincourt	-24.8281	31.2295	2011	7	F	3--5	NA	1	239	0	1--239--0	<= 0.03	S	#0052e2	S	<= 0.03	S	#0052e2	<= 0.06	S	#0052e2	<= 0.06	S	#0052e2	S	<= 0.5	S	#0052e2	S	<= 0.5	S	#0052e2	neg	neg	#0052e2	neg	#0052e2	0.06
17150_6#22	ERS708473	ERS708473	22	#517820	11726	8-5-36-3-474-509-6	15A	South Africa	NVT	PCV7 era	Soweto	-26.2542	27.8585	2010	10	F	3--5	P	1	239	0	1--239--0	<= 0.03	S	#0052e2	S	<= 0.03	S	#0052e2	<= 0.06	S	#0052e2	<= 0.06	S	#0052e2	S	<= 0.5	S	#0052e2	S	<= 0.5	S	#0052e2	neg	neg	#0052e2	neg	#0052e2	0.06
17138_4#16	ERS708653	ERS708653	22	#517820	11732	8-43-36-3-474-509-6	15A	South Africa	NVT	PCV7 era	Soweto	-26.2542	27.8585	2010	11	F	<=2	P	1	239	19	1--239--19	0.06	S	#0052e2	S	0.06	S	#0052e2	<= 0.06	S	#0052e2	0.12	S	#0052e2	S	<= 0.5	S	#0052e2	S	<= 0.5	S	#0052e2	neg	neg	#0052e2	neg	#0052e2	0.06
17150_4#4	ERS707889	ERS707889	22	#517820	11732	8-43-36-3-474-509-6	15A	South Africa	NVT	PCV13 era	Soweto	-26.2542	27.8585	2013	1	F	<=2	N	1	239	19	1--239--19	0.06	S	#0052e2	S	0.06	S	#0052e2	<= 0.06	S	#0052e2	0.12	S	#0052e2	S	<= 0.5	S	#0052e2	S	<= 0.5	S	#0052e2	neg	neg	#0052e2	neg	#0052e2	0.06
17175_4#71	ERS707841	ERS707841	22	#517820	11732	8-43-36-3-474-509-6	15A	South Africa	NVT	PCV13 era	Soweto	-26.2542	27.8585	2013	1	M	<=2	N	1	239	19	1--239--19	0.06	S	#0052e2	S	0.06	S	#0052e2	<= 0.06	S	#0052e2	0.12	S	#0052e2	S	<= 0.5	S	#0052e2	S	<= 0.5	S	#0052e2	neg	neg	#0052e2	neg	#0052e2	0.06
17175_4#81	ERS707862	ERS707862	22	#517820	11732	8-43-36-3-474-509-6	15A	South Africa	NVT	PCV13 era	Soweto	-26.2542	27.8585	2012	6	F	<=2	N	1	239	19	1--239--19	0.06	S	#0052e2	S	0.06	S	#0052e2	<= 0.06	S	#0052e2	0.12	S	#0052e2	S	<= 0.5	S	#0052e2	S	<= 0.5	S	#0052e2	neg	neg	#0052e2	neg	#0052e2	0.06
17175_4#91	ERS707894	ERS707894	22	#517820	11732	8-43-36-3-474-509-6	15A	South Africa	NVT	PCV13 era	Soweto	-26.2542	27.8585	2012	8	F	3--5	P	1	239	19	1--239--19	0.06	S	#0052e2	S	0.06	S	#0052e2	<= 0.06	S	#0052e2	0.12	S	#0052e2	S	<= 0.5	S	#0052e2	S	<= 0.5	S	#0052e2	neg	neg	#0052e2	neg	#0052e2	0.06
17175_5#32	ERS707955	ERS707955	49	#958031	11708	7-5-1-1-6-642-14	17F	South Africa	NVT	PCV7 era	Soweto	-26.2542	27.8585	2010	6	M	<=2	N	11	0	0	11--0--0	<= 0.03	S	#0052e2	S	<= 0.03	S	#0052e2	<= 0.06	S	#0052e2	<= 0.06	S	#0052e2	S	<= 0.5	S	#0052e2	S	<= 0.5	S	#0052e2	MEF	pos	#ff2722	neg	#0052e2	8
17175_5#30	ERS707951	ERS707951	92	#e14ba1	11742	10-65-475-1-15-1-75	7C	South Africa	NVT	PCV7 era	Soweto	-26.2542	27.8585	2010	7	F	<=2	N	11	0	0	11--0--0	<= 0.03	S	#0052e2	S	<= 0.03	S	#0052e2	<= 0.06	S	#0052e2	<= 0.06	S	#0052e2	S	<= 0.5	S	#0052e2	S	<= 0.5	S	#0052e2	neg	neg	#0052e2	neg	#0052e2	0.06
15874_1#86	ERS639116	ERS639116	22	#517820	4984	8-5-36-3-6-4-1	11A	South Africa	NVT	PCV7 era	Agincourt	-24.8281	31.2295	2011	7	F	<=2	NA	11	0	0	11--0--0	<= 0.03	S	#0052e2	S	<= 0.03	S	#0052e2	<= 0.06	S	#0052e2	<= 0.06	S	#0052e2	S	<= 0.5	S	#0052e2	S	<= 0.5	S	#0052e2	neg	neg	#0052e2	neg	#0052e2	0.06
15874_1#64	ERS639088	ERS639088	49	#958031	392	7-5-1-1-6-31-14	17F	South Africa	NVT	PCV7 era	Agincourt	-24.8281	31.2295	2011	7	F	<=2	NA	11	0	0	11--0--0	<= 0.03	S	#0052e2	S	<= 0.03	S	#0052e2	<= 0.06	S	#0052e2	<= 0.06	S	#0052e2	S	<= 0.5	S	#0052e2	S	<= 0.5	S	#0052e2	neg	neg	#0052e2	neg	#0052e2	0.06
17175_4#34	ERS707771	ERS707771	92	#e14ba1	7105	10-65-321-1-15-1-75	7C	South Africa	NVT	PCV13 era	Soweto	-26.2542	27.8585	2012	6	F	<=2	P	11	0	0	11--0--0	<= 0.03	S	#0052e2	S	<= 0.03	S	#0052e2	<= 0.06	S	#0052e2	<= 0.06	S	#0052e2	S	<= 0.5	S	#0052e2	S	<= 0.5	S	#0052e2	neg	neg	#0052e2	neg	#0052e2	0.06
17175_4#61	ERS707821	ERS707821	92	#e14ba1	7105	10-65-321-1-15-1-75	7C	South Africa	NVT	PCV13 era	Soweto	-26.2542	27.8585	2012	10	F	>18	N	11	0	0	11--0--0	<= 0.03	S	#0052e2	S	<= 0.03	S	#0052e2	<= 0.06	S	#0052e2	<= 0.06	S	#0052e2	S	<= 0.5	S	#0052e2	S	<= 0.5	S	#0052e2	neg	neg	#0052e2	neg	#0052e2	0.06
15995_2#131	ERS640163	ERS640163	49	#958031	10986	2-5-1-5-6-31-14	17F	South Africa	NVT	PCV13 era	Agincourt	-24.8281	31.2295	2013	10	F	>18	P	11	0	0	11--0--0	<= 0.03	S	#0052e2	S	<= 0.03	S	#0052e2	<= 0.06	S	#0052e2	<= 0.06	S	#0052e2	S	<= 0.5	S	#0052e2	S	<= 0.5	S	#0052e2	neg	neg	#0052e2	neg	#0052e2	0.06
17059_7#10	ERS707533	ERS707533	92	#e14ba1	11742	10-65-475-1-15-1-75	7C	South Africa	NVT	PCV13 era	Soweto	-26.2542	27.8585	2012	5	F	3--5	P	11	0	0	11--0--0	<= 0.03	S	#0052e2	S	<= 0.03	S	#0052e2	<= 0.06	S	#0052e2	<= 0.06	S	#0052e2	S	<= 0.5	S	#0052e2	S	<= 0.5	S	#0052e2	neg	neg	#0052e2	neg	#0052e2	0.06
17059_8#55	ERS707817	ERS707817	92	#e14ba1	7105	10-65-321-1-15-1-75	7C	South Africa	NVT	PCV13 era	Soweto	-26.2542	27.8585	2012	7	M	3--5	P	11	0	0	11--0--0	<= 0.03	S	#0052e2	S	<= 0.03	S	#0052e2	<= 0.06	S	#0052e2	<= 0.06	S	#0052e2	S	<= 0.5	S	#0052e2	S	<= 0.5	S	#0052e2	neg	neg	#0052e2	neg	#0052e2	0.06
15995_1#131	ERS639973	ERS639973	92	#e14ba1	10645	50-65-321-1-15-1-75	7C	South Africa	NVT	PCV13 era	Agincourt	-24.8281	31.2295	2013	6	M	3--5	N	11	0	0	11--0--0	<= 0.03	S	#0052e2	S	<= 0.03	S	#0052e2	<= 0.06	S	#0052e2	<= 0.06	S	#0052e2	S	<= 0.5	S	#0052e2	S	<= 0.5	S	#0052e2	neg	neg	#0052e2	neg	#0052e2	0.06
15841_4#94	ERS639937	ERS639937	92	#e14ba1	10645	50-65-321-1-15-1-75	7C	South Africa	NVT	PCV13 era	Agincourt	-24.8281	31.2295	2013	6	F	3--5	N	11	0	0	11--0--0	<= 0.03	S	#0052e2	S	<= 0.03	S	#0052e2	<= 0.06	S	#0052e2	<= 0.06	S	#0052e2	S	<= 0.5	S	#0052e2	S	<= 0.5	S	#0052e2	neg	neg	#0052e2	neg	#0052e2	0.06
17059_8#81	ERS707870	ERS707870	49	#958031	392	7-5-1-1-6-31-14	17F	South Africa	NVT	PCV13 era	Soweto	-26.2542	27.8585	2012	9	M	6--18	P	11	0	0	11--0--0	<= 0.03	S	#0052e2	S	<= 0.03	S	#0052e2	<= 0.06	S	#0052e2	<= 0.06	S	#0052e2	S	<= 0.5	S	#0052e2	S	<= 0.5	S	#0052e2	neg	neg	#0052e2	neg	#0052e2	0.06
15995_1#138	ERS639980	ERS639980	92	#e14ba1	7053	10-65-10-1-15-1-75	7C	South Africa	NVT	PCV13 era	Agincourt	-24.8281	31.2295	2013	7	M	6--18	NA	11	0	0	11--0--0	<= 0.03	S	#0052e2	S	<= 0.03	S	#0052e2	<= 0.06	S	#0052e2	<= 0.06	S	#0052e2	S	<= 0.5	S	#0052e2	S	<= 0.5	S	#0052e2	neg	neg	#0052e2	neg	#0052e2	0.06
15995_2#47	ERS640080	ERS640080	92	#e14ba1	7053	10-65-10-1-15-1-75	7C	South Africa	NVT	PCV13 era	Agincourt	-24.8281	31.2295	2013	9	F	6--18	NA	11	0	0	11--0--0	<= 0.03	S	#0052e2	S	<= 0.03	S	#0052e2	<= 0.06	S	#0052e2	<= 0.06	S	#0052e2	S	<= 0.5	S	#0052e2	S	<= 0.5	S	#0052e2	neg	neg	#0052e2	neg	#0052e2	0.06
15995_1#191	ERS640033	ERS640033	92	#e14ba1	7053	10-65-10-1-15-1-75	7C	South Africa	NVT	PCV13 era	Agincourt	-24.8281	31.2295	2013	7	M	6--18	NA	11	0	0	11--0--0	<= 0.03	S	#0052e2	S	<= 0.03	S	#0052e2	<= 0.06	S	#0052e2	<= 0.06	S	#0052e2	S	<= 0.5	S	#0052e2	S	<= 0.5	S	#0052e2	neg	neg	#0052e2	neg	#0052e2	0.06
17059_6#16	ERS707548	ERS707548	5	#9c34b3	1535	7-13-8-6-6-1-11	7C	South Africa	NVT	PCV13 era	Soweto	-26.2542	27.8585	2012	5	M	<=2	P	11	0	3	11--0--3	<= 0.03	S	#0052e2	S	<= 0.03	S	#0052e2	<= 0.06	S	#0052e2	<= 0.06	S	#0052e2	S	<= 0.5	S	#0052e2	S	<= 0.5	S	#0052e2	neg	neg	#0052e2	neg	#0052e2	0.06
15841_1#3	ERS638767	ERS638767	5	#9c34b3	1535	7-13-8-6-6-1-11	7C	South Africa	NVT	PCV7 era	Agincourt	-24.8281	31.2295	2009	9	M	<=2	NA	11	0	3	11--0--3	<= 0.03	S	#0052e2	S	<= 0.03	S	#0052e2	<= 0.06	S	#0052e2	<= 0.06	S	#0052e2	S	<= 0.5	S	#0052e2	S	<= 0.5	S	#0052e2	neg	neg	#0052e2	neg	#0052e2	0.06
17059_8#57	ERS707822	ERS707822	5	#9c34b3	1535	7-13-8-6-6-1-11	7C	South Africa	NVT	PCV13 era	Soweto	-26.2542	27.8585	2012	9	F	>18	N	11	0	3	11--0--3	<= 0.03	S	#0052e2	S	<= 0.03	S	#0052e2	<= 0.06	S	#0052e2	<= 0.06	S	#0052e2	S	<= 0.5	S	#0052e2	S	<= 0.5	S	#0052e2	neg	neg	#0052e2	neg	#0052e2	0.06
15841_2#80	ERS639286	ERS639286	49	#958031	10564	2-1-1-4-6-31-5	17F	South Africa	NVT	PCV7 era	Agincourt	-24.8281	31.2295	2011	6	M	<=2	N	11	2	0	11--2--0	<= 0.03	S	#0052e2	S	<= 0.03	S	#0052e2	<= 0.06	S	#0052e2	<= 0.06	S	#0052e2	S	<= 0.5	S	#0052e2	S	<= 0.5	S	#0052e2	neg	neg	#0052e2	neg	#0052e2	0.06
15874_1#7	ERS639022	ERS639022	49	#958031	10564	2-1-1-4-6-31-5	17F	South Africa	NVT	PCV7 era	Agincourt	-24.8281	31.2295	2011	7	M	<=2	NA	11	2	0	11--2--0	<= 0.03	S	#0052e2	S	<= 0.03	S	#0052e2	<= 0.06	S	#0052e2	<= 0.06	S	#0052e2	S	<= 0.5	S	#0052e2	S	<= 0.5	S	#0052e2	neg	neg	#0052e2	neg	#0052e2	0.06
15841_1#88	ERS638886	ERS638886	49	#958031	10564	2-1-1-4-6-31-5	17F	South Africa	NVT	PCV7 era	Agincourt	-24.8281	31.2295	2009	9	F	>18	NA	11	2	0	11--2--0	<= 0.03	S	#0052e2	S	<= 0.03	S	#0052e2	<= 0.06	S	#0052e2	<= 0.06	S	#0052e2	S	<= 0.5	S	#0052e2	S	<= 0.5	S	#0052e2	neg	neg	#0052e2	neg	#0052e2	0.06
15841_5#1	ERS638921	ERS638921	49	#958031	10564	2-1-1-4-6-31-5	17F	South Africa	NVT	PCV7 era	Agincourt	-24.8281	31.2295	2009	9	M	3--5	NA	11	2	0	11--2--0	<= 0.03	S	#0052e2	S	<= 0.03	S	#0052e2	<= 0.06	S	#0052e2	<= 0.06	S	#0052e2	S	<= 0.5	S	#0052e2	S	<= 0.5	S	#0052e2	neg	neg	#0052e2	neg	#0052e2	0.06
15995_1#107	ERS639949	ERS639949	123	#9f5e21	447	29-33-19-1-36-22-31	37	South Africa	NVT	PCV13 era	Agincourt	-24.8281	31.2295	2013	6	M	6--18	NA	11	4	0	11--4--0	<= 0.03	S	#0052e2	S	<= 0.03	S	#0052e2	<= 0.06	S	#0052e2	<= 0.06	S	#0052e2	S	<= 0.5	S	#0052e2	S	<= 0.5	S	#0052e2	neg	neg	#0052e2	neg	#0052e2	0.06
15841_5#34	ERS638954	ERS638954	145	#5ab25d	10956	8-8-255-47-6-346-9	29	South Africa	NVT	PCV7 era	Agincourt	-24.8281	31.2295	2009	9	M	6--18	NA	11	6	27	11--6--27	<= 0.03	S	#0052e2	S	<= 0.03	S	#0052e2	<= 0.06	S	#0052e2	<= 0.06	S	#0052e2	S	<= 0.5	S	#0052e2	S	<= 0.5	S	#0052e2	neg	neg	#0052e2	neg	#0052e2	0.06
15873_1#72	ERS639182	ERS639182	49	#958031	10962	7-32-1-1-6-31-14	17F	South Africa	NVT	PCV13 era	Agincourt	-24.8281	31.2295	2011	11	F	>18	NA	11	NEW	0	11--gps115--0	<= 0.03	S	#0052e2	S	<= 0.03	S	#0052e2	<= 0.06	S	#0052e2	<= 0.06	S	#0052e2	S	<= 0.5	S	#0052e2	S	<= 0.5	S	#0052e2	neg	neg	#0052e2	neg	#0052e2	0.06
15841_3#59	ERS639807	ERS639807	57	#ab5445	3548	1-2-29-1-46-14-18	31	South Africa	NVT	PCV13 era	Agincourt	-24.8281	31.2295	2011	9	F	<=2	NA	12	0	0	12--0--0	<= 0.03	S	#0052e2	S	<= 0.03	S	#0052e2	<= 0.06	S	#0052e2	<= 0.06	S	#0052e2	S	<= 0.5	S	#0052e2	S	<= 0.5	S	#0052e2	neg	neg	#0052e2	neg	#0052e2	0.06
17150_4#71	ERS708026	ERS708026	57	#ab5445	3548	1-2-29-1-46-14-18	31	South Africa	NVT	PCV7 era	Soweto	-26.2542	27.8585	2010	6	F	<=2	N	12	0	0	12--0--0	<= 0.03	S	#0052e2	S	<= 0.03	S	#0052e2	<= 0.06	S	#0052e2	<= 0.06	S	#0052e2	S	<= 0.5	S	#0052e2	S	<= 0.5	S	#0052e2	RPLV2-P8L	neg	#0052e2	neg	#0052e2	Flag
17150_5#2	ERS708261	ERS708261	57	#ab5445	444	1-2-29-1-43-14-18	31	South Africa	NVT	PCV7 era	Soweto	-26.2542	27.8585	2010	9	F	<=2	N	12	0	0	12--0--0	<= 0.03	S	#0052e2	S	<= 0.03	S	#0052e2	<= 0.06	S	#0052e2	<= 0.06	S	#0052e2	S	<= 0.5	S	#0052e2	S	<= 0.5	S	#0052e2	neg	neg	#0052e2	neg	#0052e2	0.06
15841_4#72	ERS639915	ERS639915	207	#93a83c	9815	8-2-4-3-27-1-14	16F	South Africa	NVT	PCV13 era	Agincourt	-24.8281	31.2295	2013	6	F	<=2	N	12	0	0	12--0--0	<= 0.03	S	#0052e2	S	<= 0.03	S	#0052e2	<= 0.06	S	#0052e2	<= 0.06	S	#0052e2	S	<= 0.5	S	#0052e2	S	<= 0.5	S	#0052e2	neg	neg	#0052e2	neg	#0052e2	0.06
17175_6#17	ERS708103	ERS708103	207	#93a83c	9815	8-2-4-3-27-1-14	16F	South Africa	NVT	PCV7 era	Soweto	-26.2542	27.8585	2010	6	M	<=2	N	12	0	0	12--0--0	<= 0.03	S	#0052e2	S	<= 0.03	S	#0052e2	<= 0.06	S	#0052e2	<= 0.06	S	#0052e2	S	<= 0.5	S	#0052e2	S	<= 0.5	S	#0052e2	neg	neg	#0052e2	neg	#0052e2	0.06
17059_6#74	ERS707660	ERS707660	57	#ab5445	3548	1-2-29-1-46-14-18	31	South Africa	NVT	PCV13 era	Agincourt	-24.8281	31.2295	2013	7	M	<=2	N	12	0	0	12--0--0	<= 0.03	S	#0052e2	S	<= 0.03	S	#0052e2	<= 0.06	S	#0052e2	<= 0.06	S	#0052e2	S	<= 0.5	S	#0052e2	S	<= 0.5	S	#0052e2	neg	neg	#0052e2	neg	#0052e2	0.06
17059_8#75	ERS707858	ERS707858	207	#93a83c	11723	8-2-4-3-27-634-14	16F	South Africa	NVT	PCV13 era	Soweto	-26.2542	27.8585	2012	7	M	<=2	N	12	0	0	12--0--0	<= 0.03	S	#0052e2	S	<= 0.03	S	#0052e2	<= 0.06	S	#0052e2	<= 0.06	S	#0052e2	S	<= 0.5	S	#0052e2	S	<= 0.5	S	#0052e2	neg	neg	#0052e2	neg	#0052e2	0.06
15995_1#72	ERS638897	ERS638897	57	#ab5445	3548	1-2-29-1-46-14-18	31	South Africa	NVT	PCV7 era	Agincourt	-24.8281	31.2295	2009	9	F	<=2	NA	12	0	0	12--0--0	<= 0.03	S	#0052e2	S	<= 0.03	S	#0052e2	<= 0.06	S	#0052e2	<= 0.06	S	#0052e2	S	<= 0.5	S	#0052e2	S	<= 0.5	S	#0052e2	neg	neg	#0052e2	neg	#0052e2	0.06
17059_8#17	ERS707736	ERS707736	57	#ab5445	3548	1-2-29-1-46-14-18	31	South Africa	NVT	PCV13 era	Soweto	-26.2542	27.8585	2012	9	M	<=2	N	12	0	0	12--0--0	<= 0.03	S	#0052e2	S	<= 0.03	S	#0052e2	<= 0.06	S	#0052e2	<= 0.06	S	#0052e2	S	<= 0.5	S	#0052e2	S	<= 0.5	S	#0052e2	neg	neg	#0052e2	neg	#0052e2	0.06
17175_5#7	ERS707906	ERS707906	207	#93a83c	9815	8-2-4-3-27-1-14	16F	South Africa	NVT	PCV7 era	Soweto	-26.2542	27.8585	2010	7	M	<=2	P	12	0	0	12--0--0	<= 0.03	S	#0052e2	S	<= 0.03	S	#0052e2	<= 0.06	S	#0052e2	<= 0.06	S	#0052e2	S	<= 0.5	S	#0052e2	S	<= 0.5	S	#0052e2	neg	neg	#0052e2	neg	#0052e2	0.06
17059_7#48	ERS707611	ERS707611	22	#517820	11060	8-5-36-3-43-1-14	20	South Africa	NVT	PCV13 era	Soweto	-26.2542	27.8585	2012	8	F	>18	N	12	0	0	12--0--0	<= 0.03	S	#0052e2	S	<= 0.03	S	#0052e2	<= 0.06	S	#0052e2	<= 0.06	S	#0052e2	S	<= 0.5	S	#0052e2	S	<= 0.5	S	#0052e2	neg	neg	#0052e2	neg	#0052e2	0.06
17150_5#51	ERS708172	ERS708172	57	#ab5445	3548	1-2-29-1-46-14-18	31	South Africa	NVT	PCV7 era	Soweto	-26.2542	27.8585	2010	7	F	>18	P	12	0	0	12--0--0	<= 0.03	S	#0052e2	S	<= 0.03	S	#0052e2	<= 0.06	S	#0052e2	<= 0.06	S	#0052e2	S	<= 0.5	S	#0052e2	S	<= 0.5	S	#0052e2	neg	neg	#0052e2	neg	#0052e2	0.06
17059_7#16	ERS707545	ERS707545	207	#93a83c	9815	8-2-4-3-27-1-14	16F	South Africa	NVT	PCV13 era	Soweto	-26.2542	27.8585	2012	8	F	>18	P	12	0	0	12--0--0	<= 0.03	S	#0052e2	S	<= 0.03	S	#0052e2	<= 0.06	S	#0052e2	<= 0.06	S	#0052e2	S	<= 0.5	S	#0052e2	S	<= 0.5	S	#0052e2	neg	neg	#0052e2	neg	#0052e2	0.06
17175_5#44	ERS707981	ERS707981	57	#ab5445	3548	1-2-29-1-46-14-18	31	South Africa	NVT	PCV7 era	Soweto	-26.2542	27.8585	2010	7	F	>18	P	12	0	0	12--0--0	<= 0.03	S	#0052e2	S	<= 0.03	S	#0052e2	<= 0.06	S	#0052e2	<= 0.06	S	#0052e2	S	<= 0.5	S	#0052e2	S	<= 0.5	S	#0052e2	neg	neg	#0052e2	neg	#0052e2	0.06
17150_4#43	ERS707971	ERS707971	207	#93a83c	11723	8-2-4-3-27-634-14	16F	South Africa	NVT	PCV7 era	Soweto	-26.2542	27.8585	2010	6	F	>18	P	12	0	0	12--0--0	<= 0.03	S	#0052e2	S	<= 0.03	S	#0052e2	<= 0.06	S	#0052e2	<= 0.06	S	#0052e2	S	<= 0.5	S	#0052e2	S	<= 0.5	S	#0052e2	neg	neg	#0052e2	neg	#0052e2	0.06
15873_1#12	ERS639103	ERS639103	57	#ab5445	3548	1-2-29-1-46-14-18	31	South Africa	NVT	PCV13 era	Agincourt	-24.8281	31.2295	2011	9	F	>18	N	12	0	0	12--0--0	<= 0.03	S	#0052e2	S	<= 0.03	S	#0052e2	<= 0.06	S	#0052e2	<= 0.06	S	#0052e2	S	<= 0.5	S	#0052e2	S	<= 0.5	S	#0052e2	neg	neg	#0052e2	neg	#0052e2	0.06
15841_4#18	ERS639861	ERS639861	57	#ab5445	3548	1-2-29-1-46-14-18	31	South Africa	NVT	PCV13 era	Agincourt	-24.8281	31.2295	2011	9	F	3--5	N	12	0	0	12--0--0	<= 0.03	S	#0052e2	S	<= 0.03	S	#0052e2	<= 0.06	S	#0052e2	<= 0.06	S	#0052e2	S	<= 0.5	S	#0052e2	S	<= 0.5	S	#0052e2	neg	neg	#0052e2	neg	#0052e2	0.06
15995_1#84	ERS638909	ERS638909	57	#ab5445	3548	1-2-29-1-46-14-18	31	South Africa	NVT	PCV7 era	Agincourt	-24.8281	31.2295	2009	8	F	3--5	NA	12	0	0	12--0--0	<= 0.03	S	#0052e2	S	<= 0.03	S	#0052e2	<= 0.06	S	#0052e2	<= 0.06	S	#0052e2	S	<= 0.5	S	#0052e2	S	<= 0.5	S	#0052e2	neg	neg	#0052e2	neg	#0052e2	0.06
17175_6#80	ERS708235	ERS708235	57	#ab5445	12144	1-2-29-1-43-14-772	31	South Africa	NVT	PCV7 era	Soweto	-26.2542	27.8585	2010	7	M	3--5	P	12	0	0	12--0--0	<= 0.03	S	#0052e2	S	<= 0.03	S	#0052e2	<= 0.06	S	#0052e2	<= 0.06	S	#0052e2	S	<= 0.5	S	#0052e2	S	<= 0.5	S	#0052e2	neg	neg	#0052e2	neg	#0052e2	0.06
18090_5#39	ERS708062	ERS708062	57	#ab5445	3548	1-2-29-1-46-14-18	31	South Africa	NVT	PCV7 era	Soweto	-26.2542	27.8585	2010	7	F	3--5	N	12	0	0	12--0--0	<= 0.03	S	#0052e2	S	<= 0.03	S	#0052e2	<= 0.06	S	#0052e2	<= 0.06	S	#0052e2	S	<= 0.5	S	#0052e2	S	<= 0.5	S	#0052e2	neg	neg	#0052e2	neg	#0052e2	0.06
15841_3#11	ERS639759	ERS639759	57	#ab5445	3548	1-2-29-1-46-14-18	31	South Africa	NVT	PCV7 era	Agincourt	-24.8281	31.2295	2011	7	M	6--18	NA	12	0	0	12--0--0	<= 0.03	S	#0052e2	S	<= 0.03	S	#0052e2	<= 0.06	S	#0052e2	<= 0.06	S	#0052e2	S	<= 0.5	S	#0052e2	S	<= 0.5	S	#0052e2	neg	neg	#0052e2	neg	#0052e2	0.06
15995_2#121	ERS640153	ERS640153	207	#93a83c	9815	8-2-4-3-27-1-14	16F	South Africa	NVT	PCV13 era	Agincourt	-24.8281	31.2295	2013	8	F	6--18	NA	12	0	0	12--0--0	<= 0.03	S	#0052e2	S	<= 0.03	S	#0052e2	<= 0.06	S	#0052e2	<= 0.06	S	#0052e2	S	<= 0.5	S	#0052e2	S	<= 0.5	S	#0052e2	neg	neg	#0052e2	neg	#0052e2	0.06
15995_1#80	ERS638905	ERS638905	57	#ab5445	3548	1-2-29-1-46-14-18	31	South Africa	NVT	PCV7 era	Agincourt	-24.8281	31.2295	2009	9	F	6--18	NA	12	0	0	12--0--0	<= 0.03	S	#0052e2	S	<= 0.03	S	#0052e2	<= 0.06	S	#0052e2	<= 0.06	S	#0052e2	S	<= 0.5	S	#0052e2	S	<= 0.5	S	#0052e2	neg	neg	#0052e2	neg	#0052e2	0.06
15841_3#90	ERS639838	ERS639838	57	#ab5445	3548	1-2-29-1-46-14-18	31	South Africa	NVT	PCV7 era	Agincourt	-24.8281	31.2295	2011	7	F	6--18	N	12	0	0	12--0--0	<= 0.03	S	#0052e2	S	<= 0.03	S	#0052e2	<= 0.06	S	#0052e2	<= 0.06	S	#0052e2	S	<= 0.5	S	#0052e2	S	<= 0.5	S	#0052e2	neg	neg	#0052e2	neg	#0052e2	0.06
15841_1#1	ERS638765	ERS638765	57	#ab5445	3548	1-2-29-1-46-14-18	31	South Africa	NVT	PCV7 era	Agincourt	-24.8281	31.2295	2009	9	M	6--18	NA	12	0	0	12--0--0	<= 0.03	S	#0052e2	S	<= 0.03	S	#0052e2	<= 0.06	S	#0052e2	<= 0.06	S	#0052e2	S	<= 0.5	S	#0052e2	S	<= 0.5	S	#0052e2	neg	neg	#0052e2	neg	#0052e2	0.06
15841_2#66	ERS639272	ERS639272	57	#ab5445	3548	1-2-29-1-46-14-18	31	South Africa	NVT	PCV13 era	Agincourt	-24.8281	31.2295	2011	8	F	6--18	NA	12	0	0	12--0--0	<= 0.03	S	#0052e2	S	<= 0.03	S	#0052e2	<= 0.06	S	#0052e2	<= 0.06	S	#0052e2	S	<= 0.5	S	#0052e2	S	<= 0.5	S	#0052e2	neg	neg	#0052e2	neg	#0052e2	0.06
15731_8#5	ERS638640	ERS638640	57	#ab5445	3548	1-2-29-1-46-14-18	31	South Africa	NVT	PCV7 era	Agincourt	-24.8281	31.2295	2009	7	M	6--18	NA	12	0	0	12--0--0	<= 0.03	S	#0052e2	S	<= 0.03	S	#0052e2	<= 0.06	S	#0052e2	<= 0.06	S	#0052e2	S	<= 0.5	S	#0052e2	S	<= 0.5	S	#0052e2	neg	neg	#0052e2	neg	#0052e2	0.06
15841_5#82	ERS639002	ERS639002	57	#ab5445	3548	1-2-29-1-46-14-18	31	South Africa	NVT	PCV7 era	Agincourt	-24.8281	31.2295	2009	9	F	6--18	N	12	0	0	12--0--0	<= 0.03	S	#0052e2	S	<= 0.03	S	#0052e2	<= 0.06	S	#0052e2	<= 0.06	S	#0052e2	S	<= 0.5	S	#0052e2	S	<= 0.5	S	#0052e2	neg	neg	#0052e2	neg	#0052e2	0.06
15995_1#4	ERS638734	ERS638734	68	#2addc5	8681	5-13-11-4-15-20-168	18C	South Africa	PCV7	PCV7 era	Agincourt	-24.8281	31.2295	2009	10	F	<=2	NA	12	0	2	12--0--2	<= 0.03	S	#0052e2	S	<= 0.03	S	#0052e2	<= 0.06	S	#0052e2	<= 0.06	S	#0052e2	S	<= 0.5	S	#0052e2	S	<= 0.5	S	#0052e2	neg	neg	#0052e2	neg	#0052e2	0.06
15995_1#77	ERS638902	ERS638902	68	#2addc5	11699	5-13-101-4-15-639-168	18C	South Africa	PCV7	PCV7 era	Agincourt	-24.8281	31.2295	2009	10	F	<=2	N	12	0	2	12--0--2	<= 0.03	S	#0052e2	S	<= 0.03	S	#0052e2	<= 0.06	S	#0052e2	<= 0.06	S	#0052e2	S	<= 0.5	S	#0052e2	S	<= 0.5	S	#0052e2	neg	neg	#0052e2	neg	#0052e2	0.06
15841_4#74	ERS639917	ERS639917	143	#db9835	9572	54-5-4-5-36-142-269	15B/15C	South Africa	NVT	PCV7 era	Agincourt	-24.8281	31.2295	2011	6	F	<=2	NA	12	0	2	12--0--2	<= 0.03	S	#0052e2	S	<= 0.03	S	#0052e2	<= 0.06	S	#0052e2	<= 0.06	S	#0052e2	S	<= 0.5	S	#0052e2	S	<= 0.5	S	#0052e2	neg	neg	#0052e2	neg	#0052e2	0.06
15995_1#69	ERS638889	ERS638889	68	#2addc5	11699	5-13-101-4-15-639-168	18C	South Africa	PCV7	PCV7 era	Agincourt	-24.8281	31.2295	2009	10	M	<=2	NA	12	0	2	12--0--2	<= 0.03	S	#0052e2	S	<= 0.03	S	#0052e2	<= 0.06	S	#0052e2	<= 0.06	S	#0052e2	S	<= 0.5	S	#0052e2	S	<= 0.5	S	#0052e2	neg	neg	#0052e2	neg	#0052e2	0.06
15995_1#60	ERS638852	ERS638852	68	#2addc5	11698	5-13-11-4-15-639-168	18C	South Africa	PCV7	PCV7 era	Agincourt	-24.8281	31.2295	2009	8	F	>18	N	12	0	2	12--0--2	<= 0.03	S	#0052e2	S	<= 0.03	S	#0052e2	<= 0.06	S	#0052e2	<= 0.06	S	#0052e2	S	<= 0.5	S	#0052e2	S	<= 0.5	S	#0052e2	neg	neg	#0052e2	neg	#0052e2	0.06
15873_1#87	ERS639207	ERS639207	68	#2addc5	8681	5-13-11-4-15-20-168	18C	South Africa	PCV7	PCV7 era	Agincourt	-24.8281	31.2295	2009	10	F	6--18	N	12	0	2	12--0--2	<= 0.03	S	#0052e2	S	<= 0.03	S	#0052e2	<= 0.06	S	#0052e2	<= 0.06	S	#0052e2	S	<= 0.5	S	#0052e2	S	<= 0.5	S	#0052e2	neg	neg	#0052e2	neg	#0052e2	0.06
15995_2#37	ERS640070	ERS640070	171	#6cc6a5	8692	7-5-1-2-36-1-14	6A	South Africa	PCV13	PCV13 era	Agincourt	-24.8281	31.2295	2013	9	M	<=2	NA	12	0	53	12--0--53	<= 0.03	S	#0052e2	S	<= 0.03	S	#0052e2	<= 0.06	S	#0052e2	<= 0.06	S	#0052e2	S	<= 0.5	S	#0052e2	S	<= 0.5	S	#0052e2	neg	neg	#0052e2	neg	#0052e2	0.06
15841_3#67	ERS639815	ERS639815	61	#64dd58	10946	1-16-54-106-9-1-75	17F	South Africa	NVT	PCV13 era	Agincourt	-24.8281	31.2295	2011	9	M	<=2	NA	12	0	418	12--0--gps34	0.06	S	#0052e2	S	<= 0.03	S	#0052e2	<= 0.06	S	#0052e2	<= 0.06	S	#0052e2	S	<= 0.5	S	#0052e2	S	<= 0.5	S	#0052e2	neg	neg	#0052e2	neg	#0052e2	0.06
15841_2#88	ERS639294	ERS639294	114	#ba91dd	5326	50-9-15-1-36-3-31	16F	South Africa	NVT	PCV13 era	Agincourt	-24.8281	31.2295	2011	10	M	<=2	N	12	2	0	12--2--0	<= 0.03	S	#0052e2	S	<= 0.03	S	#0052e2	<= 0.06	S	#0052e2	<= 0.06	S	#0052e2	S	<= 0.5	S	#0052e2	S	<= 0.5	S	#0052e2	neg	neg	#0052e2	neg	#0052e2	0.06
15841_3#47	ERS639795	ERS639795	114	#ba91dd	5326	50-9-15-1-36-3-31	16F	South Africa	NVT	PCV7 era	Agincourt	-24.8281	31.2295	2011	7	M	<=2	N	12	2	0	12--2--0	<= 0.03	S	#0052e2	S	<= 0.03	S	#0052e2	<= 0.06	S	#0052e2	<= 0.06	S	#0052e2	S	<= 0.5	S	#0052e2	S	<= 0.5	S	#0052e2	neg	neg	#0052e2	neg	#0052e2	0.06
15841_3#68	ERS639816	ERS639816	114	#ba91dd	5326	50-9-15-1-36-3-31	16F	South Africa	NVT	PCV13 era	Agincourt	-24.8281	31.2295	2011	9	M	<=2	N	12	2	0	12--2--0	<= 0.03	S	#0052e2	S	<= 0.03	S	#0052e2	<= 0.06	S	#0052e2	<= 0.06	S	#0052e2	S	<= 0.5	S	#0052e2	S	<= 0.5	S	#0052e2	RPLV2-P8L	neg	#0052e2	neg	#0052e2	Flag
17059_7#75	ERS707667	ERS707667	114	#ba91dd	5326	50-9-15-1-36-3-31	16F	South Africa	NVT	PCV13 era	Soweto	-26.2542	27.8585	2012	6	F	3--5	N	12	2	0	12--2--0	<= 0.03	S	#0052e2	S	<= 0.03	S	#0052e2	<= 0.06	S	#0052e2	<= 0.06	S	#0052e2	S	<= 0.5	S	#0052e2	S	<= 0.5	S	#0052e2	neg	neg	#0052e2	neg	#0052e2	0.06
17138_3#26	ERS708491	ERS708491	114	#ba91dd	5326	50-9-15-1-36-3-31	16F	South Africa	NVT	PCV13 era	Soweto	-26.2542	27.8585	2012	6	F	3--5	N	12	2	0	12--2--0	<= 0.03	S	#0052e2	S	<= 0.03	S	#0052e2	<= 0.06	S	#0052e2	<= 0.06	S	#0052e2	S	<= 0.5	S	#0052e2	S	<= 0.5	S	#0052e2	neg	neg	#0052e2	neg	#0052e2	0.06
17175_5#73	ERS708037	ERS708037	114	#ba91dd	5326	50-9-15-1-36-3-31	16F	South Africa	NVT	PCV7 era	Soweto	-26.2542	27.8585	2010	8	M	3--5	P	12	2	0	12--2--0	<= 0.03	S	#0052e2	S	<= 0.03	S	#0052e2	<= 0.06	S	#0052e2	<= 0.06	S	#0052e2	S	<= 0.5	S	#0052e2	S	<= 0.5	S	#0052e2	neg	neg	#0052e2	neg	#0052e2	0.06
15731_8#50	ERS638685	ERS638685	466	#6d6217	10931	2-5-15-3-6-3-70	11A	South Africa	NVT	PCV7 era	Agincourt	-24.8281	31.2295	2009	7	M	3--5	N	12	2	2	12--2--2	<= 0.03	S	#0052e2	S	<= 0.03	S	#0052e2	<= 0.06	S	#0052e2	<= 0.06	S	#0052e2	S	<= 0.5	S	#0052e2	S	<= 0.5	S	#0052e2	neg	neg	#0052e2	neg	#0052e2	0.06
17059_7#73	ERS707663	ERS707663	163	#4a91ce	11061	8-5-4-3-15-1-19	11A	South Africa	NVT	PCV13 era	Soweto	-26.2542	27.8585	2012	9	F	<=2	N	12	4	0	12--4--0	<= 0.03	S	#0052e2	S	<= 0.03	S	#0052e2	<= 0.06	S	#0052e2	<= 0.06	S	#0052e2	S	<= 0.5	S	#0052e2	S	<= 0.5	S	#0052e2	neg	neg	#0052e2	neg	#0052e2	0.06
17150_4#86	ERS708057	ERS708057	114	#ba91dd	5326	50-9-15-1-36-3-31	16F	South Africa	NVT	PCV7 era	Soweto	-26.2542	27.8585	2010	6	M	<=2	N	12	4	0	12--4--0	<= 0.03	S	#0052e2	S	<= 0.03	S	#0052e2	<= 0.06	S	#0052e2	<= 0.06	S	#0052e2	S	<= 0.5	S	#0052e2	S	<= 0.5	S	#0052e2	neg	neg	#0052e2	neg	#0052e2	0.06
17059_8#84	ERS707876	ERS707876	505	#9e582a	11068	50-5-101-12-3-3-31	16F	South Africa	NVT	PCV13 era	Soweto	-26.2542	27.8585	2012	8	F	6--18	P	12	4	0	12--4--0	<= 0.03	S	#0052e2	S	<= 0.03	S	#0052e2	<= 0.06	S	#0052e2	<= 0.06	S	#0052e2	S	<= 0.5	S	#0052e2	S	<= 0.5	S	#0052e2	neg	neg	#0052e2	neg	#0052e2	0.06
17150_5#18	ERS708106	ERS708106	114	#ba91dd	5326	50-9-15-1-36-3-31	16F	South Africa	NVT	PCV7 era	Soweto	-26.2542	27.8585	2010	10	F	6--18	P	12	4	0	12--4--0	<= 0.03	S	#0052e2	S	<= 0.03	S	#0052e2	<= 0.06	S	#0052e2	<= 0.06	S	#0052e2	S	<= 0.5	S	#0052e2	S	<= 0.5	S	#0052e2	neg	neg	#0052e2	neg	#0052e2	0.06
15731_8#22	ERS638657	ERS638657	68	#2addc5	6245	5-13-11-4-15-4-19	18C	South Africa	PCV7	PCV7 era	Agincourt	-24.8281	31.2295	2009	7	M	<=2	NA	12	4	2	12--4--2	<= 0.03	S	#0052e2	S	<= 0.03	S	#0052e2	<= 0.06	S	#0052e2	<= 0.06	S	#0052e2	S	<= 0.5	S	#0052e2	S	<= 0.5	S	#0052e2	neg	neg	#0052e2	neg	#0052e2	0.06
17138_3#75	ERS708591	ERS708591	68	#2addc5	6245	5-13-11-4-15-4-19	18C	South Africa	PCV7	PCV13 era	Soweto	-26.2542	27.8585	2012	10	F	>18	P	12	4	2	12--4--2	<= 0.03	S	#0052e2	S	<= 0.03	S	#0052e2	<= 0.06	S	#0052e2	<= 0.06	S	#0052e2	S	<= 0.5	S	#0052e2	S	<= 0.5	S	#0052e2	neg	neg	#0052e2	neg	#0052e2	0.06
17175_6#42	ERS708154	ERS708154	68	#2addc5	12141	5-13-536-4-15-4-19	18C	South Africa	PCV7	PCV7 era	Soweto	-26.2542	27.8585	2010	6	F	3--5	P	12	4	2	12--4--2	<= 0.03	S	#0052e2	S	<= 0.03	S	#0052e2	<= 0.06	S	#0052e2	<= 0.06	S	#0052e2	S	<= 0.5	S	#0052e2	S	<= 0.5	S	#0052e2	neg	neg	#0052e2	neg	#0052e2	0.06
15841_2#49	ERS639255	ERS639255	68	#2addc5	102	5-13-11-4-15-12-19	18C	South Africa	PCV7	PCV13 era	Agincourt	-24.8281	31.2295	2011	10	M	6--18	N	12	4	2	12--4--2	<= 0.03	S	#0052e2	S	<= 0.03	S	#0052e2	<= 0.06	S	#0052e2	<= 0.06	S	#0052e2	S	<= 0.5	S	#0052e2	S	<= 0.5	S	#0052e2	neg	neg	#0052e2	neg	#0052e2	0.06
17175_5#3	ERS708079	ERS708079	26	#b4ba5c	989	12-5-89-8-6-112-14	12F	South Africa	NVT	PCV7 era	Soweto	-26.2542	27.8585	2010	6	F	<=2	P	12	4	3	12--4--3	<= 0.03	S	#0052e2	S	<= 0.03	S	#0052e2	<= 0.06	S	#0052e2	<= 0.06	S	#0052e2	S	<= 0.5	S	#0052e2	S	<= 0.5	S	#0052e2	neg	neg	#0052e2	neg	#0052e2	0.06
17150_4#63	ERS708010	ERS708010	43	#31957f	3214	10-17-4-38-6-14-6	35A	South Africa	NVT	PCV7 era	Soweto	-26.2542	27.8585	2010	6	M	<=2	N	12	4	452	12--4--452	0.06	S	#0052e2	S	<= 0.03	S	#0052e2	<= 0.06	S	#0052e2	0.12	S	#0052e2	S	<= 0.5	S	#0052e2	S	<= 0.5	S	#0052e2	MEF	pos	#ff2722	neg	#0052e2	8
15841_4#43	ERS639886	ERS639886	43	#31957f	3214	10-17-4-38-6-14-6	35A	South Africa	NVT	PCV13 era	Agincourt	-24.8281	31.2295	2011	10	M	<=2	N	12	4	452	12--4--452	0.06	S	#0052e2	S	<= 0.03	S	#0052e2	<= 0.06	S	#0052e2	0.12	S	#0052e2	S	<= 0.5	S	#0052e2	S	<= 0.5	S	#0052e2	MEF	pos	#ff2722	neg	#0052e2	8
17150_5#81	ERS708230	ERS708230	43	#31957f	3214	10-17-4-38-6-14-6	35A	South Africa	NVT	PCV13 era	Agincourt	-24.8281	31.2295	2013	7	M	<=2	N	12	4	452	12--4--452	0.06	S	#0052e2	S	<= 0.03	S	#0052e2	<= 0.06	S	#0052e2	0.12	S	#0052e2	S	<= 0.5	S	#0052e2	S	<= 0.5	S	#0052e2	MEF	pos	#ff2722	neg	#0052e2	8
17175_6#27	ERS708122	ERS708122	43	#31957f	3214	10-17-4-38-6-14-6	35A	South Africa	NVT	PCV7 era	Soweto	-26.2542	27.8585	2010	7	F	<=2	P	12	4	452	12--4--452	0.06	S	#0052e2	S	<= 0.03	S	#0052e2	<= 0.06	S	#0052e2	0.12	S	#0052e2	S	<= 0.5	S	#0052e2	S	<= 0.5	S	#0052e2	MEF	pos	#ff2722	neg	#0052e2	8
15874_1#23	ERS639038	ERS639038	43	#31957f	3214	10-17-4-38-6-14-6	35A	South Africa	NVT	PCV7 era	Agincourt	-24.8281	31.2295	2011	7	M	<=2	NA	12	4	452	12--4--452	0.06	S	#0052e2	S	<= 0.03	S	#0052e2	<= 0.06	S	#0052e2	0.12	S	#0052e2	S	<= 0.5	S	#0052e2	S	<= 0.5	S	#0052e2	MEF	pos	#ff2722	neg	#0052e2	8
15995_2#104	ERS640136	ERS640136	43	#31957f	3214	10-17-4-38-6-14-6	35A	South Africa	NVT	PCV13 era	Agincourt	-24.8281	31.2295	2013	10	F	<=2	N	12	4	452	12--4--452	0.06	S	#0052e2	S	<= 0.03	S	#0052e2	<= 0.06	S	#0052e2	0.12	S	#0052e2	S	<= 0.5	S	#0052e2	S	<= 0.5	S	#0052e2	MEF	pos	#ff2722	neg	#0052e2	8
17138_4#53	ERS708690	ERS708690	43	#31957f	3214	10-17-4-38-6-14-6	35A	South Africa	NVT	PCV13 era	Soweto	-26.2542	27.8585	2012	8	F	<=2	N	12	4	452	12--4--452	0.06	S	#0052e2	S	<= 0.03	S	#0052e2	<= 0.06	S	#0052e2	0.12	S	#0052e2	S	<= 0.5	S	#0052e2	S	<= 0.5	S	#0052e2	MEF	pos	#ff2722	neg	#0052e2	8
17175_5#16	ERS707921	ERS707921	43	#31957f	3214	10-17-4-38-6-14-6	35A	South Africa	NVT	PCV7 era	Soweto	-26.2542	27.8585	2010	7	M	<=2	P	12	4	452	12--4--452	0.06	S	#0052e2	S	<= 0.03	S	#0052e2	<= 0.06	S	#0052e2	0.12	S	#0052e2	S	<= 0.5	S	#0052e2	S	<= 0.5	S	#0052e2	MEF	pos	#ff2722	neg	#0052e2	8
17175_7#7	ERS708268	ERS708268	43	#31957f	11739	10-17-477-38-6-14-6	35A	South Africa	NVT	PCV7 era	Soweto	-26.2542	27.8585	2010	7	F	<=2	P	12	4	452	12--4--452	0.06	S	#0052e2	S	<= 0.03	S	#0052e2	<= 0.06	S	#0052e2	0.12	S	#0052e2	S	<= 0.5	S	#0052e2	S	<= 0.5	S	#0052e2	MEF	pos	#ff2722	neg	#0052e2	8
17059_6#11	ERS707537	ERS707537	43	#31957f	3214	10-17-4-38-6-14-6	35A	South Africa	NVT	PCV13 era	Agincourt	-24.8281	31.2295	2013	10	F	>18	N	12	4	452	12--4--452	0.06	S	#0052e2	S	<= 0.03	S	#0052e2	<= 0.06	S	#0052e2	0.12	S	#0052e2	S	<= 0.5	S	#0052e2	S	<= 0.5	S	#0052e2	MEF	pos	#ff2722	neg	#0052e2	8
17175_6#89	ERS708253	ERS708253	43	#31957f	3214	10-17-4-38-6-14-6	35A	South Africa	NVT	PCV7 era	Soweto	-26.2542	27.8585	2010	7	F	>18	P	12	4	452	12--4--452	0.06	S	#0052e2	S	<= 0.03	S	#0052e2	<= 0.06	S	#0052e2	0.12	S	#0052e2	S	<= 0.5	S	#0052e2	S	<= 0.5	S	#0052e2	MEF	pos	#ff2722	neg	#0052e2	8
15841_4#56	ERS639899	ERS639899	43	#31957f	3214	10-17-4-38-6-14-6	35A	South Africa	NVT	PCV13 era	Agincourt	-24.8281	31.2295	2013	6	F	>18	N	12	4	452	12--4--452	0.06	S	#0052e2	S	<= 0.03	S	#0052e2	<= 0.06	S	#0052e2	0.12	S	#0052e2	S	<= 0.5	S	#0052e2	S	<= 0.5	S	#0052e2	MEF	pos	#ff2722	neg	#0052e2	8
15995_2#135	ERS640167	ERS640167	43	#31957f	3214	10-17-4-38-6-14-6	35A	South Africa	NVT	PCV13 era	Agincourt	-24.8281	31.2295	2013	10	M	3--5	NA	12	4	452	12--4--452	0.06	S	#0052e2	S	<= 0.03	S	#0052e2	<= 0.06	S	#0052e2	0.12	S	#0052e2	S	<= 0.5	S	#0052e2	S	<= 0.5	S	#0052e2	MEF	pos	#ff2722	neg	#0052e2	8
17175_4#11	ERS707728	ERS707728	43	#31957f	11739	10-17-477-38-6-14-6	35A	South Africa	NVT	PCV13 era	Soweto	-26.2542	27.8585	2012	6	F	3--5	P	12	4	452	12--4--452	0.06	S	#0052e2	S	<= 0.03	S	#0052e2	<= 0.06	S	#0052e2	0.12	S	#0052e2	S	<= 0.5	S	#0052e2	S	<= 0.5	S	#0052e2	MEF	pos	#ff2722	neg	#0052e2	8
17175_7#4	ERS708262	ERS708262	43	#31957f	3214	10-17-4-38-6-14-6	35A	South Africa	NVT	PCV13 era	Agincourt	-24.8281	31.2295	2013	8	M	3--5	NA	12	4	452	12--4--452	0.06	S	#0052e2	S	<= 0.03	S	#0052e2	<= 0.06	S	#0052e2	0.12	S	#0052e2	S	<= 0.5	S	#0052e2	S	<= 0.5	S	#0052e2	MEF	pos	#ff2722	neg	#0052e2	8
15874_1#94	ERS639128	ERS639128	43	#31957f	3214	10-17-4-38-6-14-6	35A	South Africa	NVT	PCV7 era	Agincourt	-24.8281	31.2295	2011	7	F	6--18	NA	12	4	452	12--4--452	0.06	S	#0052e2	S	<= 0.03	S	#0052e2	<= 0.06	S	#0052e2	0.12	S	#0052e2	S	<= 0.5	S	#0052e2	S	<= 0.5	S	#0052e2	MEF	pos	#ff2722	neg	#0052e2	8
17138_3#50	ERS708539	ERS708539	26	#b4ba5c	11075	12-5-89-8-6-112-450	12F	South Africa	NVT	PCV13 era	Soweto	-26.2542	27.8585	2012	6	M	3--5	P	12	NEW	NEW	12--gps134--gps123	0.12	R	#ff2722	S	0.12	S	#0052e2	<= 0.06	S	#0052e2	0.12	S	#0052e2	S	<= 0.5	S	#0052e2	S	<= 0.5	S	#0052e2	neg	neg	#0052e2	neg	#0052e2	0.06
17138_4#8	ERS708643	ERS708643	1	#4867aa	271	4-16-19-15-6-20-26	19F	South Africa	PCV7	PCV7 era	Soweto	-26.2542	27.8585	2010	11	F	<=2	N	13	16	36	13--16--36	2	R	#ff2722	S	2	S	#0052e2	0.5	I	#efa41e	1	I	#efa41e	S	1	I	#efa41e	S	> 2	R	#ff2722	ERMB:MEF	pos	#ff2722	pos	#ff2722	> 32
17059_7#38	ERS707591	ERS707591	1	#4867aa	271	4-16-19-15-6-20-26	19F	South Africa	PCV7	PCV13 era	Soweto	-26.2542	27.8585	2012	7	M	<=2	N	13	16	488	13--16--488	2	R	#ff2722	S	2	S	#0052e2	0.5	I	#efa41e	2	R	#ff2722	I	2	R	#ff2722	I	> 2	R	#ff2722	ERMB:MEF	pos	#ff2722	pos	#ff2722	> 32
17059_8#38	ERS707780	ERS707780	1	#4867aa	271	4-16-19-15-6-20-26	19F	South Africa	PCV7	PCV13 era	Soweto	-26.2542	27.8585	2012	6	F	>18	P	13	16	488	13--16--488	2	R	#ff2722	S	2	S	#0052e2	0.5	I	#efa41e	2	R	#ff2722	I	2	R	#ff2722	I	> 2	R	#ff2722	ERMB:MEF	pos	#ff2722	pos	#ff2722	> 32
17175_7#1	ERS708256	ERS708256	1	#4867aa	271	4-16-19-15-6-20-26	19F	South Africa	PCV7	PCV7 era	Soweto	-26.2542	27.8585	2010	9	M	<=2	N	13	49	8	13--49--8	4	R	#ff2722	I	8	R	#ff2722	1	R	#ff2722	1	I	#efa41e	S	1	I	#efa41e	S	> 2	R	#ff2722	ERMB:MEF	pos	#ff2722	pos	#ff2722	> 32
17150_4#57	ERS707999	ERS707999	1	#4867aa	271	4-16-19-15-6-20-26	19F	South Africa	PCV7	PCV7 era	Soweto	-26.2542	27.8585	2010	6	F	>18	N	13	49	8	13--49--8	4	R	#ff2722	I	8	R	#ff2722	1	R	#ff2722	1	I	#efa41e	S	1	I	#efa41e	S	> 2	R	#ff2722	ERMB:MEF	pos	#ff2722	pos	#ff2722	> 32
17150_4#11	ERS707903	ERS707903	1	#4867aa	271	4-16-19-15-6-20-26	19F	South Africa	PCV7	PCV7 era	Soweto	-26.2542	27.8585	2010	6	M	3--5	P	13	49	8	13--49--8	4	R	#ff2722	I	8	R	#ff2722	1	R	#ff2722	1	I	#efa41e	S	1	I	#efa41e	S	> 2	R	#ff2722	ERMB:MEF	pos	#ff2722	pos	#ff2722	> 32
15874_1#56	ERS639077	ERS639077	1	#4867aa	271	4-16-19-15-6-20-26	19F	South Africa	PCV7	PCV7 era	Agincourt	-24.8281	31.2295	2011	7	M	3--5	NA	13	49	8	13--49--8	4	R	#ff2722	I	8	R	#ff2722	1	R	#ff2722	1	I	#efa41e	S	1	I	#efa41e	S	> 2	R	#ff2722	ERMB:MEF	pos	#ff2722	pos	#ff2722	> 32
17175_5#80	ERS708051	ERS708051	1	#4867aa	271	4-16-19-15-6-20-26	19F	South Africa	PCV7	PCV7 era	Soweto	-26.2542	27.8585	2010	8	F	6--18	P	13	49	8	13--49--8	4	R	#ff2722	I	8	R	#ff2722	1	R	#ff2722	1	I	#efa41e	S	1	I	#efa41e	S	> 2	R	#ff2722	ERMB:MEF	pos	#ff2722	pos	#ff2722	> 32
17059_6#4	ERS707523	ERS707523	1	#4867aa	12617	4-16-19-15-6-20-808	19F	South Africa	PCV7	PCV13 era	Agincourt	-24.8281	31.2295	2013	10	M	3--5	NA	13	76	36	13--76--36	4	R	#ff2722	I	8	R	#ff2722	1	R	#ff2722	1	I	#efa41e	S	2	R	#ff2722	I	> 2	R	#ff2722	ERMB:MEF	pos	#ff2722	pos	#ff2722	> 32
17150_4#44	ERS707973	ERS707973	1	#4867aa	271	4-16-19-15-6-20-26	19F	South Africa	PCV7	PCV7 era	Soweto	-26.2542	27.8585	2010	7	M	<=2	N	13	NEW	131	13--gps132--131	4	R	#ff2722	I	8	R	#ff2722	1	R	#ff2722	1	I	#efa41e	S	1	I	#efa41e	S	> 2	R	#ff2722	ERMB:MEF	pos	#ff2722	pos	#ff2722	> 32
17138_3#22	ERS708482	ERS708482	1	#4867aa	271	4-16-19-15-6-20-26	19F	South Africa	PCV7	PCV7 era	Soweto	-26.2542	27.8585	2010	11	F	<=2	P	13	NEW	47	13--gps132--47	4	R	#ff2722	I	8	R	#ff2722	1	R	#ff2722	1	I	#efa41e	S	1	I	#efa41e	S	> 2	R	#ff2722	ERMB:MEF	pos	#ff2722	pos	#ff2722	> 32
15874_1#44	ERS639060	ERS639060	1	#4867aa	271	4-16-19-15-6-20-26	19F	South Africa	PCV7	PCV7 era	Agincourt	-24.8281	31.2295	2009	10	F	<=2	NA	13	NEW	NEW	13--gps3--gps170	4	R	#ff2722	I	8	R	#ff2722	1	R	#ff2722	1	I	#efa41e	S	1	I	#efa41e	S	> 2	R	#ff2722	ERMB:MEF	pos	#ff2722	pos	#ff2722	> 32
17150_5#28	ERS708127	ERS708127	54	#9f4762	3454	1-11-10-5-6-111-1	9V	South Africa	PCV7	PCV7 era	Soweto	-26.2542	27.8585	2010	7	F	<=2	P	15	12	18	15--12--18	2	R	#ff2722	S	2	S	#0052e2	0.5	I	#efa41e	1	I	#efa41e	S	1	I	#efa41e	S	> 2	R	#ff2722	neg	neg	#0052e2	neg	#0052e2	0.06
17150_4#88	ERS708061	ERS708061	54	#9f4762	3454	1-11-10-5-6-111-1	9V	South Africa	PCV7	PCV7 era	Soweto	-26.2542	27.8585	2010	6	F	3--5	P	15	12	18	15--12--18	2	R	#ff2722	S	2	S	#0052e2	0.5	I	#efa41e	1	I	#efa41e	S	1	I	#efa41e	S	> 2	R	#ff2722	neg	neg	#0052e2	neg	#0052e2	0.06
17059_6#71	ERS707653	ERS707653	54	#9f4762	3454	1-11-10-5-6-111-1	9V	South Africa	PCV7	PCV13 era	Soweto	-26.2542	27.8585	2012	5	M	3--5	P	15	12	18	15--12--18	2	R	#ff2722	S	2	S	#0052e2	0.5	I	#efa41e	1	I	#efa41e	S	1	I	#efa41e	S	> 2	R	#ff2722	neg	neg	#0052e2	neg	#0052e2	0.06
17059_8#20	ERS707742	ERS707742	54	#9f4762	3454	1-11-10-5-6-111-1	9V	South Africa	PCV7	PCV13 era	Soweto	-26.2542	27.8585	2012	7	F	3--5	N	15	12	18	15--12--18	2	R	#ff2722	S	2	S	#0052e2	0.5	I	#efa41e	1	I	#efa41e	S	1	I	#efa41e	S	> 2	R	#ff2722	neg	neg	#0052e2	neg	#0052e2	0.06
17138_3#1	ERS708614	ERS708614	54	#9f4762	3454	1-11-10-5-6-111-1	9V	South Africa	PCV7	PCV7 era	Soweto	-26.2542	27.8585	2010	10	F	6--18	P	15	12	18	15--12--18	2	R	#ff2722	S	2	S	#0052e2	0.5	I	#efa41e	1	I	#efa41e	S	1	I	#efa41e	S	> 2	R	#ff2722	neg	neg	#0052e2	neg	#0052e2	0.06
17175_6#74	ERS708222	ERS708222	14	#3cca7c	2651	15-29-4-4-88-8-8	23F	South Africa	PCV7	PCV7 era	Soweto	-26.2542	27.8585	2010	8	F	<=2	N	15	12	43	15--12--43	2	R	#ff2722	S	1	S	#0052e2	0.5	I	#efa41e	1	I	#efa41e	S	1	I	#efa41e	S	> 2	R	#ff2722	ERMB:MEF	pos	#ff2722	pos	#ff2722	> 32
17175_6#51	ERS708171	ERS708171	14	#3cca7c	1444	15-29-4-21-30-1-8	23F	South Africa	PCV7	PCV7 era	Soweto	-26.2542	27.8585	2010	7	F	>18	P	15	12	43	15--12--43	2	R	#ff2722	S	1	S	#0052e2	0.5	I	#efa41e	1	I	#efa41e	S	1	I	#efa41e	S	> 2	R	#ff2722	ERMB:MEF	pos	#ff2722	pos	#ff2722	> 32
15874_1#72	ERS639097	ERS639097	18	#4cc48c	2652	4-5-4-5-5-3-8	14	South Africa	PCV7	PCV7 era	Agincourt	-24.8281	31.2295	2011	7	F	>18	NA	15	12	NEW	15--12--NEW	2	R	#ff2722	S	1	S	#0052e2	0.5	I	#efa41e	1	I	#efa41e	S	1	I	#efa41e	S	> 2	R	#ff2722	ERMB	neg	#0052e2	pos	#ff2722	> 32
17138_3#38	ERS708515	ERS708515	21	#9479e8	10619	93-38-1-10-3-20-6	19F	South Africa	PCV7	PCV7 era	Soweto	-26.2542	27.8585	2010	11	F	<=2	P	15	NEW	NEW	15--gps133--gps168	2	R	#ff2722	S	1	S	#0052e2	0.5	I	#efa41e	0.5	S	#0052e2	S	1	I	#efa41e	S	> 2	R	#ff2722	neg	neg	#0052e2	neg	#0052e2	0.06
17138_3#68	ERS708576	ERS708576	21	#9479e8	10619	93-38-1-10-3-20-6	19F	South Africa	PCV7	PCV7 era	Soweto	-26.2542	27.8585	2010	10	F	<=2	P	15	NEW	NEW	15--gps133--gps168	2	R	#ff2722	S	1	S	#0052e2	0.5	I	#efa41e	0.5	S	#0052e2	S	1	I	#efa41e	S	> 2	R	#ff2722	neg	neg	#0052e2	neg	#0052e2	0.06
17150_6#77	ERS708581	ERS708581	21	#9479e8	10619	93-38-1-10-3-20-6	19F	South Africa	PCV7	PCV7 era	Soweto	-26.2542	27.8585	2010	11	F	<=2	N	15	NEW	NEW	15--gps133--gps168	2	R	#ff2722	S	1	S	#0052e2	0.5	I	#efa41e	0.5	S	#0052e2	S	1	I	#efa41e	S	> 2	R	#ff2722	neg	neg	#0052e2	neg	#0052e2	0.06
17059_7#34	ERS707583	ERS707583	1	#4867aa	420	15-38-19-5-36-20-6	19F	South Africa	PCV7	PCV13 era	Soweto	-26.2542	27.8585	2012	5	M	<=2	N	15	NEW	8	15--gps16--8	4	R	#ff2722	I	8	R	#ff2722	1	R	#ff2722	1	I	#efa41e	S	1	I	#efa41e	S	> 2	R	#ff2722	neg	neg	#0052e2	neg	#0052e2	0.06
15731_8#39	ERS638674	ERS638674	1	#4867aa	12591	394-38-19-5-36-20-6	19F	South Africa	PCV7	PCV7 era	Agincourt	-24.8281	31.2295	2009	7	M	<=2	NA	15	NEW	8	15--gps16--8	4	R	#ff2722	I	8	R	#ff2722	1	R	#ff2722	1	I	#efa41e	S	1	I	#efa41e	S	> 2	R	#ff2722	MEF	pos	#ff2722	neg	#0052e2	8
15841_4#22	ERS639865	ERS639865	1	#4867aa	9933	15-38-19-32-36-20-6	19F	South Africa	PCV7	PCV13 era	Agincourt	-24.8281	31.2295	2011	8	F	<=2	NA	15	NEW	8	15--gps16--8	4	R	#ff2722	I	8	R	#ff2722	1	R	#ff2722	1	I	#efa41e	S	1	I	#efa41e	S	> 2	R	#ff2722	neg	neg	#0052e2	neg	#0052e2	0.06
15841_4#6	ERS639849	ERS639849	1	#4867aa	420	15-38-19-5-36-20-6	19F	South Africa	PCV7	PCV7 era	Agincourt	-24.8281	31.2295	2011	7	M	<=2	N	15	NEW	8	15--gps16--8	4	R	#ff2722	I	8	R	#ff2722	1	R	#ff2722	1	I	#efa41e	S	1	I	#efa41e	S	> 2	R	#ff2722	neg	neg	#0052e2	neg	#0052e2	0.06
17138_3#77	ERS708595	ERS708595	1	#4867aa	420	15-38-19-5-36-20-6	19F	South Africa	PCV7	PCV7 era	Soweto	-26.2542	27.8585	2010	11	M	<=2	N	15	NEW	8	15--gps16--8	4	R	#ff2722	I	8	R	#ff2722	1	R	#ff2722	1	I	#efa41e	S	1	I	#efa41e	S	> 2	R	#ff2722	neg	neg	#0052e2	neg	#0052e2	0.06
17175_4#17	ERS707739	ERS707739	1	#4867aa	420	15-38-19-5-36-20-6	19F	South Africa	PCV7	PCV13 era	Soweto	-26.2542	27.8585	2012	6	F	<=2	N	15	NEW	8	15--gps16--8	4	R	#ff2722	I	8	R	#ff2722	1	R	#ff2722	1	I	#efa41e	S	1	I	#efa41e	S	> 2	R	#ff2722	neg	neg	#0052e2	neg	#0052e2	0.06
17175_6#10	ERS708090	ERS708090	1	#4867aa	420	15-38-19-5-36-20-6	19F	South Africa	PCV7	PCV7 era	Soweto	-26.2542	27.8585	2010	6	F	<=2	P	15	NEW	8	15--gps16--8	4	R	#ff2722	I	8	R	#ff2722	1	R	#ff2722	1	I	#efa41e	S	1	I	#efa41e	S	> 2	R	#ff2722	neg	neg	#0052e2	neg	#0052e2	0.06
17175_6#18	ERS708105	ERS708105	1	#4867aa	11116	15-38-19-5-15-20-6	19F	South Africa	PCV7	PCV7 era	Soweto	-26.2542	27.8585	2010	6	M	<=2	P	15	NEW	8	15--gps16--8	4	R	#ff2722	I	8	R	#ff2722	1	R	#ff2722	1	I	#efa41e	S	1	I	#efa41e	S	> 2	R	#ff2722	neg	neg	#0052e2	neg	#0052e2	0.06
17175_7#65	ERS708386	ERS708386	1	#4867aa	420	15-38-19-5-36-20-6	19F	South Africa	PCV7	PCV7 era	Soweto	-26.2542	27.8585	2010	7	F	<=2	P	15	NEW	8	15--gps16--8	4	R	#ff2722	I	8	R	#ff2722	1	R	#ff2722	1	I	#efa41e	S	1	I	#efa41e	S	> 2	R	#ff2722	neg	neg	#0052e2	neg	#0052e2	0.06
15874_1#15	ERS639030	ERS639030	1	#4867aa	9933	15-38-19-32-36-20-6	19F	South Africa	PCV7	PCV7 era	Agincourt	-24.8281	31.2295	2011	7	M	<=2	NA	15	NEW	8	15--gps16--8	4	R	#ff2722	I	8	R	#ff2722	1	R	#ff2722	1	I	#efa41e	S	1	I	#efa41e	S	> 2	R	#ff2722	neg	neg	#0052e2	neg	#0052e2	0.06
17175_5#27	ERS707945	ERS707945	1	#4867aa	420	15-38-19-5-36-20-6	19F	South Africa	PCV7	PCV7 era	Soweto	-26.2542	27.8585	2010	8	F	>18	N	15	NEW	8	15--gps16--8	4	R	#ff2722	I	8	R	#ff2722	1	R	#ff2722	1	I	#efa41e	S	1	I	#efa41e	S	> 2	R	#ff2722	neg	neg	#0052e2	neg	#0052e2	0.06
17175_5#69	ERS708030	ERS708030	1	#4867aa	420	15-38-19-5-36-20-6	19F	South Africa	PCV7	PCV7 era	Soweto	-26.2542	27.8585	2010	7	F	>18	P	15	NEW	8	15--gps16--8	4	R	#ff2722	I	8	R	#ff2722	1	R	#ff2722	1	I	#efa41e	S	1	I	#efa41e	S	> 2	R	#ff2722	neg	neg	#0052e2	neg	#0052e2	0.06
17175_5#20	ERS707928	ERS707928	1	#4867aa	420	15-38-19-5-36-20-6	19F	South Africa	PCV7	PCV7 era	Soweto	-26.2542	27.8585	2010	8	F	>18	P	15	NEW	8	15--gps16--8	4	R	#ff2722	I	8	R	#ff2722	1	R	#ff2722	1	I	#efa41e	S	1	I	#efa41e	S	> 2	R	#ff2722	neg	neg	#0052e2	neg	#0052e2	0.06
17150_4#14	ERS707911	ERS707911	1	#4867aa	420	15-38-19-5-36-20-6	19F	South Africa	PCV7	PCV7 era	Soweto	-26.2542	27.8585	2010	5	M	3--5	N	15	NEW	8	15--gps16--8	4	R	#ff2722	I	8	R	#ff2722	1	R	#ff2722	1	I	#efa41e	S	1	I	#efa41e	S	> 2	R	#ff2722	ERMB:ERMBUP	neg	#0052e2	pos	#ff2722	> 32
17150_4#31	ERS707946	ERS707946	1	#4867aa	420	15-38-19-5-36-20-6	19F	South Africa	PCV7	PCV7 era	Soweto	-26.2542	27.8585	2010	6	F	3--5	P	15	NEW	8	15--gps16--8	4	R	#ff2722	I	8	R	#ff2722	1	R	#ff2722	1	I	#efa41e	S	1	I	#efa41e	S	> 2	R	#ff2722	neg	neg	#0052e2	neg	#0052e2	0.06
17150_4#69	ERS708022	ERS708022	1	#4867aa	420	15-38-19-5-36-20-6	19F	South Africa	PCV7	PCV7 era	Soweto	-26.2542	27.8585	2010	5	F	3--5	N	15	NEW	8	15--gps16--8	4	R	#ff2722	I	8	R	#ff2722	1	R	#ff2722	1	I	#efa41e	S	1	I	#efa41e	S	> 2	R	#ff2722	neg	neg	#0052e2	neg	#0052e2	0.06
17150_5#76	ERS708221	ERS708221	1	#4867aa	420	15-38-19-5-36-20-6	19F	South Africa	PCV7	PCV7 era	Soweto	-26.2542	27.8585	2010	7	F	3--5	N	15	NEW	8	15--gps16--8	4	R	#ff2722	I	8	R	#ff2722	1	R	#ff2722	1	I	#efa41e	S	1	I	#efa41e	S	> 2	R	#ff2722	neg	neg	#0052e2	neg	#0052e2	0.06
17175_5#18	ERS707925	ERS707925	1	#4867aa	420	15-38-19-5-36-20-6	19F	South Africa	PCV7	PCV7 era	Soweto	-26.2542	27.8585	2010	8	F	3--5	P	15	NEW	8	15--gps16--8	4	R	#ff2722	I	8	R	#ff2722	1	R	#ff2722	1	I	#efa41e	S	1	I	#efa41e	S	> 2	R	#ff2722	ERMB:MEF	pos	#ff2722	pos	#ff2722	> 32
17175_6#65	ERS708202	ERS708202	1	#4867aa	420	15-38-19-5-36-20-6	19F	South Africa	PCV7	PCV7 era	Soweto	-26.2542	27.8585	2010	7	F	3--5	P	15	NEW	8	15--gps16--8	4	R	#ff2722	I	8	R	#ff2722	1	R	#ff2722	1	I	#efa41e	S	1	I	#efa41e	S	> 2	R	#ff2722	ERMB:ERMBUP	neg	#0052e2	pos	#ff2722	> 32
17059_8#69	ERS707846	ERS707846	1	#4867aa	420	15-38-19-5-36-20-6	19F	South Africa	PCV7	PCV13 era	Soweto	-26.2542	27.8585	2012	5	F	6--18	P	15	NEW	8	15--gps16--8	4	R	#ff2722	I	8	R	#ff2722	1	R	#ff2722	1	I	#efa41e	S	1	I	#efa41e	S	> 2	R	#ff2722	neg	neg	#0052e2	neg	#0052e2	0.06
17175_5#49	ERS707990	ERS707990	37	#da3a83	7084	2-5-1-2-292-220-27	6B	South Africa	PCV7	PCV7 era	Soweto	-26.2542	27.8585	2010	8	M	<=2	N	15	NEW	18	15--gps40--18	1	R	#ff2722	S	1	S	#0052e2	0.5	I	#efa41e	1	I	#efa41e	S	1	I	#efa41e	S	> 2	R	#ff2722	ERMB	neg	#0052e2	pos	#ff2722	> 32
15841_2#8	ERS639203	ERS639203	18	#4cc48c	1492	1-5-4-5-5-3-5	14	South Africa	PCV7	PCV13 era	Agincourt	-24.8281	31.2295	2011	10	F	3--5	NA	153	212	NEW	153--212--gps100	1	R	#ff2722	S	1	S	#0052e2	0.12	S	#0052e2	0.5	S	#0052e2	S	<= 0.5	S	#0052e2	S	2	R	#ff2722	ERMB:ERMBUP	neg	#0052e2	pos	#ff2722	> 32
15841_2#22	ERS639223	ERS639223	18	#4cc48c	1492	1-5-4-5-5-3-5	14	South Africa	PCV7	PCV7 era	Agincourt	-24.8281	31.2295	2011	5	F	3--5	NA	153	212	NEW	153--212--gps94	0.5	R	#ff2722	S	0.5	S	#0052e2	0.12	S	#0052e2	0.25	S	#0052e2	S	<= 0.5	S	#0052e2	S	1	I	#efa41e	ERMB:ERMBUP	neg	#0052e2	pos	#ff2722	> 32
15841_3#33	ERS639781	ERS639781	17	#e55abe	2062	1-5-53-32-14-20-199	19A	South Africa	PCV13	PCV7 era	Agincourt	-24.8281	31.2295	2011	6	M	<=2	N	16	13	19	16--13--19	0.25	R	#ff2722	S	0.25	S	#0052e2	<= 0.06	S	#0052e2	0.12	S	#0052e2	S	<= 0.5	S	#0052e2	S	<= 0.5	S	#0052e2	neg	neg	#0052e2	neg	#0052e2	0.06
15841_2#75	ERS639281	ERS639281	17	#e55abe	2062	1-5-53-32-14-20-199	19A	South Africa	PCV13	PCV7 era	Agincourt	-24.8281	31.2295	2009	8	M	<=2	NA	16	13	19	16--13--19	0.25	R	#ff2722	S	0.25	S	#0052e2	<= 0.06	S	#0052e2	0.12	S	#0052e2	S	<= 0.5	S	#0052e2	S	<= 0.5	S	#0052e2	neg	neg	#0052e2	neg	#0052e2	0.06
15841_2#91	ERS639297	ERS639297	17	#e55abe	2062	1-5-53-32-14-20-199	19A	South Africa	PCV13	PCV7 era	Agincourt	-24.8281	31.2295	2009	7	F	<=2	NA	16	13	19	16--13--19	0.25	R	#ff2722	S	0.25	S	#0052e2	<= 0.06	S	#0052e2	0.12	S	#0052e2	S	<= 0.5	S	#0052e2	S	<= 0.5	S	#0052e2	neg	neg	#0052e2	neg	#0052e2	0.06
17150_4#28	ERS707940	ERS707940	17	#e55abe	2062	1-5-53-32-14-20-199	19A	South Africa	PCV13	PCV7 era	Soweto	-26.2542	27.8585	2010	7	F	<=2	P	16	13	19	16--13--19	0.25	R	#ff2722	S	0.25	S	#0052e2	<= 0.06	S	#0052e2	0.12	S	#0052e2	S	<= 0.5	S	#0052e2	S	<= 0.5	S	#0052e2	neg	neg	#0052e2	neg	#0052e2	0.06
17175_5#12	ERS707914	ERS707914	17	#e55abe	2062	1-5-53-32-14-20-199	19A	South Africa	PCV13	PCV7 era	Soweto	-26.2542	27.8585	2010	8	M	<=2	N	16	13	19	16--13--19	0.25	R	#ff2722	S	0.25	S	#0052e2	<= 0.06	S	#0052e2	0.12	S	#0052e2	S	<= 0.5	S	#0052e2	S	<= 0.5	S	#0052e2	neg	neg	#0052e2	neg	#0052e2	0.06
17175_5#58	ERS708009	ERS708009	17	#e55abe	2062	1-5-53-32-14-20-199	19A	South Africa	PCV13	PCV7 era	Soweto	-26.2542	27.8585	2010	8	F	<=2	N	16	13	19	16--13--19	0.25	R	#ff2722	S	0.25	S	#0052e2	<= 0.06	S	#0052e2	0.12	S	#0052e2	S	<= 0.5	S	#0052e2	S	<= 0.5	S	#0052e2	neg	neg	#0052e2	neg	#0052e2	0.06
17138_4#72	ERS708709	ERS708709	17	#e55abe	2062	1-5-53-32-14-20-199	19A	South Africa	PCV13	PCV13 era	Soweto	-26.2542	27.8585	2012	9	M	<=2	N	16	13	19	16--13--19	0.25	R	#ff2722	S	0.25	S	#0052e2	<= 0.06	S	#0052e2	0.12	S	#0052e2	S	<= 0.5	S	#0052e2	S	<= 0.5	S	#0052e2	neg	neg	#0052e2	neg	#0052e2	0.06
17175_4#39	ERS707781	ERS707781	17	#e55abe	11085	1-5-10-32-14-20-199	19A	South Africa	PCV13	PCV13 era	Soweto	-26.2542	27.8585	2013	1	F	<=2	N	16	13	19	16--13--19	0.25	R	#ff2722	S	0.25	S	#0052e2	<= 0.06	S	#0052e2	0.12	S	#0052e2	S	<= 0.5	S	#0052e2	S	<= 0.5	S	#0052e2	neg	neg	#0052e2	neg	#0052e2	0.06
15995_1#95	ERS638920	ERS638920	17	#e55abe	2062	1-5-53-32-14-20-199	19A	South Africa	PCV13	PCV7 era	Agincourt	-24.8281	31.2295	2009	8	M	>18	NA	16	13	19	16--13--19	0.25	R	#ff2722	S	0.25	S	#0052e2	<= 0.06	S	#0052e2	0.12	S	#0052e2	S	<= 0.5	S	#0052e2	S	<= 0.5	S	#0052e2	neg	neg	#0052e2	neg	#0052e2	0.06
17150_4#78	ERS708042	ERS708042	17	#e55abe	2062	1-5-53-32-14-20-199	19A	South Africa	PCV13	PCV7 era	Soweto	-26.2542	27.8585	2010	6	F	3--5	N	16	13	19	16--13--19	0.25	R	#ff2722	S	0.25	S	#0052e2	<= 0.06	S	#0052e2	0.12	S	#0052e2	S	<= 0.5	S	#0052e2	S	<= 0.5	S	#0052e2	neg	neg	#0052e2	neg	#0052e2	0.06
17059_7#8	ERS707529	ERS707529	17	#e55abe	2062	1-5-53-32-14-20-199	19A	South Africa	PCV13	PCV13 era	Soweto	-26.2542	27.8585	2012	8	M	3--5	P	16	13	19	16--13--19	0.25	R	#ff2722	S	0.25	S	#0052e2	<= 0.06	S	#0052e2	0.12	S	#0052e2	S	<= 0.5	S	#0052e2	S	<= 0.5	S	#0052e2	neg	neg	#0052e2	neg	#0052e2	0.06
17150_4#75	ERS708036	ERS708036	17	#e55abe	2062	1-5-53-32-14-20-199	19A	South Africa	PCV13	PCV7 era	Soweto	-26.2542	27.8585	2010	7	NA	6--18	P	16	13	19	16--13--19	0.25	R	#ff2722	S	0.25	S	#0052e2	<= 0.06	S	#0052e2	0.12	S	#0052e2	S	<= 0.5	S	#0052e2	S	<= 0.5	S	#0052e2	neg	neg	#0052e2	neg	#0052e2	0.06
17150_4#29	ERS707942	ERS707942	17	#e55abe	11085	1-5-10-32-14-20-199	19A	South Africa	PCV13	PCV7 era	Agincourt	-24.8281	31.2295	2009	6	F	6--18	NA	16	13	19	16--13--19	0.25	R	#ff2722	S	0.25	S	#0052e2	<= 0.06	S	#0052e2	0.12	S	#0052e2	S	<= 0.5	S	#0052e2	S	<= 0.5	S	#0052e2	neg	neg	#0052e2	neg	#0052e2	0.06
17175_6#37	ERS708143	ERS708143	17	#e55abe	6258	1-5-53-32-14-20-14	19A	South Africa	PCV13	PCV7 era	Soweto	-26.2542	27.8585	2010	8	F	<=2	N	16	NEW	19	16--gps21--19	0.25	R	#ff2722	S	0.25	S	#0052e2	<= 0.06	S	#0052e2	0.12	S	#0052e2	S	<= 0.5	S	#0052e2	S	<= 0.5	S	#0052e2	neg	neg	#0052e2	neg	#0052e2	0.06
15995_2#2	ERS640035	ERS640035	77	#9845c1	185	7-22-1-2-5-1-14	6B	South Africa	PCV7	PCV13 era	Agincourt	-24.8281	31.2295	2013	8	M	<=2	N	16	NEW	19	16--gps21--19	0.25	R	#ff2722	S	0.25	S	#0052e2	<= 0.06	S	#0052e2	0.12	S	#0052e2	S	<= 0.5	S	#0052e2	S	<= 0.5	S	#0052e2	neg	neg	#0052e2	neg	#0052e2	0.06
15874_1#12	ERS639027	ERS639027	5	#9c34b3	6980	7-13-8-6-25-3-8	23F	South Africa	PCV7	PCV7 era	Agincourt	-24.8281	31.2295	2009	8	M	<=2	NA	17	1	22	17--1--22	1	R	#ff2722	S	0.06	S	#0052e2	<= 0.06	S	#0052e2	0.25	S	#0052e2	S	<= 0.5	S	#0052e2	S	<= 0.5	S	#0052e2	neg	neg	#0052e2	neg	#0052e2	0.06
15841_4#19	ERS639862	ERS639862	5	#9c34b3	172	7-13-8-6-25-6-8	23F	South Africa	PCV7	PCV13 era	Agincourt	-24.8281	31.2295	2011	10	F	3--5	N	17	1	22	17--1--22	1	R	#ff2722	S	0.06	S	#0052e2	<= 0.06	S	#0052e2	0.25	S	#0052e2	S	<= 0.5	S	#0052e2	S	<= 0.5	S	#0052e2	neg	neg	#0052e2	neg	#0052e2	0.06
15731_8#73	ERS638708	ERS638708	5	#9c34b3	172	7-13-8-6-25-6-8	23F	South Africa	PCV7	PCV7 era	Agincourt	-24.8281	31.2295	2009	6	F	6--18	NA	17	1	22	17--1--22	1	R	#ff2722	S	0.06	S	#0052e2	<= 0.06	S	#0052e2	0.25	S	#0052e2	S	<= 0.5	S	#0052e2	S	<= 0.5	S	#0052e2	neg	neg	#0052e2	neg	#0052e2	0.06
15995_1#74	ERS638899	ERS638899	5	#9c34b3	172	7-13-8-6-25-6-8	23F	South Africa	PCV7	PCV7 era	Agincourt	-24.8281	31.2295	2009	10	M	<=2	NA	17	1	427	17--1--427	1	R	#ff2722	S	0.25	S	#0052e2	0.12	S	#0052e2	0.25	S	#0052e2	S	<= 0.5	S	#0052e2	S	<= 0.5	S	#0052e2	neg	neg	#0052e2	neg	#0052e2	0.06
15841_5#49	ERS638969	ERS638969	5	#9c34b3	172	7-13-8-6-25-6-8	23F	South Africa	PCV7	PCV7 era	Agincourt	-24.8281	31.2295	2009	9	F	<=2	N	17	1	427	17--1--427	1	R	#ff2722	S	0.25	S	#0052e2	0.12	S	#0052e2	0.25	S	#0052e2	S	<= 0.5	S	#0052e2	S	<= 0.5	S	#0052e2	neg	neg	#0052e2	neg	#0052e2	0.06
17175_5#76	ERS708043	ERS708043	5	#9c34b3	172	7-13-8-6-25-6-8	23F	South Africa	PCV7	PCV7 era	Soweto	-26.2542	27.8585	2010	7	F	3--5	P	17	1	427	17--1--427	1	R	#ff2722	S	0.25	S	#0052e2	0.12	S	#0052e2	0.25	S	#0052e2	S	<= 0.5	S	#0052e2	S	<= 0.5	S	#0052e2	neg	neg	#0052e2	neg	#0052e2	0.06
17175_5#55	ERS708003	ERS708003	5	#9c34b3	172	7-13-8-6-25-6-8	23F	South Africa	PCV7	PCV7 era	Soweto	-26.2542	27.8585	2010	6	M	<=2	P	17	1	NEW	17--1--gps74	0.5	R	#ff2722	S	0.12	S	#0052e2	0.12	S	#0052e2	0.25	S	#0052e2	S	<= 0.5	S	#0052e2	S	<= 0.5	S	#0052e2	neg	neg	#0052e2	neg	#0052e2	0.06
15995_2#32	ERS640065	ERS640065	10	#dbb532	700	12-11-2-6-6-22-14	3	South Africa	PCV13	PCV13 era	Agincourt	-24.8281	31.2295	2013	10	M	6--18	N	17	15	22	17--15--22	0.5	R	#ff2722	S	0.12	S	#0052e2	0.12	S	#0052e2	0.12	S	#0052e2	S	<= 0.5	S	#0052e2	S	<= 0.5	S	#0052e2	neg	neg	#0052e2	neg	#0052e2	0.06
15873_1#90	ERS639217	ERS639217	10	#dbb532	700	12-11-2-6-6-22-14	3	South Africa	PCV13	PCV13 era	Agincourt	-24.8281	31.2295	2011	8	F	6--18	N	17	15	22	17--15--22	0.5	R	#ff2722	S	0.12	S	#0052e2	0.12	S	#0052e2	0.12	S	#0052e2	S	<= 0.5	S	#0052e2	S	<= 0.5	S	#0052e2	neg	neg	#0052e2	neg	#0052e2	0.06
15841_4#24	ERS639867	ERS639867	1	#4867aa	271	4-16-19-15-6-20-26	3	South Africa	PCV13	PCV13 era	Agincourt	-24.8281	31.2295	2013	6	M	3--5	NA	17	16	47	17--16--47	2	R	#ff2722	S	1	S	#0052e2	0.5	I	#efa41e	1	I	#efa41e	S	<= 0.5	S	#0052e2	S	> 2	R	#ff2722	ERMB:MEF	pos	#ff2722	pos	#ff2722	> 32
17175_4#14	ERS707733	ERS707733	10	#dbb532	11106	12-19-2-17-6-4-14	23A	South Africa	NVT	PCV13 era	Soweto	-26.2542	27.8585	2012	11	M	<=2	N	17	46	131	17--46--131	2	R	#ff2722	S	1	S	#0052e2	0.5	I	#efa41e	0.5	S	#0052e2	S	<= 0.5	S	#0052e2	S	> 2	R	#ff2722	ERMB	neg	#0052e2	pos	#ff2722	> 32
17175_6#61	ERS708191	ERS708191	10	#dbb532	230	12-19-2-17-6-22-14	14	South Africa	PCV7	PCV7 era	Soweto	-26.2542	27.8585	2010	9	F	<=2	N	17	46	131	17--46--131	2	R	#ff2722	S	1	S	#0052e2	0.5	I	#efa41e	0.5	S	#0052e2	S	<= 0.5	S	#0052e2	S	> 2	R	#ff2722	ERMB	neg	#0052e2	pos	#ff2722	> 32
17138_4#56	ERS708693	ERS708693	10	#dbb532	230	12-19-2-17-6-22-14	14	South Africa	PCV7	PCV7 era	Soweto	-26.2542	27.8585	2010	6	M	<=2	P	17	46	131	17--46--131	2	R	#ff2722	S	1	S	#0052e2	0.5	I	#efa41e	0.5	S	#0052e2	S	<= 0.5	S	#0052e2	S	> 2	R	#ff2722	ERMB	neg	#0052e2	pos	#ff2722	> 32
17138_4#68	ERS708705	ERS708705	10	#dbb532	230	12-19-2-17-6-22-14	14	South Africa	PCV7	PCV7 era	Soweto	-26.2542	27.8585	2010	7	M	<=2	N	17	46	131	17--46--131	2	R	#ff2722	S	1	S	#0052e2	0.5	I	#efa41e	0.5	S	#0052e2	S	<= 0.5	S	#0052e2	S	> 2	R	#ff2722	ERMB	neg	#0052e2	pos	#ff2722	> 32
17138_4#19	ERS708656	ERS708656	10	#dbb532	4677	12-19-2-17-6-8-14	14	South Africa	PCV7	PCV13 era	Soweto	-26.2542	27.8585	2012	5	M	<=2	P	17	46	131	17--46--131	2	R	#ff2722	S	1	S	#0052e2	0.5	I	#efa41e	0.5	S	#0052e2	S	<= 0.5	S	#0052e2	S	> 2	R	#ff2722	ERMB	neg	#0052e2	pos	#ff2722	> 32
17059_7#13	ERS707541	ERS707541	10	#dbb532	230	12-19-2-17-6-22-14	14	South Africa	PCV7	PCV13 era	Soweto	-26.2542	27.8585	2012	7	M	<=2	P	17	46	131	17--46--131	2	R	#ff2722	S	1	S	#0052e2	0.5	I	#efa41e	0.5	S	#0052e2	S	<= 0.5	S	#0052e2	S	> 2	R	#ff2722	ERMB	neg	#0052e2	pos	#ff2722	> 32
17150_4#60	ERS708004	ERS708004	10	#dbb532	230	12-19-2-17-6-22-14	14	South Africa	PCV7	PCV7 era	Soweto	-26.2542	27.8585	2010	7	F	<=2	P	17	46	131	17--46--131	2	R	#ff2722	S	1	S	#0052e2	0.5	I	#efa41e	0.5	S	#0052e2	S	<= 0.5	S	#0052e2	S	> 2	R	#ff2722	ERMB	neg	#0052e2	pos	#ff2722	> 32
17150_5#82	ERS708232	ERS708232	10	#dbb532	230	12-19-2-17-6-22-14	14	South Africa	PCV7	PCV7 era	Soweto	-26.2542	27.8585	2010	5	F	<=2	N	17	46	131	17--46--131	2	R	#ff2722	S	1	S	#0052e2	0.5	I	#efa41e	0.5	S	#0052e2	S	<= 0.5	S	#0052e2	S	> 2	R	#ff2722	ERMB	neg	#0052e2	pos	#ff2722	> 32
17150_4#23	ERS707931	ERS707931	10	#dbb532	6227	12-19-2-17-6-20-14	14	South Africa	PCV7	PCV7 era	Soweto	-26.2542	27.8585	2010	6	F	<=2	P	17	46	131	17--46--131	2	R	#ff2722	S	1	S	#0052e2	0.5	I	#efa41e	0.5	S	#0052e2	S	<= 0.5	S	#0052e2	S	> 2	R	#ff2722	ERMB	neg	#0052e2	pos	#ff2722	> 32
17138_4#62	ERS708699	ERS708699	10	#dbb532	230	12-19-2-17-6-22-14	14	South Africa	PCV7	PCV7 era	Soweto	-26.2542	27.8585	2010	7	F	<=2	P	17	46	131	17--46--131	2	R	#ff2722	S	1	S	#0052e2	0.5	I	#efa41e	0.5	S	#0052e2	S	<= 0.5	S	#0052e2	S	> 2	R	#ff2722	ERMB	neg	#0052e2	pos	#ff2722	> 32
17150_4#65	ERS708014	ERS708014	10	#dbb532	230	12-19-2-17-6-22-14	14	South Africa	PCV7	PCV7 era	Soweto	-26.2542	27.8585	2010	6	F	<=2	P	17	46	131	17--46--131	2	R	#ff2722	S	1	S	#0052e2	0.5	I	#efa41e	0.5	S	#0052e2	S	<= 0.5	S	#0052e2	S	> 2	R	#ff2722	ERMB	neg	#0052e2	pos	#ff2722	> 32
17059_8#52	ERS707811	ERS707811	10	#dbb532	230	12-19-2-17-6-22-14	14	South Africa	PCV7	PCV13 era	Soweto	-26.2542	27.8585	2012	8	F	>18	N	17	46	131	17--46--131	2	R	#ff2722	S	1	S	#0052e2	0.5	I	#efa41e	0.5	S	#0052e2	S	<= 0.5	S	#0052e2	S	> 2	R	#ff2722	ERMB	neg	#0052e2	pos	#ff2722	> 32
17175_6#67	ERS708207	ERS708207	10	#dbb532	230	12-19-2-17-6-22-14	14	South Africa	PCV7	PCV7 era	Soweto	-26.2542	27.8585	2010	9	F	>18	N	17	46	131	17--46--131	2	R	#ff2722	S	1	S	#0052e2	0.5	I	#efa41e	0.5	S	#0052e2	S	<= 0.5	S	#0052e2	S	> 2	R	#ff2722	ERMB	neg	#0052e2	pos	#ff2722	> 32
17175_5#9	ERS707909	ERS707909	10	#dbb532	230	12-19-2-17-6-22-14	14	South Africa	PCV7	PCV7 era	Soweto	-26.2542	27.8585	2010	6	M	3--5	N	17	46	131	17--46--131	2	R	#ff2722	S	1	S	#0052e2	0.5	I	#efa41e	0.5	S	#0052e2	S	<= 0.5	S	#0052e2	S	> 2	R	#ff2722	ERMB	neg	#0052e2	pos	#ff2722	> 32
17175_5#66	ERS708025	ERS708025	10	#dbb532	230	12-19-2-17-6-22-14	14	South Africa	PCV7	PCV7 era	Soweto	-26.2542	27.8585	2010	8	F	3--5	P	17	46	131	17--46--131	2	R	#ff2722	S	1	S	#0052e2	0.5	I	#efa41e	0.5	S	#0052e2	S	<= 0.5	S	#0052e2	S	> 2	R	#ff2722	ERMB	neg	#0052e2	pos	#ff2722	> 32
15841_2#68	ERS639274	ERS639274	10	#dbb532	230	12-19-2-17-6-22-14	14	South Africa	PCV7	PCV7 era	Agincourt	-24.8281	31.2295	2009	6	M	3--5	NA	17	46	131	17--46--131	2	R	#ff2722	S	1	S	#0052e2	0.5	I	#efa41e	0.5	S	#0052e2	S	<= 0.5	S	#0052e2	S	> 2	R	#ff2722	ERMB	neg	#0052e2	pos	#ff2722	> 32
15841_2#92	ERS639298	ERS639298	10	#dbb532	230	12-19-2-17-6-22-14	14	South Africa	PCV7	PCV13 era	Agincourt	-24.8281	31.2295	2011	9	F	3--5	NA	17	46	131	17--46--131	2	R	#ff2722	S	1	S	#0052e2	0.5	I	#efa41e	0.5	S	#0052e2	S	<= 0.5	S	#0052e2	S	> 2	R	#ff2722	ERMB	neg	#0052e2	pos	#ff2722	> 32
15841_3#48	ERS639796	ERS639796	10	#dbb532	230	12-19-2-17-6-22-14	14	South Africa	PCV7	PCV13 era	Agincourt	-24.8281	31.2295	2011	8	F	6--18	N	17	46	131	17--46--131	2	R	#ff2722	S	1	S	#0052e2	0.5	I	#efa41e	0.5	S	#0052e2	S	<= 0.5	S	#0052e2	S	> 2	R	#ff2722	ERMB	neg	#0052e2	pos	#ff2722	> 32
17138_4#73	ERS708710	ERS708710	10	#dbb532	230	12-19-2-17-6-22-14	14	South Africa	PCV7	PCV13 era	Soweto	-26.2542	27.8585	2012	11	M	6--18	P	17	46	131	17--46--131	2	R	#ff2722	S	1	S	#0052e2	0.5	I	#efa41e	0.5	S	#0052e2	S	<= 0.5	S	#0052e2	S	> 2	R	#ff2722	ERMB	neg	#0052e2	pos	#ff2722	> 32
17150_5#59	ERS708188	ERS708188	148	#e03873	11095	8-38-351-5-2-92-14	untypable	South Africa	NVT	PCV7 era	Soweto	-26.2542	27.8585	2010	7	F	6--18	P	17	46	NEW	17--46--gps45	0.5	R	#ff2722	S	0.25	S	#0052e2	0.25	S	#0052e2	0.25	S	#0052e2	S	<= 0.5	S	#0052e2	S	<= 0.5	S	#0052e2	MEF	pos	#ff2722	neg	#0052e2	8
17138_4#36	ERS708673	ERS708673	21	#9479e8	347	12-8-9-3-3-20-57	19F	South Africa	PCV7	PCV13 era	Soweto	-26.2542	27.8585	2012	8	F	<=2	P	17	291	131	17--291--131	2	R	#ff2722	S	1	S	#0052e2	0.5	I	#efa41e	0.5	S	#0052e2	S	<= 0.5	S	#0052e2	S	> 2	R	#ff2722	neg	neg	#0052e2	neg	#0052e2	0.06
17059_7#6	ERS707526	ERS707526	21	#9479e8	347	12-8-9-3-3-20-57	19F	South Africa	PCV7	PCV13 era	Soweto	-26.2542	27.8585	2012	7	M	<=2	N	17	291	131	17--291--131	2	R	#ff2722	S	1	S	#0052e2	0.5	I	#efa41e	0.5	S	#0052e2	S	<= 0.5	S	#0052e2	S	> 2	R	#ff2722	neg	neg	#0052e2	neg	#0052e2	0.06
17059_8#29	ERS707761	ERS707761	21	#9479e8	347	12-8-9-3-3-20-57	19F	South Africa	PCV7	PCV13 era	Soweto	-26.2542	27.8585	2012	8	M	<=2	N	17	291	131	17--291--131	2	R	#ff2722	S	1	S	#0052e2	0.5	I	#efa41e	0.5	S	#0052e2	S	<= 0.5	S	#0052e2	S	> 2	R	#ff2722	neg	neg	#0052e2	neg	#0052e2	0.06
17175_5#36	ERS707963	ERS707963	21	#9479e8	347	12-8-9-3-3-20-57	19F	South Africa	PCV7	PCV7 era	Soweto	-26.2542	27.8585	2010	5	M	3--5	N	17	291	131	17--291--131	2	R	#ff2722	S	1	S	#0052e2	0.5	I	#efa41e	0.5	S	#0052e2	S	<= 0.5	S	#0052e2	S	> 2	R	#ff2722	neg	neg	#0052e2	neg	#0052e2	0.06
15995_2#112	ERS640144	ERS640144	21	#9479e8	347	12-8-9-3-3-20-57	19F	South Africa	PCV7	PCV13 era	Agincourt	-24.8281	31.2295	2013	10	M	3--5	N	17	291	131	17--291--131	2	R	#ff2722	S	1	S	#0052e2	0.5	I	#efa41e	0.5	S	#0052e2	S	<= 0.5	S	#0052e2	S	> 2	R	#ff2722	neg	neg	#0052e2	neg	#0052e2	0.06
17150_5#4	ERS708265	ERS708265	159	#cf8ed5	7131	224-5-9-5-15-339-1	19F	South Africa	PCV7	PCV7 era	Soweto	-26.2542	27.8585	2010	6	F	<=2	P	17	NEW	NEW	17--gps129--gps242	2	R	#ff2722	S	1	S	#0052e2	0.5	I	#efa41e	0.5	S	#0052e2	S	<= 0.5	S	#0052e2	S	> 2	R	#ff2722	neg	neg	#0052e2	neg	#0052e2	0.06
17175_5#40	ERS707972	ERS707972	10	#dbb532	5034	12-19-2-17-6-22-5	14	South Africa	PCV7	PCV7 era	Soweto	-26.2542	27.8585	2010	8	M	3--5	N	17	212	131	17--212--131	2	R	#ff2722	S	1	S	#0052e2	0.5	I	#efa41e	0.5	S	#0052e2	S	<= 0.5	S	#0052e2	S	> 2	R	#ff2722	ERMB	neg	#0052e2	pos	#ff2722	> 32
17150_4#48	ERS707980	ERS707980	5	#9c34b3	172	7-13-8-6-25-6-8	23F	South Africa	PCV7	PCV7 era	Soweto	-26.2542	27.8585	2010	6	M	3--5	P	17	NEW	131	17--gps4--131	2	R	#ff2722	S	1	S	#0052e2	0.5	I	#efa41e	0.5	S	#0052e2	S	<= 0.5	S	#0052e2	S	> 2	R	#ff2722	neg	neg	#0052e2	neg	#0052e2	0.06
15841_5#50	ERS638970	ERS638970	159	#cf8ed5	6278	6-5-9-5-15-339-6	19F	South Africa	PCV7	PCV7 era	Agincourt	-24.8281	31.2295	2009	9	M	<=2	NA	19	12	19	19--12--19	0.25	R	#ff2722	S	0.25	S	#0052e2	0.12	S	#0052e2	0.12	S	#0052e2	S	<= 0.5	S	#0052e2	S	<= 0.5	S	#0052e2	neg	neg	#0052e2	neg	#0052e2	0.06
15841_5#58	ERS638978	ERS638978	159	#cf8ed5	6278	6-5-9-5-15-339-6	19F	South Africa	PCV7	PCV7 era	Agincourt	-24.8281	31.2295	2009	9	M	<=2	NA	19	12	19	19--12--19	0.25	R	#ff2722	S	0.25	S	#0052e2	0.12	S	#0052e2	0.12	S	#0052e2	S	<= 0.5	S	#0052e2	S	<= 0.5	S	#0052e2	neg	neg	#0052e2	neg	#0052e2	0.06
15995_2#64	ERS640097	ERS640097	159	#cf8ed5	6278	6-5-9-5-15-339-6	19F	South Africa	PCV7	PCV13 era	Agincourt	-24.8281	31.2295	2013	10	M	<=2	NA	19	12	19	19--12--19	0.25	R	#ff2722	S	0.25	S	#0052e2	0.12	S	#0052e2	0.12	S	#0052e2	S	<= 0.5	S	#0052e2	S	<= 0.5	S	#0052e2	neg	neg	#0052e2	neg	#0052e2	0.06
15995_1#64	ERS638865	ERS638865	159	#cf8ed5	6278	6-5-9-5-15-339-6	19F	South Africa	PCV7	PCV7 era	Agincourt	-24.8281	31.2295	2009	9	F	<=2	NA	19	12	19	19--12--19	0.25	R	#ff2722	S	0.25	S	#0052e2	0.12	S	#0052e2	0.12	S	#0052e2	S	<= 0.5	S	#0052e2	S	<= 0.5	S	#0052e2	neg	neg	#0052e2	neg	#0052e2	0.06
15841_3#30	ERS639778	ERS639778	159	#cf8ed5	6278	6-5-9-5-15-339-6	19F	South Africa	PCV7	PCV13 era	Agincourt	-24.8281	31.2295	2011	9	M	3--5	NA	19	12	19	19--12--19	0.25	R	#ff2722	S	0.25	S	#0052e2	0.12	S	#0052e2	0.12	S	#0052e2	S	<= 0.5	S	#0052e2	S	<= 0.5	S	#0052e2	neg	neg	#0052e2	neg	#0052e2	0.06
15841_5#51	ERS638971	ERS638971	159	#cf8ed5	6278	6-5-9-5-15-339-6	19F	South Africa	PCV7	PCV7 era	Agincourt	-24.8281	31.2295	2009	9	M	6--18	NA	19	12	19	19--12--19	0.25	R	#ff2722	S	0.25	S	#0052e2	0.12	S	#0052e2	0.12	S	#0052e2	S	<= 0.5	S	#0052e2	S	<= 0.5	S	#0052e2	neg	neg	#0052e2	neg	#0052e2	0.06
17175_6#87	ERS708249	ERS708249	46	#cb455e	11120	1-5-27-16-1-3-14	16F	South Africa	NVT	PCV7 era	Soweto	-26.2542	27.8585	2010	6	F	>18	P	19	46	NEW	19--46--gps81	0.25	R	#ff2722	S	0.25	S	#0052e2	0.12	S	#0052e2	0.12	S	#0052e2	S	<= 0.5	S	#0052e2	S	<= 0.5	S	#0052e2	neg	neg	#0052e2	neg	#0052e2	0.06
17138_4#22	ERS708659	ERS708659	46	#cb455e	11079	1-62-27-16-1-3-1	16F	South Africa	NVT	PCV13 era	Soweto	-26.2542	27.8585	2012	8	F	<=2	N	19	6	NEW	19--6--gps81	0.06	S	#0052e2	S	0.06	S	#0052e2	<= 0.06	S	#0052e2	0.12	S	#0052e2	S	<= 0.5	S	#0052e2	S	<= 0.5	S	#0052e2	neg	neg	#0052e2	neg	#0052e2	0.06
17059_6#15	ERS707546	ERS707546	46	#cb455e	11054	1-5-27-16-1-3-1	16F	South Africa	NVT	PCV13 era	Soweto	-26.2542	27.8585	2012	5	M	<=2	P	19	6	NEW	19--6--gps81	0.06	S	#0052e2	S	0.06	S	#0052e2	<= 0.06	S	#0052e2	0.12	S	#0052e2	S	<= 0.5	S	#0052e2	S	<= 0.5	S	#0052e2	neg	neg	#0052e2	neg	#0052e2	0.06
15995_2#161	ERS640193	ERS640193	159	#cf8ed5	7131	224-5-9-5-15-339-1	19F	South Africa	PCV7	PCV13 era	Agincourt	-24.8281	31.2295	2013	9	F	6--18	N	19	NEW	424	19--gps21--424	0.5	R	#ff2722	S	0.25	S	#0052e2	<= 0.06	S	#0052e2	0.25	S	#0052e2	S	<= 0.5	S	#0052e2	S	<= 0.5	S	#0052e2	neg	neg	#0052e2	neg	#0052e2	0.06
15995_1#27	ERS638757	ERS638757	77	#9845c1	7738	7-22-1-2-5-1-510	6B	South Africa	PCV7	PCV7 era	Agincourt	-24.8281	31.2295	2009	10	M	<=2	NA	19	NEW	NEW	19--gps42--gps129	0.25	R	#ff2722	S	0.25	S	#0052e2	0.12	S	#0052e2	0.12	S	#0052e2	S	<= 0.5	S	#0052e2	S	<= 0.5	S	#0052e2	neg	neg	#0052e2	neg	#0052e2	0.06
15995_1#19	ERS638749	ERS638749	77	#9845c1	7738	7-22-1-2-5-1-510	6B	South Africa	PCV7	PCV7 era	Agincourt	-24.8281	31.2295	2009	10	F	3--5	NA	19	NEW	NEW	19--gps42--gps129	0.25	R	#ff2722	S	0.25	S	#0052e2	0.12	S	#0052e2	0.12	S	#0052e2	S	<= 0.5	S	#0052e2	S	<= 0.5	S	#0052e2	neg	neg	#0052e2	neg	#0052e2	0.06
15841_2#12	ERS639209	ERS639209	77	#9845c1	11719	7-22-473-2-5-1-14	6B	South Africa	PCV7	PCV7 era	Agincourt	-24.8281	31.2295	2009	9	M	<=2	NA	19	NEW	410	19--gps42--410	0.25	R	#ff2722	S	0.12	S	#0052e2	<= 0.06	S	#0052e2	0.12	S	#0052e2	S	<= 0.5	S	#0052e2	S	<= 0.5	S	#0052e2	neg	neg	#0052e2	neg	#0052e2	0.06
15731_8#63	ERS638698	ERS638698	77	#9845c1	7738	7-22-1-2-5-1-510	6B	South Africa	PCV7	PCV7 era	Agincourt	-24.8281	31.2295	2009	7	M	<=2	NA	19	NEW	410	19--gps42--410	0.25	R	#ff2722	S	0.12	S	#0052e2	<= 0.06	S	#0052e2	0.12	S	#0052e2	S	<= 0.5	S	#0052e2	S	<= 0.5	S	#0052e2	neg	neg	#0052e2	neg	#0052e2	0.06
15731_8#71	ERS638706	ERS638706	77	#9845c1	185	7-22-1-2-5-1-14	6B	South Africa	PCV7	PCV7 era	Agincourt	-24.8281	31.2295	2009	7	M	<=2	N	19	NEW	410	19--gps42--410	0.25	R	#ff2722	S	0.12	S	#0052e2	<= 0.06	S	#0052e2	0.12	S	#0052e2	S	<= 0.5	S	#0052e2	S	<= 0.5	S	#0052e2	neg	neg	#0052e2	neg	#0052e2	0.06
15841_2#51	ERS639257	ERS639257	77	#9845c1	11719	7-22-473-2-5-1-14	6B	South Africa	PCV7	PCV7 era	Agincourt	-24.8281	31.2295	2009	8	M	<=2	NA	19	NEW	410	19--gps42--410	0.25	R	#ff2722	S	0.12	S	#0052e2	<= 0.06	S	#0052e2	0.12	S	#0052e2	S	<= 0.5	S	#0052e2	S	<= 0.5	S	#0052e2	neg	neg	#0052e2	neg	#0052e2	0.06
15995_1#52	ERS638824	ERS638824	77	#9845c1	11719	7-22-473-2-5-1-14	6B	South Africa	PCV7	PCV7 era	Agincourt	-24.8281	31.2295	2009	8	M	<=2	NA	19	NEW	410	19--gps42--410	0.25	R	#ff2722	S	0.12	S	#0052e2	<= 0.06	S	#0052e2	0.12	S	#0052e2	S	<= 0.5	S	#0052e2	S	<= 0.5	S	#0052e2	neg	neg	#0052e2	neg	#0052e2	0.06
17138_3#29	ERS708497	ERS708497	77	#9845c1	7738	7-22-1-2-5-1-510	6B	South Africa	PCV7	PCV7 era	Soweto	-26.2542	27.8585	2010	10	M	<=2	P	19	NEW	410	19--gps42--410	0.25	R	#ff2722	S	0.12	S	#0052e2	<= 0.06	S	#0052e2	0.12	S	#0052e2	S	<= 0.5	S	#0052e2	S	<= 0.5	S	#0052e2	neg	neg	#0052e2	neg	#0052e2	0.06
15841_2#28	ERS639232	ERS639232	77	#9845c1	11719	7-22-473-2-5-1-14	6B	South Africa	PCV7	PCV7 era	Agincourt	-24.8281	31.2295	2009	7	F	>18	NA	19	NEW	410	19--gps42--410	0.25	R	#ff2722	S	0.12	S	#0052e2	<= 0.06	S	#0052e2	0.12	S	#0052e2	S	<= 0.5	S	#0052e2	S	<= 0.5	S	#0052e2	neg	neg	#0052e2	neg	#0052e2	0.06
17150_5#90	ERS708248	ERS708248	22	#517820	10545	8-5-36-3-6-1-14	20	South Africa	NVT	PCV7 era	Soweto	-26.2542	27.8585	2010	6	M	<=2	N	2	0	0	2--0--0	<= 0.03	S	#0052e2	S	<= 0.03	S	#0052e2	<= 0.06	S	#0052e2	<= 0.06	S	#0052e2	S	<= 0.5	S	#0052e2	S	<= 0.5	S	#0052e2	neg	neg	#0052e2	neg	#0052e2	0.06
15841_1#38	ERS638818	ERS638818	34	#3fc6d1	10662	12-5-54-38-7-14-14	34	South Africa	NVT	PCV7 era	Agincourt	-24.8281	31.2295	2009	6	M	<=2	NA	2	0	0	2--0--0	<= 0.03	S	#0052e2	S	<= 0.03	S	#0052e2	<= 0.06	S	#0052e2	<= 0.06	S	#0052e2	S	<= 0.5	S	#0052e2	S	<= 0.5	S	#0052e2	neg	neg	#0052e2	neg	#0052e2	0.06
17138_3#85	ERS708610	ERS708610	30	#996aba	8714	2-8-11-16-15-19-309	33D	South Africa	NVT	PCV7 era	Soweto	-26.2542	27.8585	2010	11	F	<=2	N	2	0	0	2--0--0	<= 0.03	S	#0052e2	S	<= 0.03	S	#0052e2	<= 0.06	S	#0052e2	<= 0.06	S	#0052e2	S	<= 0.5	S	#0052e2	S	<= 0.5	S	#0052e2	neg	neg	#0052e2	neg	#0052e2	0.06
15995_1#1	ERS638731	ERS638731	22	#517820	10545	8-5-36-3-6-1-14	20	South Africa	NVT	PCV7 era	Agincourt	-24.8281	31.2295	2009	7	F	<=2	NA	2	0	0	2--0--0	<= 0.03	S	#0052e2	S	<= 0.03	S	#0052e2	<= 0.06	S	#0052e2	<= 0.06	S	#0052e2	S	<= 0.5	S	#0052e2	S	<= 0.5	S	#0052e2	neg	neg	#0052e2	neg	#0052e2	0.06
15995_1#50	ERS638817	ERS638817	22	#517820	10545	8-5-36-3-6-1-14	20	South Africa	NVT	PCV7 era	Agincourt	-24.8281	31.2295	2009	10	F	<=2	N	2	0	0	2--0--0	<= 0.03	S	#0052e2	S	<= 0.03	S	#0052e2	<= 0.06	S	#0052e2	<= 0.06	S	#0052e2	S	<= 0.5	S	#0052e2	S	<= 0.5	S	#0052e2	neg	neg	#0052e2	neg	#0052e2	0.06
15995_1#9	ERS638739	ERS638739	22	#517820	10545	8-5-36-3-6-1-14	20	South Africa	NVT	PCV7 era	Agincourt	-24.8281	31.2295	2009	7	F	<=2	NA	2	0	0	2--0--0	<= 0.03	S	#0052e2	S	<= 0.03	S	#0052e2	<= 0.06	S	#0052e2	<= 0.06	S	#0052e2	S	<= 0.5	S	#0052e2	S	<= 0.5	S	#0052e2	neg	neg	#0052e2	neg	#0052e2	0.06
17138_4#64	ERS708701	ERS708701	22	#517820	10545	8-5-36-3-6-1-14	20	South Africa	NVT	PCV13 era	Soweto	-26.2542	27.8585	2012	7	M	<=2	N	2	0	0	2--0--0	<= 0.03	S	#0052e2	S	<= 0.03	S	#0052e2	<= 0.06	S	#0052e2	<= 0.06	S	#0052e2	S	<= 0.5	S	#0052e2	S	<= 0.5	S	#0052e2	neg	neg	#0052e2	neg	#0052e2	0.06
17175_4#55	ERS707810	ERS707810	22	#517820	10545	8-5-36-3-6-1-14	20	South Africa	NVT	PCV13 era	Soweto	-26.2542	27.8585	2013	1	F	<=2	N	2	0	0	2--0--0	<= 0.03	S	#0052e2	S	<= 0.03	S	#0052e2	<= 0.06	S	#0052e2	<= 0.06	S	#0052e2	S	<= 0.5	S	#0052e2	S	<= 0.5	S	#0052e2	neg	neg	#0052e2	neg	#0052e2	0.06
17175_5#64	ERS708021	ERS708021	22	#517820	10545	8-5-36-3-6-1-14	20	South Africa	NVT	PCV7 era	Soweto	-26.2542	27.8585	2010	8	M	<=2	N	2	0	0	2--0--0	<= 0.03	S	#0052e2	S	<= 0.03	S	#0052e2	<= 0.06	S	#0052e2	<= 0.06	S	#0052e2	S	<= 0.5	S	#0052e2	S	<= 0.5	S	#0052e2	neg	neg	#0052e2	neg	#0052e2	0.06
15995_2#85	ERS640118	ERS640118	30	#996aba	7055	2-11-62-16-6-112-309	10B	South Africa	NVT	PCV13 era	Agincourt	-24.8281	31.2295	2013	9	F	<=2	NA	2	0	0	2--0--0	<= 0.03	S	#0052e2	S	<= 0.03	S	#0052e2	<= 0.06	S	#0052e2	<= 0.06	S	#0052e2	S	<= 0.5	S	#0052e2	S	<= 0.5	S	#0052e2	neg	neg	#0052e2	neg	#0052e2	0.06
15841_4#14	ERS639857	ERS639857	30	#996aba	12600	2-8-11-16-15-714-309	33D	South Africa	NVT	PCV13 era	Agincourt	-24.8281	31.2295	2011	8	F	<=2	N	2	0	0	2--0--0	<= 0.03	S	#0052e2	S	<= 0.03	S	#0052e2	<= 0.06	S	#0052e2	<= 0.06	S	#0052e2	S	<= 0.5	S	#0052e2	S	<= 0.5	S	#0052e2	neg	neg	#0052e2	neg	#0052e2	0.06
15841_1#19	ERS638790	ERS638790	14	#3cca7c	242	15-29-4-21-30-1-14	6B	South Africa	PCV7	PCV7 era	Agincourt	-24.8281	31.2295	2009	9	M	<=2	NA	2	0	0	2--0--0	<= 0.03	S	#0052e2	S	<= 0.03	S	#0052e2	<= 0.06	S	#0052e2	<= 0.06	S	#0052e2	S	<= 0.5	S	#0052e2	S	<= 0.5	S	#0052e2	MEF	pos	#ff2722	neg	#0052e2	8
15841_1#10	ERS638777	ERS638777	22	#517820	10545	8-5-36-3-6-1-14	20	South Africa	NVT	PCV13 era	Agincourt	-24.8281	31.2295	2013	10	F	<=2	NA	2	0	0	2--0--0	<= 0.03	S	#0052e2	S	<= 0.03	S	#0052e2	<= 0.06	S	#0052e2	<= 0.06	S	#0052e2	S	<= 0.5	S	#0052e2	S	<= 0.5	S	#0052e2	neg	neg	#0052e2	neg	#0052e2	0.06
17059_6#78	ERS707668	ERS707668	22	#517820	10545	8-5-36-3-6-1-14	20	South Africa	NVT	PCV13 era	Soweto	-26.2542	27.8585	2012	5	F	>18	P	2	0	0	2--0--0	<= 0.03	S	#0052e2	S	<= 0.03	S	#0052e2	<= 0.06	S	#0052e2	<= 0.06	S	#0052e2	S	<= 0.5	S	#0052e2	S	<= 0.5	S	#0052e2	neg	neg	#0052e2	neg	#0052e2	0.06
17059_7#87	ERS707692	ERS707692	22	#517820	10545	8-5-36-3-6-1-14	20	South Africa	NVT	PCV13 era	Soweto	-26.2542	27.8585	2012	8	F	>18	N	2	0	0	2--0--0	<= 0.03	S	#0052e2	S	<= 0.03	S	#0052e2	<= 0.06	S	#0052e2	<= 0.06	S	#0052e2	S	<= 0.5	S	#0052e2	S	<= 0.5	S	#0052e2	MEF	pos	#ff2722	neg	#0052e2	8
17059_7#81	ERS707679	ERS707679	504	#b9a1e1	11062	7-12-1-1-6-12-18	34	South Africa	NVT	PCV13 era	Soweto	-26.2542	27.8585	2012	9	F	>18	N	2	0	0	2--0--0	<= 0.03	S	#0052e2	S	<= 0.03	S	#0052e2	<= 0.06	S	#0052e2	<= 0.06	S	#0052e2	S	<= 0.5	S	#0052e2	S	<= 0.5	S	#0052e2	neg	neg	#0052e2	neg	#0052e2	0.06
17175_7#8	ERS708269	ERS708269	30	#996aba	8714	2-8-11-16-15-19-309	33D	South Africa	NVT	PCV7 era	Soweto	-26.2542	27.8585	2010	7	F	>18	P	2	0	0	2--0--0	<= 0.03	S	#0052e2	S	<= 0.03	S	#0052e2	<= 0.06	S	#0052e2	<= 0.06	S	#0052e2	S	<= 0.5	S	#0052e2	S	<= 0.5	S	#0052e2	neg	neg	#0052e2	neg	#0052e2	0.06
15731_8#87	ERS638722	ERS638722	22	#517820	10545	8-5-36-3-6-1-14	20	South Africa	NVT	PCV7 era	Agincourt	-24.8281	31.2295	2009	7	F	3--5	NA	2	0	0	2--0--0	<= 0.03	S	#0052e2	S	<= 0.03	S	#0052e2	<= 0.06	S	#0052e2	<= 0.06	S	#0052e2	S	<= 0.5	S	#0052e2	S	<= 0.5	S	#0052e2	neg	neg	#0052e2	neg	#0052e2	0.06
15995_2#130	ERS640162	ERS640162	22	#517820	10545	8-5-36-3-6-1-14	20	South Africa	NVT	PCV13 era	Agincourt	-24.8281	31.2295	2013	9	M	3--5	N	2	0	0	2--0--0	<= 0.03	S	#0052e2	S	<= 0.03	S	#0052e2	<= 0.06	S	#0052e2	<= 0.06	S	#0052e2	S	<= 0.5	S	#0052e2	S	<= 0.5	S	#0052e2	neg	neg	#0052e2	neg	#0052e2	0.06
17150_4#45	ERS707975	ERS707975	22	#517820	10545	8-5-36-3-6-1-14	20	South Africa	NVT	PCV7 era	Soweto	-26.2542	27.8585	2010	5	M	3--5	N	2	0	0	2--0--0	<= 0.03	S	#0052e2	S	<= 0.03	S	#0052e2	<= 0.06	S	#0052e2	<= 0.06	S	#0052e2	S	<= 0.5	S	#0052e2	S	<= 0.5	S	#0052e2	neg	neg	#0052e2	neg	#0052e2	0.06
17150_4#62	ERS708008	ERS708008	22	#517820	10545	8-5-36-3-6-1-14	20	South Africa	NVT	PCV7 era	Soweto	-26.2542	27.8585	2010	5	F	3--5	N	2	0	0	2--0--0	<= 0.03	S	#0052e2	S	<= 0.03	S	#0052e2	<= 0.06	S	#0052e2	<= 0.06	S	#0052e2	S	<= 0.5	S	#0052e2	S	<= 0.5	S	#0052e2	neg	neg	#0052e2	neg	#0052e2	0.06
17150_5#93	ERS708254	ERS708254	30	#996aba	8714	2-8-11-16-15-19-309	33D	South Africa	NVT	PCV7 era	Soweto	-26.2542	27.8585	2010	7	M	3--5	P	2	0	0	2--0--0	<= 0.03	S	#0052e2	S	<= 0.03	S	#0052e2	<= 0.06	S	#0052e2	<= 0.06	S	#0052e2	S	<= 0.5	S	#0052e2	S	<= 0.5	S	#0052e2	neg	neg	#0052e2	neg	#0052e2	0.06
17059_6#32	ERS707579	ERS707579	22	#517820	10545	8-5-36-3-6-1-14	20	South Africa	NVT	PCV13 era	Soweto	-26.2542	27.8585	2012	5	M	3--5	P	2	0	0	2--0--0	<= 0.03	S	#0052e2	S	<= 0.03	S	#0052e2	<= 0.06	S	#0052e2	<= 0.06	S	#0052e2	S	<= 0.5	S	#0052e2	S	<= 0.5	S	#0052e2	neg	neg	#0052e2	neg	#0052e2	0.06
17059_7#69	ERS707656	ERS707656	22	#517820	10545	8-5-36-3-6-1-14	20	South Africa	NVT	PCV13 era	Soweto	-26.2542	27.8585	2012	7	F	3--5	P	2	0	0	2--0--0	<= 0.03	S	#0052e2	S	<= 0.03	S	#0052e2	<= 0.06	S	#0052e2	<= 0.06	S	#0052e2	S	<= 0.5	S	#0052e2	S	<= 0.5	S	#0052e2	neg	neg	#0052e2	neg	#0052e2	0.06
17150_5#62	ERS708194	ERS708194	22	#517820	10545	8-5-36-3-6-1-14	20	South Africa	NVT	PCV7 era	Soweto	-26.2542	27.8585	2010	8	F	3--5	P	2	0	0	2--0--0	<= 0.03	S	#0052e2	S	<= 0.03	S	#0052e2	<= 0.06	S	#0052e2	<= 0.06	S	#0052e2	S	<= 0.5	S	#0052e2	S	<= 0.5	S	#0052e2	neg	neg	#0052e2	neg	#0052e2	0.06
17059_7#92	ERS707702	ERS707702	30	#996aba	4084	2-8-62-16-6-112-309	33D	South Africa	NVT	PCV13 era	Soweto	-26.2542	27.8585	2012	6	F	3--5	P	2	0	0	2--0--0	<= 0.03	S	#0052e2	S	<= 0.03	S	#0052e2	<= 0.06	S	#0052e2	<= 0.06	S	#0052e2	S	<= 0.5	S	#0052e2	S	<= 0.5	S	#0052e2	neg	neg	#0052e2	neg	#0052e2	0.06
15841_2#46	ERS639251	ERS639251	14	#3cca7c	242	15-29-4-21-30-1-14	6B	South Africa	PCV7	PCV13 era	Agincourt	-24.8281	31.2295	2011	10	F	3--5	NA	2	0	0	2--0--0	<= 0.03	S	#0052e2	S	<= 0.03	S	#0052e2	<= 0.06	S	#0052e2	<= 0.06	S	#0052e2	S	<= 0.5	S	#0052e2	S	<= 0.5	S	#0052e2	MEF	pos	#ff2722	neg	#0052e2	8
18090_5#36	ERS707879	ERS707879	192	#4ec958	10740	12-60-4-10-6-20-269	19F	South Africa	PCV7	PCV13 era	Soweto	-26.2542	27.8585	2012	6	F	3--5	P	2	0	0	2--0--0	<= 0.03	S	#0052e2	S	<= 0.03	S	#0052e2	<= 0.06	S	#0052e2	<= 0.06	S	#0052e2	S	<= 0.5	S	#0052e2	S	<= 0.5	S	#0052e2	neg	neg	#0052e2	neg	#0052e2	0.06
17059_8#19	ERS707740	ERS707740	22	#517820	10545	8-5-36-3-6-1-14	20	South Africa	NVT	PCV13 era	Soweto	-26.2542	27.8585	2012	7	M	6--18	N	2	0	0	2--0--0	<= 0.03	S	#0052e2	S	<= 0.03	S	#0052e2	<= 0.06	S	#0052e2	<= 0.06	S	#0052e2	S	<= 0.5	S	#0052e2	S	<= 0.5	S	#0052e2	neg	neg	#0052e2	neg	#0052e2	0.06
17138_4#85	ERS708722	ERS708722	22	#517820	10545	8-5-36-3-6-1-14	20	South Africa	NVT	PCV13 era	Soweto	-26.2542	27.8585	2012	11	M	6--18	P	2	0	0	2--0--0	<= 0.03	S	#0052e2	S	<= 0.03	S	#0052e2	<= 0.06	S	#0052e2	<= 0.06	S	#0052e2	S	<= 0.5	S	#0052e2	S	<= 0.5	S	#0052e2	neg	neg	#0052e2	neg	#0052e2	0.06
15841_4#23	ERS639866	ERS639866	30	#996aba	7055	2-11-62-16-6-112-309	10B	South Africa	NVT	PCV13 era	Agincourt	-24.8281	31.2295	2013	6	F	6--18	N	2	0	0	2--0--0	<= 0.03	S	#0052e2	S	<= 0.03	S	#0052e2	<= 0.06	S	#0052e2	<= 0.06	S	#0052e2	S	<= 0.5	S	#0052e2	S	<= 0.5	S	#0052e2	neg	neg	#0052e2	neg	#0052e2	0.06
17059_7#74	ERS707665	ERS707665	126	#ad4150	1368	7-5-4-5-42-92-79	35F	South Africa	NVT	PCV13 era	Soweto	-26.2542	27.8585	2012	5	F	6--18	P	2	0	0	2--0--0	<= 0.03	S	#0052e2	S	<= 0.03	S	#0052e2	<= 0.06	S	#0052e2	<= 0.06	S	#0052e2	S	<= 0.5	S	#0052e2	S	<= 0.5	S	#0052e2	neg	neg	#0052e2	neg	#0052e2	0.06
17059_6#48	ERS707610	ERS707610	22	#517820	10545	8-5-36-3-6-1-14	20	South Africa	NVT	PCV13 era	Soweto	-26.2542	27.8585	2012	5	F	6--18	N	2	0	0	2--0--0	<= 0.03	S	#0052e2	S	<= 0.03	S	#0052e2	<= 0.06	S	#0052e2	<= 0.06	S	#0052e2	S	<= 0.5	S	#0052e2	S	<= 0.5	S	#0052e2	neg	neg	#0052e2	neg	#0052e2	0.06
15841_3#42	ERS639790	ERS639790	22	#517820	11724	8-5-36-3-6-1-681	20	South Africa	NVT	PCV7 era	Agincourt	-24.8281	31.2295	2011	6	M	6--18	NA	2	0	0	2--0--0	<= 0.03	S	#0052e2	S	<= 0.03	S	#0052e2	<= 0.06	S	#0052e2	<= 0.06	S	#0052e2	S	<= 0.5	S	#0052e2	S	<= 0.5	S	#0052e2	neg	neg	#0052e2	neg	#0052e2	0.06
15841_4#3	ERS639846	ERS639846	22	#517820	11724	8-5-36-3-6-1-681	20	South Africa	NVT	PCV7 era	Agincourt	-24.8281	31.2295	2011	6	F	6--18	NA	2	0	0	2--0--0	<= 0.03	S	#0052e2	S	<= 0.03	S	#0052e2	<= 0.06	S	#0052e2	<= 0.06	S	#0052e2	S	<= 0.5	S	#0052e2	S	<= 0.5	S	#0052e2	neg	neg	#0052e2	neg	#0052e2	0.06
15841_1#86	ERS638883	ERS638883	34	#3fc6d1	10662	12-5-54-38-7-14-14	34	South Africa	NVT	PCV7 era	Agincourt	-24.8281	31.2295	2009	6	F	6--18	NA	2	0	0	2--0--0	<= 0.03	S	#0052e2	S	<= 0.03	S	#0052e2	<= 0.06	S	#0052e2	<= 0.06	S	#0052e2	S	<= 0.5	S	#0052e2	S	<= 0.5	S	#0052e2	neg	neg	#0052e2	neg	#0052e2	0.06
15841_2#89	ERS639295	ERS639295	22	#517820	11724	8-5-36-3-6-1-681	20	South Africa	NVT	PCV7 era	Agincourt	-24.8281	31.2295	2011	6	M	6--18	NA	2	0	0	2--0--0	<= 0.03	S	#0052e2	S	<= 0.03	S	#0052e2	<= 0.06	S	#0052e2	<= 0.06	S	#0052e2	S	<= 0.5	S	#0052e2	S	<= 0.5	S	#0052e2	neg	neg	#0052e2	neg	#0052e2	0.06
15841_4#42	ERS639885	ERS639885	30	#996aba	4084	2-8-62-16-6-112-309	6A	South Africa	PCV13	PCV13 era	Agincourt	-24.8281	31.2295	2011	8	F	<=2	NA	2	0	19	2--0--19	0.06	S	#0052e2	S	0.06	S	#0052e2	<= 0.06	S	#0052e2	0.12	S	#0052e2	S	<= 0.5	S	#0052e2	S	<= 0.5	S	#0052e2	neg	neg	#0052e2	neg	#0052e2	0.06
15841_4#32	ERS639875	ERS639875	11	#5d4dae	10951	8-10-2-16-1-111-1	21	South Africa	NVT	PCV13 era	Agincourt	-24.8281	31.2295	2013	6	F	6--18	NA	2	0	NEW	2--0--19	0.06	S	#0052e2	S	<= 0.03	S	#0052e2	<= 0.06	S	#0052e2	0.12	S	#0052e2	S	<= 0.5	S	#0052e2	S	<= 0.5	S	#0052e2	neg	neg	#0052e2	neg	#0052e2	0.06
17150_4#64	ERS708012	ERS708012	11	#5d4dae	193	8-10-2-16-1-26-1	21	South Africa	NVT	PCV7 era	Soweto	-26.2542	27.8585	2010	6	M	<=2	N	2	0	2	2--0--2	<= 0.03	S	#0052e2	S	<= 0.03	S	#0052e2	<= 0.06	S	#0052e2	<= 0.06	S	#0052e2	S	<= 0.5	S	#0052e2	S	<= 0.5	S	#0052e2	neg	neg	#0052e2	neg	#0052e2	0.06
17150_5#70	ERS708210	ERS708210	11	#5d4dae	193	8-10-2-16-1-26-1	21	South Africa	NVT	PCV7 era	Soweto	-26.2542	27.8585	2010	8	M	<=2	N	2	0	2	2--0--2	<= 0.03	S	#0052e2	S	<= 0.03	S	#0052e2	<= 0.06	S	#0052e2	<= 0.06	S	#0052e2	S	<= 0.5	S	#0052e2	S	<= 0.5	S	#0052e2	neg	neg	#0052e2	neg	#0052e2	0.06
17175_4#24	ERS707753	ERS707753	11	#5d4dae	12138	6-10-9-362-1-26-1	21	South Africa	NVT	PCV13 era	Soweto	-26.2542	27.8585	2013	1	M	<=2	P	2	0	2	2--0--2	<= 0.03	S	#0052e2	S	<= 0.03	S	#0052e2	<= 0.06	S	#0052e2	<= 0.06	S	#0052e2	S	<= 0.5	S	#0052e2	S	<= 0.5	S	#0052e2	neg	neg	#0052e2	neg	#0052e2	0.06
17175_5#62	ERS708017	ERS708017	11	#5d4dae	1358	8-10-2-16-1-1-1	21	South Africa	NVT	PCV7 era	Soweto	-26.2542	27.8585	2010	7	M	<=2	N	2	0	2	2--0--2	<= 0.03	S	#0052e2	S	<= 0.03	S	#0052e2	<= 0.06	S	#0052e2	<= 0.06	S	#0052e2	S	<= 0.5	S	#0052e2	S	<= 0.5	S	#0052e2	neg	neg	#0052e2	neg	#0052e2	0.06
17138_4#89	ERS708726	ERS708726	178	#914567	12128	1-10-535-43-5-1-6	6C	South Africa	NVT	PCV13 era	Soweto	-26.2542	27.8585	2012	8	M	<=2	N	2	0	2	2--0--2	<= 0.03	S	#0052e2	S	<= 0.03	S	#0052e2	<= 0.06	S	#0052e2	<= 0.06	S	#0052e2	S	<= 0.5	S	#0052e2	S	<= 0.5	S	#0052e2	neg	neg	#0052e2	neg	#0052e2	0.06
17150_4#30	ERS707944	ERS707944	178	#914567	2185	1-10-9-43-5-1-6	6C	South Africa	NVT	PCV7 era	Soweto	-26.2542	27.8585	2010	5	F	<=2	N	2	0	2	2--0--2	<= 0.03	S	#0052e2	S	<= 0.03	S	#0052e2	<= 0.06	S	#0052e2	<= 0.06	S	#0052e2	S	<= 0.5	S	#0052e2	S	<= 0.5	S	#0052e2	neg	neg	#0052e2	neg	#0052e2	0.06
17138_3#65	ERS708570	ERS708570	11	#5d4dae	4893	2-5-2-16-1-26-1	18C	South Africa	PCV7	PCV13 era	Soweto	-26.2542	27.8585	2012	5	M	<=2	N	2	0	2	2--0--2	<= 0.03	S	#0052e2	S	<= 0.03	S	#0052e2	<= 0.06	S	#0052e2	<= 0.06	S	#0052e2	S	<= 0.5	S	#0052e2	S	<= 0.5	S	#0052e2	neg	neg	#0052e2	neg	#0052e2	0.06
17150_5#85	ERS708238	ERS708238	11	#5d4dae	7723	2-8-352-16-1-26-1	18C	South Africa	PCV7	PCV7 era	Soweto	-26.2542	27.8585	2010	7	F	<=2	N	2	0	2	2--0--2	<= 0.03	S	#0052e2	S	<= 0.03	S	#0052e2	<= 0.06	S	#0052e2	<= 0.06	S	#0052e2	S	<= 0.5	S	#0052e2	S	<= 0.5	S	#0052e2	neg	neg	#0052e2	neg	#0052e2	0.06
15995_2#1	ERS640034	ERS640034	11	#5d4dae	7068	12-10-4-16-6-88-1	21	South Africa	NVT	PCV13 era	Agincourt	-24.8281	31.2295	2013	8	F	<=2	N	2	0	2	2--0--2	<= 0.03	S	#0052e2	S	<= 0.03	S	#0052e2	<= 0.06	S	#0052e2	<= 0.06	S	#0052e2	S	<= 0.5	S	#0052e2	S	<= 0.5	S	#0052e2	neg	neg	#0052e2	neg	#0052e2	0.06
15995_2#119	ERS640151	ERS640151	11	#5d4dae	193	8-10-2-16-1-26-1	21	South Africa	NVT	PCV13 era	Agincourt	-24.8281	31.2295	2013	10	M	<=2	N	2	0	2	2--0--2	<= 0.03	S	#0052e2	S	<= 0.03	S	#0052e2	<= 0.06	S	#0052e2	<= 0.06	S	#0052e2	S	<= 0.5	S	#0052e2	S	<= 0.5	S	#0052e2	neg	neg	#0052e2	neg	#0052e2	0.06
17059_6#44	ERS707602	ERS707602	11	#5d4dae	7068	12-10-4-16-6-88-1	21	South Africa	NVT	PCV13 era	Agincourt	-24.8281	31.2295	2013	10	M	<=2	N	2	0	2	2--0--2	<= 0.03	S	#0052e2	S	<= 0.03	S	#0052e2	<= 0.06	S	#0052e2	<= 0.06	S	#0052e2	S	<= 0.5	S	#0052e2	S	<= 0.5	S	#0052e2	neg	neg	#0052e2	neg	#0052e2	0.06
17059_7#4	ERS707522	ERS707522	11	#5d4dae	11059	12-8-4-16-6-88-1	21	South Africa	NVT	PCV13 era	Soweto	-26.2542	27.8585	2012	7	F	<=2	N	2	0	2	2--0--2	<= 0.03	S	#0052e2	S	<= 0.03	S	#0052e2	<= 0.06	S	#0052e2	<= 0.06	S	#0052e2	S	<= 0.5	S	#0052e2	S	<= 0.5	S	#0052e2	neg	neg	#0052e2	neg	#0052e2	0.06
17175_6#81	ERS708237	ERS708237	11	#5d4dae	193	8-10-2-16-1-26-1	21	South Africa	NVT	PCV7 era	Soweto	-26.2542	27.8585	2010	7	M	<=2	P	2	0	2	2--0--2	<= 0.03	S	#0052e2	S	<= 0.03	S	#0052e2	<= 0.06	S	#0052e2	<= 0.06	S	#0052e2	S	<= 0.5	S	#0052e2	S	<= 0.5	S	#0052e2	neg	neg	#0052e2	neg	#0052e2	0.06
15995_1#30	ERS638760	ERS638760	12	#8cc14b	180	7-15-2-10-6-1-22	3	South Africa	PCV13	PCV7 era	Agincourt	-24.8281	31.2295	2009	8	F	<=2	NA	2	0	2	2--0--2	<= 0.03	S	#0052e2	S	<= 0.03	S	#0052e2	<= 0.06	S	#0052e2	<= 0.06	S	#0052e2	S	<= 0.5	S	#0052e2	S	<= 0.5	S	#0052e2	neg	neg	#0052e2	neg	#0052e2	0.06
17175_6#46	ERS708161	ERS708161	11	#5d4dae	7723	2-8-352-16-1-26-1	18C	South Africa	PCV7	PCV7 era	Soweto	-26.2542	27.8585	2010	9	F	<=2	P	2	0	2	2--0--2	<= 0.03	S	#0052e2	S	<= 0.03	S	#0052e2	<= 0.06	S	#0052e2	<= 0.06	S	#0052e2	S	<= 0.5	S	#0052e2	S	<= 0.5	S	#0052e2	neg	neg	#0052e2	neg	#0052e2	0.06
15995_2#111	ERS640143	ERS640143	11	#5d4dae	7068	12-10-4-16-6-88-1	21	South Africa	NVT	PCV13 era	Agincourt	-24.8281	31.2295	2013	10	F	<=2	N	2	0	2	2--0--2	<= 0.03	S	#0052e2	S	<= 0.03	S	#0052e2	<= 0.06	S	#0052e2	<= 0.06	S	#0052e2	S	<= 0.5	S	#0052e2	S	<= 0.5	S	#0052e2	neg	neg	#0052e2	neg	#0052e2	0.06
17059_7#65	ERS707648	ERS707648	11	#5d4dae	193	8-10-2-16-1-26-1	21	South Africa	NVT	PCV13 era	Soweto	-26.2542	27.8585	2012	9	M	<=2	N	2	0	2	2--0--2	<= 0.03	S	#0052e2	S	<= 0.03	S	#0052e2	<= 0.06	S	#0052e2	<= 0.06	S	#0052e2	S	<= 0.5	S	#0052e2	S	<= 0.5	S	#0052e2	neg	neg	#0052e2	neg	#0052e2	0.06
15841_2#73	ERS639279	ERS639279	11	#5d4dae	193	8-10-2-16-1-26-1	21	South Africa	NVT	PCV7 era	Agincourt	-24.8281	31.2295	2011	6	M	>18	NA	2	0	2	2--0--2	<= 0.03	S	#0052e2	S	<= 0.03	S	#0052e2	<= 0.06	S	#0052e2	<= 0.06	S	#0052e2	S	<= 0.5	S	#0052e2	S	<= 0.5	S	#0052e2	neg	neg	#0052e2	neg	#0052e2	0.06
17059_8#1	ERS707705	ERS707705	12	#8cc14b	180	7-15-2-10-6-1-22	3	South Africa	PCV13	PCV13 era	Soweto	-26.2542	27.8585	2012	8	F	>18	N	2	0	2	2--0--2	<= 0.03	S	#0052e2	S	<= 0.03	S	#0052e2	<= 0.06	S	#0052e2	<= 0.06	S	#0052e2	S	<= 0.5	S	#0052e2	S	<= 0.5	S	#0052e2	neg	neg	#0052e2	neg	#0052e2	0.06
17150_5#6	ERS708270	ERS708270	11	#5d4dae	7723	2-8-352-16-1-26-1	18C	South Africa	PCV7	PCV7 era	Soweto	-26.2542	27.8585	2010	7	F	>18	P	2	0	2	2--0--2	<= 0.03	S	#0052e2	S	<= 0.03	S	#0052e2	<= 0.06	S	#0052e2	<= 0.06	S	#0052e2	S	<= 0.5	S	#0052e2	S	<= 0.5	S	#0052e2	neg	neg	#0052e2	neg	#0052e2	0.06
17059_6#54	ERS707621	ERS707621	11	#5d4dae	7068	12-10-4-16-6-88-1	21	South Africa	NVT	PCV13 era	Soweto	-26.2542	27.8585	2012	5	F	>18	P	2	0	2	2--0--2	<= 0.03	S	#0052e2	S	<= 0.03	S	#0052e2	<= 0.06	S	#0052e2	<= 0.06	S	#0052e2	S	<= 0.5	S	#0052e2	S	<= 0.5	S	#0052e2	neg	neg	#0052e2	neg	#0052e2	0.06
17150_4#73	ERS708031	ERS708031	32	#8490db	218	10-20-14-1-6-1-29	7F	South Africa	PCV13	PCV7 era	Soweto	-26.2542	27.8585	2010	6	F	>18	P	2	0	2	2--0--2	<= 0.03	S	#0052e2	S	<= 0.03	S	#0052e2	<= 0.06	S	#0052e2	<= 0.06	S	#0052e2	S	<= 0.5	S	#0052e2	S	<= 0.5	S	#0052e2	neg	neg	#0052e2	neg	#0052e2	0.06
17150_4#15	ERS707913	ERS707913	11	#5d4dae	7723	2-8-352-16-1-26-1	18C	South Africa	PCV7	PCV7 era	Soweto	-26.2542	27.8585	2010	6	F	>18	N	2	0	2	2--0--2	<= 0.03	S	#0052e2	S	<= 0.03	S	#0052e2	<= 0.06	S	#0052e2	<= 0.06	S	#0052e2	S	<= 0.5	S	#0052e2	S	<= 0.5	S	#0052e2	neg	neg	#0052e2	neg	#0052e2	0.06
17150_5#8	ERS708273	ERS708273	32	#8490db	3544	10-20-8-1-6-1-29	7F	South Africa	PCV13	PCV7 era	Soweto	-26.2542	27.8585	2010	9	F	>18	P	2	0	2	2--0--2	<= 0.03	S	#0052e2	S	<= 0.03	S	#0052e2	<= 0.06	S	#0052e2	<= 0.06	S	#0052e2	S	<= 0.5	S	#0052e2	S	<= 0.5	S	#0052e2	neg	neg	#0052e2	neg	#0052e2	0.06
15841_2#81	ERS639287	ERS639287	11	#5d4dae	193	8-10-2-16-1-26-1	21	South Africa	NVT	PCV7 era	Agincourt	-24.8281	31.2295	2011	6	F	>18	P	2	0	2	2--0--2	<= 0.03	S	#0052e2	S	<= 0.03	S	#0052e2	<= 0.06	S	#0052e2	<= 0.06	S	#0052e2	S	<= 0.5	S	#0052e2	S	<= 0.5	S	#0052e2	neg	neg	#0052e2	neg	#0052e2	0.06
17175_6#23	ERS708115	ERS708115	32	#8490db	218	10-20-14-1-6-1-29	7F	South Africa	PCV13	PCV7 era	Soweto	-26.2542	27.8585	2010	9	F	>18	P	2	0	2	2--0--2	<= 0.03	S	#0052e2	S	<= 0.03	S	#0052e2	<= 0.06	S	#0052e2	<= 0.06	S	#0052e2	S	<= 0.5	S	#0052e2	S	<= 0.5	S	#0052e2	neg	neg	#0052e2	neg	#0052e2	0.06
17175_5#17	ERS707923	ERS707923	11	#5d4dae	193	8-10-2-16-1-26-1	21	South Africa	NVT	PCV7 era	Soweto	-26.2542	27.8585	2010	6	M	3--5	N	2	0	2	2--0--2	<= 0.03	S	#0052e2	S	<= 0.03	S	#0052e2	<= 0.06	S	#0052e2	<= 0.06	S	#0052e2	S	<= 0.5	S	#0052e2	S	<= 0.5	S	#0052e2	neg	neg	#0052e2	neg	#0052e2	0.06
17150_4#52	ERS707988	ERS707988	178	#914567	2185	1-10-9-43-5-1-6	6C	South Africa	NVT	PCV7 era	Soweto	-26.2542	27.8585	2010	7	F	3--5	P	2	0	2	2--0--2	<= 0.03	S	#0052e2	S	<= 0.03	S	#0052e2	<= 0.06	S	#0052e2	<= 0.06	S	#0052e2	S	<= 0.5	S	#0052e2	S	<= 0.5	S	#0052e2	neg	neg	#0052e2	neg	#0052e2	0.06
17150_5#5	ERS708267	ERS708267	32	#8490db	218	10-20-14-1-6-1-29	7F	South Africa	PCV13	PCV7 era	Soweto	-26.2542	27.8585	2010	7	M	3--5	N	2	0	2	2--0--2	<= 0.03	S	#0052e2	S	<= 0.03	S	#0052e2	<= 0.06	S	#0052e2	<= 0.06	S	#0052e2	S	<= 0.5	S	#0052e2	S	<= 0.5	S	#0052e2	neg	neg	#0052e2	neg	#0052e2	0.06
15841_5#29	ERS638949	ERS638949	11	#5d4dae	12602	2-8-352-16-1-26-789	18C	South Africa	PCV7	PCV7 era	Agincourt	-24.8281	31.2295	2011	5	M	3--5	NA	2	0	2	2--0--2	<= 0.03	S	#0052e2	S	<= 0.03	S	#0052e2	<= 0.06	S	#0052e2	<= 0.06	S	#0052e2	S	<= 0.5	S	#0052e2	S	<= 0.5	S	#0052e2	neg	neg	#0052e2	neg	#0052e2	0.06
15995_2#126	ERS640158	ERS640158	11	#5d4dae	193	8-10-2-16-1-26-1	21	South Africa	NVT	PCV13 era	Agincourt	-24.8281	31.2295	2013	10	M	3--5	N	2	0	2	2--0--2	<= 0.03	S	#0052e2	S	<= 0.03	S	#0052e2	<= 0.06	S	#0052e2	<= 0.06	S	#0052e2	S	<= 0.5	S	#0052e2	S	<= 0.5	S	#0052e2	neg	neg	#0052e2	neg	#0052e2	0.06
15731_8#94	ERS638729	ERS638729	11	#5d4dae	7723	2-8-352-16-1-26-1	18C	South Africa	PCV7	PCV7 era	Agincourt	-24.8281	31.2295	2009	7	M	3--5	NA	2	0	2	2--0--2	<= 0.03	S	#0052e2	S	<= 0.03	S	#0052e2	<= 0.06	S	#0052e2	<= 0.06	S	#0052e2	S	<= 0.5	S	#0052e2	S	<= 0.5	S	#0052e2	neg	neg	#0052e2	neg	#0052e2	0.06
15995_1#105	ERS639947	ERS639947	11	#5d4dae	7068	12-10-4-16-6-88-1	21	South Africa	NVT	PCV13 era	Agincourt	-24.8281	31.2295	2013	6	F	3--5	NA	2	0	2	2--0--2	<= 0.03	S	#0052e2	S	<= 0.03	S	#0052e2	<= 0.06	S	#0052e2	<= 0.06	S	#0052e2	S	<= 0.5	S	#0052e2	S	<= 0.5	S	#0052e2	neg	neg	#0052e2	neg	#0052e2	0.06
15995_2#31	ERS640064	ERS640064	11	#5d4dae	193	8-10-2-16-1-26-1	21	South Africa	NVT	PCV13 era	Agincourt	-24.8281	31.2295	2013	9	M	6--18	N	2	0	2	2--0--2	<= 0.03	S	#0052e2	S	<= 0.03	S	#0052e2	<= 0.06	S	#0052e2	<= 0.06	S	#0052e2	S	<= 0.5	S	#0052e2	S	<= 0.5	S	#0052e2	neg	neg	#0052e2	neg	#0052e2	0.06
15841_2#26	ERS639229	ERS639229	95	#58c8a9	241	25-31-4-16-32-28-44	18A	South Africa	NVT	PCV13 era	Agincourt	-24.8281	31.2295	2011	10	M	6--18	NA	2	0	2	2--0--2	<= 0.03	S	#0052e2	S	<= 0.03	S	#0052e2	<= 0.06	S	#0052e2	<= 0.06	S	#0052e2	S	<= 0.5	S	#0052e2	S	<= 0.5	S	#0052e2	neg	neg	#0052e2	neg	#0052e2	0.06
15874_1#71	ERS639095	ERS639095	133	#3bce80	11763	23-2-4-1-2-1-682	15B/15C	South Africa	NVT	PCV7 era	Agincourt	-24.8281	31.2295	2011	7	F	<=2	N	2	0	3	2--0--3	<= 0.03	S	#0052e2	S	<= 0.03	S	#0052e2	<= 0.06	S	#0052e2	<= 0.06	S	#0052e2	S	<= 0.5	S	#0052e2	S	<= 0.5	S	#0052e2	neg	neg	#0052e2	neg	#0052e2	0.06
15995_2#133	ERS640165	ERS640165	133	#3bce80	12611	23-2-547-1-2-1-682	15B/15C	South Africa	NVT	PCV13 era	Agincourt	-24.8281	31.2295	2013	10	F	<=2	N	2	0	3	2--0--3	<= 0.03	S	#0052e2	S	<= 0.03	S	#0052e2	<= 0.06	S	#0052e2	<= 0.06	S	#0052e2	S	<= 0.5	S	#0052e2	S	<= 0.5	S	#0052e2	neg	neg	#0052e2	neg	#0052e2	0.06
15731_8#93	ERS638728	ERS638728	133	#3bce80	11763	23-2-4-1-2-1-682	15B/15C	South Africa	NVT	PCV7 era	Agincourt	-24.8281	31.2295	2009	7	M	<=2	NA	2	0	3	2--0--3	<= 0.03	S	#0052e2	S	<= 0.03	S	#0052e2	<= 0.06	S	#0052e2	<= 0.06	S	#0052e2	S	<= 0.5	S	#0052e2	S	<= 0.5	S	#0052e2	R23S1-C5T	neg	#0052e2	neg	#0052e2	<= 0.25
15841_1#49	ERS638834	ERS638834	133	#3bce80	11763	23-2-4-1-2-1-682	15B/15C	South Africa	NVT	PCV7 era	Agincourt	-24.8281	31.2295	2009	8	F	<=2	N	2	0	3	2--0--3	<= 0.03	S	#0052e2	S	<= 0.03	S	#0052e2	<= 0.06	S	#0052e2	<= 0.06	S	#0052e2	S	<= 0.5	S	#0052e2	S	<= 0.5	S	#0052e2	neg	neg	#0052e2	neg	#0052e2	0.06
15873_1#18	ERS639124	ERS639124	133	#3bce80	11763	23-2-4-1-2-1-682	15B/15C	South Africa	NVT	PCV7 era	Agincourt	-24.8281	31.2295	2011	7	F	<=2	NA	2	0	3	2--0--3	<= 0.03	S	#0052e2	S	<= 0.03	S	#0052e2	<= 0.06	S	#0052e2	<= 0.06	S	#0052e2	S	<= 0.5	S	#0052e2	S	<= 0.5	S	#0052e2	neg	neg	#0052e2	neg	#0052e2	0.06
15995_1#106	ERS639948	ERS639948	133	#3bce80	11763	23-2-4-1-2-1-682	15B/15C	South Africa	NVT	PCV13 era	Agincourt	-24.8281	31.2295	2013	7	F	<=2	NA	2	0	3	2--0--3	<= 0.03	S	#0052e2	S	<= 0.03	S	#0052e2	<= 0.06	S	#0052e2	<= 0.06	S	#0052e2	S	<= 0.5	S	#0052e2	S	<= 0.5	S	#0052e2	neg	neg	#0052e2	neg	#0052e2	0.06
15995_1#31	ERS638761	ERS638761	133	#3bce80	11763	23-2-4-1-2-1-682	15B/15C	South Africa	NVT	PCV7 era	Agincourt	-24.8281	31.2295	2009	8	M	<=2	NA	2	0	3	2--0--3	<= 0.03	S	#0052e2	S	<= 0.03	S	#0052e2	<= 0.06	S	#0052e2	<= 0.06	S	#0052e2	S	<= 0.5	S	#0052e2	S	<= 0.5	S	#0052e2	neg	neg	#0052e2	neg	#0052e2	0.06
15731_8#31	ERS638666	ERS638666	37	#da3a83	4929	2-62-1-25-6-20-14	6B	South Africa	PCV7	PCV7 era	Agincourt	-24.8281	31.2295	2009	7	F	<=2	NA	2	0	3	2--0--3	<= 0.03	S	#0052e2	S	<= 0.03	S	#0052e2	<= 0.06	S	#0052e2	<= 0.06	S	#0052e2	S	<= 0.5	S	#0052e2	S	<= 0.5	S	#0052e2	neg	neg	#0052e2	neg	#0052e2	0.06
15731_8#65	ERS638700	ERS638700	37	#da3a83	4929	2-62-1-25-6-20-14	6B	South Africa	PCV7	PCV7 era	Agincourt	-24.8281	31.2295	2009	6	M	<=2	NA	2	0	3	2--0--3	<= 0.03	S	#0052e2	S	<= 0.03	S	#0052e2	<= 0.06	S	#0052e2	<= 0.06	S	#0052e2	S	<= 0.5	S	#0052e2	S	<= 0.5	S	#0052e2	neg	neg	#0052e2	neg	#0052e2	0.06
15731_8#66	ERS638701	ERS638701	37	#da3a83	4929	2-62-1-25-6-20-14	6B	South Africa	PCV7	PCV7 era	Agincourt	-24.8281	31.2295	2009	7	F	<=2	N	2	0	3	2--0--3	<= 0.03	S	#0052e2	S	<= 0.03	S	#0052e2	<= 0.06	S	#0052e2	<= 0.06	S	#0052e2	S	<= 0.5	S	#0052e2	S	<= 0.5	S	#0052e2	neg	neg	#0052e2	neg	#0052e2	0.06
15841_1#81	ERS638878	ERS638878	37	#da3a83	4929	2-62-1-25-6-20-14	6B	South Africa	PCV7	PCV7 era	Agincourt	-24.8281	31.2295	2009	7	F	<=2	N	2	0	3	2--0--3	<= 0.03	S	#0052e2	S	<= 0.03	S	#0052e2	<= 0.06	S	#0052e2	<= 0.06	S	#0052e2	S	<= 0.5	S	#0052e2	S	<= 0.5	S	#0052e2	neg	neg	#0052e2	neg	#0052e2	0.06
15841_1#82	ERS638879	ERS638879	37	#da3a83	4929	2-62-1-25-6-20-14	6B	South Africa	PCV7	PCV7 era	Agincourt	-24.8281	31.2295	2009	9	M	<=2	NA	2	0	3	2--0--3	<= 0.03	S	#0052e2	S	<= 0.03	S	#0052e2	<= 0.06	S	#0052e2	<= 0.06	S	#0052e2	S	<= 0.5	S	#0052e2	S	<= 0.5	S	#0052e2	neg	neg	#0052e2	neg	#0052e2	0.06
15841_3#9	ERS639757	ERS639757	37	#da3a83	4929	2-62-1-25-6-20-14	6B	South Africa	PCV7	PCV7 era	Agincourt	-24.8281	31.2295	2011	6	F	<=2	N	2	0	3	2--0--3	<= 0.03	S	#0052e2	S	<= 0.03	S	#0052e2	<= 0.06	S	#0052e2	<= 0.06	S	#0052e2	S	<= 0.5	S	#0052e2	S	<= 0.5	S	#0052e2	neg	neg	#0052e2	neg	#0052e2	0.06
15873_1#52	ERS639162	ERS639162	37	#da3a83	4929	2-62-1-25-6-20-14	6B	South Africa	PCV7	PCV13 era	Agincourt	-24.8281	31.2295	2011	9	M	<=2	NA	2	0	3	2--0--3	<= 0.03	S	#0052e2	S	<= 0.03	S	#0052e2	<= 0.06	S	#0052e2	<= 0.06	S	#0052e2	S	<= 0.5	S	#0052e2	S	<= 0.5	S	#0052e2	neg	neg	#0052e2	neg	#0052e2	0.06
15873_1#67	ERS639177	ERS639177	171	#6cc6a5	3473	7-5-1-2-6-1-14	6B	South Africa	PCV7	PCV13 era	Agincourt	-24.8281	31.2295	2011	8	F	<=2	N	2	0	3	2--0--3	<= 0.03	S	#0052e2	S	<= 0.03	S	#0052e2	<= 0.06	S	#0052e2	<= 0.06	S	#0052e2	S	<= 0.5	S	#0052e2	S	<= 0.5	S	#0052e2	neg	neg	#0052e2	neg	#0052e2	0.06
15995_1#23	ERS638753	ERS638753	37	#da3a83	4929	2-62-1-25-6-20-14	6B	South Africa	PCV7	PCV7 era	Agincourt	-24.8281	31.2295	2009	8	M	<=2	NA	2	0	3	2--0--3	<= 0.03	S	#0052e2	S	<= 0.03	S	#0052e2	<= 0.06	S	#0052e2	<= 0.06	S	#0052e2	S	<= 0.5	S	#0052e2	S	<= 0.5	S	#0052e2	neg	neg	#0052e2	neg	#0052e2	0.06
15995_1#42	ERS638791	ERS638791	37	#da3a83	4929	2-62-1-25-6-20-14	6B	South Africa	PCV7	PCV7 era	Agincourt	-24.8281	31.2295	2009	10	F	<=2	NA	2	0	3	2--0--3	<= 0.03	S	#0052e2	S	<= 0.03	S	#0052e2	<= 0.06	S	#0052e2	<= 0.06	S	#0052e2	S	<= 0.5	S	#0052e2	S	<= 0.5	S	#0052e2	neg	neg	#0052e2	neg	#0052e2	0.06
15841_4#57	ERS639900	ERS639900	133	#3bce80	11763	23-2-4-1-2-1-682	15B/15C	South Africa	NVT	PCV13 era	Agincourt	-24.8281	31.2295	2011	9	F	<=2	NA	2	0	3	2--0--3	<= 0.03	S	#0052e2	S	<= 0.03	S	#0052e2	<= 0.06	S	#0052e2	<= 0.06	S	#0052e2	S	<= 0.5	S	#0052e2	S	<= 0.5	S	#0052e2	neg	neg	#0052e2	neg	#0052e2	0.06
15995_1#62	ERS638859	ERS638859	133	#3bce80	11763	23-2-4-1-2-1-682	15B/15C	South Africa	NVT	PCV7 era	Agincourt	-24.8281	31.2295	2009	8	F	<=2	NA	2	0	3	2--0--3	<= 0.03	S	#0052e2	S	<= 0.03	S	#0052e2	<= 0.06	S	#0052e2	<= 0.06	S	#0052e2	S	<= 0.5	S	#0052e2	S	<= 0.5	S	#0052e2	neg	neg	#0052e2	neg	#0052e2	0.06
17138_3#61	ERS708562	ERS708562	133	#3bce80	11763	23-2-4-1-2-1-682	15B/15C	South Africa	NVT	PCV7 era	Soweto	-26.2542	27.8585	2010	11	M	<=2	P	2	0	3	2--0--3	<= 0.03	S	#0052e2	S	<= 0.03	S	#0052e2	<= 0.06	S	#0052e2	<= 0.06	S	#0052e2	S	<= 0.5	S	#0052e2	S	<= 0.5	S	#0052e2	neg	neg	#0052e2	neg	#0052e2	0.06
15841_1#25	ERS638799	ERS638799	37	#da3a83	4929	2-62-1-25-6-20-14	6B	South Africa	PCV7	PCV7 era	Agincourt	-24.8281	31.2295	2009	9	M	<=2	NA	2	0	3	2--0--3	<= 0.03	S	#0052e2	S	<= 0.03	S	#0052e2	<= 0.06	S	#0052e2	<= 0.06	S	#0052e2	S	<= 0.5	S	#0052e2	S	<= 0.5	S	#0052e2	neg	neg	#0052e2	neg	#0052e2	0.06
17175_6#78	ERS708231	ERS708231	37	#da3a83	4929	2-62-1-25-6-20-14	6B	South Africa	PCV7	PCV7 era	Soweto	-26.2542	27.8585	2010	6	F	>18	N	2	0	3	2--0--3	<= 0.03	S	#0052e2	S	<= 0.03	S	#0052e2	<= 0.06	S	#0052e2	<= 0.06	S	#0052e2	S	<= 0.5	S	#0052e2	S	<= 0.5	S	#0052e2	neg	neg	#0052e2	neg	#0052e2	0.06
15995_1#25	ERS638755	ERS638755	133	#3bce80	11763	23-2-4-1-2-1-682	15B/15C	South Africa	NVT	PCV7 era	Agincourt	-24.8281	31.2295	2009	10	M	3--5	NA	2	0	3	2--0--3	<= 0.03	S	#0052e2	S	<= 0.03	S	#0052e2	<= 0.06	S	#0052e2	<= 0.06	S	#0052e2	S	<= 0.5	S	#0052e2	S	<= 0.5	S	#0052e2	neg	neg	#0052e2	neg	#0052e2	0.06
15841_3#60	ERS639808	ERS639808	133	#3bce80	11763	23-2-4-1-2-1-682	15B/15C	South Africa	NVT	PCV13 era	Agincourt	-24.8281	31.2295	2011	9	F	3--5	NA	2	0	3	2--0--3	<= 0.03	S	#0052e2	S	<= 0.03	S	#0052e2	<= 0.06	S	#0052e2	<= 0.06	S	#0052e2	S	<= 0.5	S	#0052e2	S	<= 0.5	S	#0052e2	neg	neg	#0052e2	neg	#0052e2	0.06
17150_5#30	ERS708131	ERS708131	133	#3bce80	11763	23-2-4-1-2-1-682	15B/15C	South Africa	NVT	PCV7 era	Soweto	-26.2542	27.8585	2010	8	M	3--5	P	2	0	3	2--0--3	<= 0.03	S	#0052e2	S	<= 0.03	S	#0052e2	<= 0.06	S	#0052e2	<= 0.06	S	#0052e2	S	<= 0.5	S	#0052e2	S	<= 0.5	S	#0052e2	neg	neg	#0052e2	neg	#0052e2	0.06
15995_1#32	ERS638762	ERS638762	37	#da3a83	4929	2-62-1-25-6-20-14	6B	South Africa	PCV7	PCV7 era	Agincourt	-24.8281	31.2295	2009	9	M	3--5	NA	2	0	3	2--0--3	<= 0.03	S	#0052e2	S	<= 0.03	S	#0052e2	<= 0.06	S	#0052e2	<= 0.06	S	#0052e2	S	<= 0.5	S	#0052e2	S	<= 0.5	S	#0052e2	neg	neg	#0052e2	neg	#0052e2	0.06
15841_5#31	ERS638951	ERS638951	133	#3bce80	11763	23-2-4-1-2-1-682	15B/15C	South Africa	NVT	PCV7 era	Agincourt	-24.8281	31.2295	2011	6	F	6--18	P	2	0	3	2--0--3	<= 0.03	S	#0052e2	S	<= 0.03	S	#0052e2	<= 0.06	S	#0052e2	<= 0.06	S	#0052e2	S	<= 0.5	S	#0052e2	S	<= 0.5	S	#0052e2	ERMB	neg	#0052e2	pos	#ff2722	> 32
15995_1#10	ERS638740	ERS638740	133	#3bce80	11763	23-2-4-1-2-1-682	15B/15C	South Africa	NVT	PCV7 era	Agincourt	-24.8281	31.2295	2009	10	M	6--18	NA	2	0	3	2--0--3	<= 0.03	S	#0052e2	S	<= 0.03	S	#0052e2	<= 0.06	S	#0052e2	<= 0.06	S	#0052e2	S	<= 0.5	S	#0052e2	S	<= 0.5	S	#0052e2	neg	neg	#0052e2	neg	#0052e2	0.06
15841_4#89	ERS639932	ERS639932	133	#3bce80	11763	23-2-4-1-2-1-682	15B/15C	South Africa	NVT	PCV13 era	Agincourt	-24.8281	31.2295	2011	9	F	6--18	NA	2	0	3	2--0--3	<= 0.03	S	#0052e2	S	<= 0.03	S	#0052e2	<= 0.06	S	#0052e2	<= 0.06	S	#0052e2	S	<= 0.5	S	#0052e2	S	<= 0.5	S	#0052e2	neg	neg	#0052e2	neg	#0052e2	0.06
15841_3#80	ERS639828	ERS639828	171	#6cc6a5	12599	7-5-1-2-6-720-14	6B	South Africa	PCV7	PCV13 era	Agincourt	-24.8281	31.2295	2011	8	M	<=2	N	2	0	53	2--0--53	<= 0.03	S	#0052e2	S	<= 0.03	S	#0052e2	<= 0.06	S	#0052e2	<= 0.06	S	#0052e2	S	<= 0.5	S	#0052e2	S	<= 0.5	S	#0052e2	neg	neg	#0052e2	neg	#0052e2	0.06
15995_2#70	ERS640103	ERS640103	178	#914567	7345	1-10-9-43-15-1-17	6C	South Africa	NVT	PCV13 era	Agincourt	-24.8281	31.2295	2013	9	M	3--5	N	2	0	53	2--0--53	<= 0.03	S	#0052e2	S	<= 0.03	S	#0052e2	<= 0.06	S	#0052e2	<= 0.06	S	#0052e2	S	<= 0.5	S	#0052e2	S	<= 0.5	S	#0052e2	neg	neg	#0052e2	neg	#0052e2	0.06
15841_5#20	ERS638940	ERS638940	7	#db75f1	2319	1-8-9-4-6-4-6	23A	South Africa	NVT	PCV7 era	Agincourt	-24.8281	31.2295	2011	5	M	<=2	N	2	0	6	2--0--6	<= 0.03	S	#0052e2	S	<= 0.03	S	#0052e2	<= 0.06	S	#0052e2	<= 0.06	S	#0052e2	S	<= 0.5	S	#0052e2	S	<= 0.5	S	#0052e2	neg	neg	#0052e2	neg	#0052e2	0.06
15841_2#77	ERS639283	ERS639283	7	#db75f1	2319	1-8-9-4-6-4-6	23A	South Africa	NVT	PCV13 era	Agincourt	-24.8281	31.2295	2011	10	F	<=2	NA	2	0	6	2--0--6	<= 0.03	S	#0052e2	S	<= 0.03	S	#0052e2	<= 0.06	S	#0052e2	<= 0.06	S	#0052e2	S	<= 0.5	S	#0052e2	S	<= 0.5	S	#0052e2	neg	neg	#0052e2	neg	#0052e2	0.06
15995_2#59	ERS640092	ERS640092	7	#db75f1	2319	1-8-9-4-6-4-6	23A	South Africa	NVT	PCV13 era	Agincourt	-24.8281	31.2295	2013	8	M	<=2	N	2	0	6	2--0--6	<= 0.03	S	#0052e2	S	<= 0.03	S	#0052e2	<= 0.06	S	#0052e2	<= 0.06	S	#0052e2	S	<= 0.5	S	#0052e2	S	<= 0.5	S	#0052e2	neg	neg	#0052e2	neg	#0052e2	0.06
17150_5#44	ERS708157	ERS708157	7	#db75f1	2319	1-8-9-4-6-4-6	23A	South Africa	NVT	PCV7 era	Soweto	-26.2542	27.8585	2010	7	M	<=2	P	2	0	6	2--0--6	<= 0.03	S	#0052e2	S	<= 0.03	S	#0052e2	<= 0.06	S	#0052e2	<= 0.06	S	#0052e2	S	<= 0.5	S	#0052e2	S	<= 0.5	S	#0052e2	neg	neg	#0052e2	neg	#0052e2	0.06
17175_4#90	ERS707881	ERS707881	7	#db75f1	2319	1-8-9-4-6-4-6	23A	South Africa	NVT	PCV13 era	Soweto	-26.2542	27.8585	2012	9	F	<=2	N	2	0	6	2--0--6	<= 0.03	S	#0052e2	S	<= 0.03	S	#0052e2	<= 0.06	S	#0052e2	<= 0.06	S	#0052e2	S	<= 0.5	S	#0052e2	S	<= 0.5	S	#0052e2	neg	neg	#0052e2	neg	#0052e2	0.06
17138_3#90	ERS708621	ERS708621	7	#db75f1	2319	1-8-9-4-6-4-6	23A	South Africa	NVT	PCV13 era	Soweto	-26.2542	27.8585	2012	9	F	>18	N	2	0	6	2--0--6	<= 0.03	S	#0052e2	S	<= 0.03	S	#0052e2	<= 0.06	S	#0052e2	<= 0.06	S	#0052e2	S	<= 0.5	S	#0052e2	S	<= 0.5	S	#0052e2	neg	neg	#0052e2	neg	#0052e2	0.06
17175_7#6	ERS708266	ERS708266	7	#db75f1	2319	1-8-9-4-6-4-6	23A	South Africa	NVT	PCV7 era	Soweto	-26.2542	27.8585	2010	7	F	>18	P	2	0	6	2--0--6	<= 0.03	S	#0052e2	S	<= 0.03	S	#0052e2	<= 0.06	S	#0052e2	<= 0.06	S	#0052e2	S	<= 0.5	S	#0052e2	S	<= 0.5	S	#0052e2	neg	neg	#0052e2	neg	#0052e2	0.06
17175_4#26	ERS707756	ERS707756	7	#db75f1	12139	1-8-9-4-6-4-769	23A	South Africa	NVT	PCV13 era	Soweto	-26.2542	27.8585	2012	6	F	3--5	P	2	0	6	2--0--6	<= 0.03	S	#0052e2	S	<= 0.03	S	#0052e2	<= 0.06	S	#0052e2	<= 0.06	S	#0052e2	S	<= 0.5	S	#0052e2	S	<= 0.5	S	#0052e2	neg	neg	#0052e2	neg	#0052e2	0.06
17150_5#38	ERS708146	ERS708146	7	#db75f1	2319	1-8-9-4-6-4-6	23A	South Africa	NVT	PCV7 era	Soweto	-26.2542	27.8585	2010	8	F	3--5	N	2	0	6	2--0--6	<= 0.03	S	#0052e2	S	<= 0.03	S	#0052e2	<= 0.06	S	#0052e2	<= 0.06	S	#0052e2	S	<= 0.5	S	#0052e2	S	<= 0.5	S	#0052e2	neg	neg	#0052e2	neg	#0052e2	0.06
17059_6#86	ERS707683	ERS707683	7	#db75f1	12122	1-8-9-4-6-4-761	23A	South Africa	NVT	PCV13 era	Soweto	-26.2542	27.8585	2012	5	M	6--18	P	2	0	6	2--0--6	<= 0.03	S	#0052e2	S	<= 0.03	S	#0052e2	<= 0.06	S	#0052e2	<= 0.06	S	#0052e2	S	<= 0.5	S	#0052e2	S	<= 0.5	S	#0052e2	neg	neg	#0052e2	neg	#0052e2	0.06
15841_5#54	ERS638974	ERS638974	25	#8d439a	8687	1-32-97-5-10-88-18	15B/15C	South Africa	NVT	PCV7 era	Agincourt	-24.8281	31.2295	2011	6	M	<=2	NA	2	0	NEW	2--0--gps149	0.06	S	#0052e2	S	<= 0.03	S	#0052e2	<= 0.06	S	#0052e2	<= 0.06	S	#0052e2	S	<= 0.5	S	#0052e2	S	<= 0.5	S	#0052e2	neg	neg	#0052e2	neg	#0052e2	0.06
15841_5#70	ERS638990	ERS638990	25	#8d439a	8687	1-32-97-5-10-88-18	15B/15C	South Africa	NVT	PCV7 era	Agincourt	-24.8281	31.2295	2011	6	F	<=2	NA	2	0	NEW	2--0--gps149	0.06	S	#0052e2	S	<= 0.03	S	#0052e2	<= 0.06	S	#0052e2	<= 0.06	S	#0052e2	S	<= 0.5	S	#0052e2	S	<= 0.5	S	#0052e2	neg	neg	#0052e2	neg	#0052e2	0.06
15874_1#13	ERS639028	ERS639028	25	#8d439a	8687	1-32-97-5-10-88-18	15B/15C	South Africa	NVT	PCV7 era	Agincourt	-24.8281	31.2295	2011	5	M	<=2	NA	2	0	NEW	2--0--gps212	0.06	S	#0052e2	S	<= 0.03	S	#0052e2	<= 0.06	S	#0052e2	<= 0.06	S	#0052e2	S	<= 0.5	S	#0052e2	S	<= 0.5	S	#0052e2	neg	neg	#0052e2	neg	#0052e2	0.06
15874_1#19	ERS639034	ERS639034	11	#5d4dae	193	8-10-2-16-1-26-1	21	South Africa	NVT	PCV7 era	Agincourt	-24.8281	31.2295	2009	10	F	<=2	NA	2	0	308	2--0--308	<= 0.03	S	#0052e2	S	<= 0.03	S	#0052e2	<= 0.06	S	#0052e2	<= 0.06	S	#0052e2	S	<= 0.5	S	#0052e2	S	<= 0.5	S	#0052e2	neg	neg	#0052e2	neg	#0052e2	0.06
17175_5#77	ERS708045	ERS708045	13	#bc5fd1	2285	7-9-4-13-15-20-28	6A	South Africa	PCV13	PCV7 era	Soweto	-26.2542	27.8585	2010	7	M	<=2	N	2	0	456	2--0--456	0.12	R	#ff2722	S	0.06	S	#0052e2	<= 0.06	S	#0052e2	0.12	S	#0052e2	S	<= 0.5	S	#0052e2	S	<= 0.5	S	#0052e2	neg	neg	#0052e2	neg	#0052e2	0.06
15841_2#42	ERS639247	ERS639247	13	#bc5fd1	4957	7-9-4-13-15-20-27	6A	South Africa	PCV13	PCV13 era	Agincourt	-24.8281	31.2295	2011	9	M	6--18	NA	2	0	456	2--0--456	0.12	R	#ff2722	S	0.06	S	#0052e2	<= 0.06	S	#0052e2	0.12	S	#0052e2	S	<= 0.5	S	#0052e2	S	<= 0.5	S	#0052e2	neg	neg	#0052e2	neg	#0052e2	0.06
17175_4#87	ERS707873	ERS707873	61	#64dd58	8835	10-16-54-1-9-3-75	17F	South Africa	NVT	PCV13 era	Soweto	-26.2542	27.8585	2013	1	M	<=2	N	2	0	418	2--0--418	0.06	S	#0052e2	S	<= 0.03	S	#0052e2	<= 0.06	S	#0052e2	<= 0.06	S	#0052e2	S	<= 0.5	S	#0052e2	S	<= 0.5	S	#0052e2	neg	neg	#0052e2	neg	#0052e2	0.06
17175_6#25	ERS708119	ERS708119	61	#64dd58	11744	10-457-54-1-9-3-75	17F	South Africa	NVT	PCV7 era	Soweto	-26.2542	27.8585	2010	6	M	<=2	N	2	0	418	2--0--418	0.06	S	#0052e2	S	<= 0.03	S	#0052e2	<= 0.06	S	#0052e2	<= 0.06	S	#0052e2	S	<= 0.5	S	#0052e2	S	<= 0.5	S	#0052e2	neg	neg	#0052e2	neg	#0052e2	0.06
17175_6#54	ERS708177	ERS708177	61	#64dd58	8835	10-16-54-1-9-3-75	17F	South Africa	NVT	PCV7 era	Soweto	-26.2542	27.8585	2010	9	M	<=2	N	2	0	418	2--0--418	0.06	S	#0052e2	S	<= 0.03	S	#0052e2	<= 0.06	S	#0052e2	<= 0.06	S	#0052e2	S	<= 0.5	S	#0052e2	S	<= 0.5	S	#0052e2	neg	neg	#0052e2	neg	#0052e2	0.06
15841_2#70	ERS639276	ERS639276	61	#64dd58	11744	10-457-54-1-9-3-75	17F	South Africa	NVT	PCV13 era	Agincourt	-24.8281	31.2295	2011	10	M	<=2	NA	2	0	418	2--0--418	0.06	S	#0052e2	S	<= 0.03	S	#0052e2	<= 0.06	S	#0052e2	<= 0.06	S	#0052e2	S	<= 0.5	S	#0052e2	S	<= 0.5	S	#0052e2	neg	neg	#0052e2	neg	#0052e2	0.06
17138_4#15	ERS708652	ERS708652	61	#64dd58	8835	10-16-54-1-9-3-75	17F	South Africa	NVT	PCV7 era	Soweto	-26.2542	27.8585	2010	10	F	<=2	N	2	0	418	2--0--418	0.06	S	#0052e2	S	<= 0.03	S	#0052e2	<= 0.06	S	#0052e2	<= 0.06	S	#0052e2	S	<= 0.5	S	#0052e2	S	<= 0.5	S	#0052e2	neg	neg	#0052e2	neg	#0052e2	0.06
17138_4#59	ERS708696	ERS708696	61	#64dd58	8835	10-16-54-1-9-3-75	17F	South Africa	NVT	PCV13 era	Soweto	-26.2542	27.8585	2012	8	F	<=2	N	2	0	418	2--0--418	0.06	S	#0052e2	S	<= 0.03	S	#0052e2	<= 0.06	S	#0052e2	<= 0.06	S	#0052e2	S	<= 0.5	S	#0052e2	S	<= 0.5	S	#0052e2	neg	neg	#0052e2	neg	#0052e2	0.06
17175_4#32	ERS707767	ERS707767	61	#64dd58	8835	10-16-54-1-9-3-75	17F	South Africa	NVT	PCV13 era	Soweto	-26.2542	27.8585	2013	1	F	<=2	N	2	0	418	2--0--418	0.06	S	#0052e2	S	<= 0.03	S	#0052e2	<= 0.06	S	#0052e2	<= 0.06	S	#0052e2	S	<= 0.5	S	#0052e2	S	<= 0.5	S	#0052e2	neg	neg	#0052e2	neg	#0052e2	0.06
17059_7#83	ERS707684	ERS707684	61	#64dd58	11744	10-457-54-1-9-3-75	17F	South Africa	NVT	PCV13 era	Soweto	-26.2542	27.8585	2012	7	F	>18	P	2	0	418	2--0--418	0.06	S	#0052e2	S	<= 0.03	S	#0052e2	<= 0.06	S	#0052e2	<= 0.06	S	#0052e2	S	<= 0.5	S	#0052e2	S	<= 0.5	S	#0052e2	neg	neg	#0052e2	neg	#0052e2	0.06
17059_8#27	ERS707757	ERS707757	61	#64dd58	8829	10-16-54-1-9-1-75	17F	South Africa	NVT	PCV13 era	Soweto	-26.2542	27.8585	2012	7	F	>18	P	2	0	418	2--0--418	0.06	S	#0052e2	S	<= 0.03	S	#0052e2	<= 0.06	S	#0052e2	<= 0.06	S	#0052e2	S	<= 0.5	S	#0052e2	S	<= 0.5	S	#0052e2	neg	neg	#0052e2	neg	#0052e2	0.06
15841_4#47	ERS639890	ERS639890	61	#64dd58	8835	10-16-54-1-9-3-75	17F	South Africa	NVT	PCV13 era	Agincourt	-24.8281	31.2295	2013	6	F	3--5	N	2	0	418	2--0--418	0.06	S	#0052e2	S	<= 0.03	S	#0052e2	<= 0.06	S	#0052e2	<= 0.06	S	#0052e2	S	<= 0.5	S	#0052e2	S	<= 0.5	S	#0052e2	neg	neg	#0052e2	neg	#0052e2	0.06
17138_4#91	ERS708728	ERS708728	61	#64dd58	8835	10-16-54-1-9-3-75	17F	South Africa	NVT	PCV13 era	Agincourt	-24.8281	31.2295	2013	7	M	3--5	NA	2	0	418	2--0--418	0.06	S	#0052e2	S	<= 0.03	S	#0052e2	<= 0.06	S	#0052e2	<= 0.06	S	#0052e2	S	<= 0.5	S	#0052e2	S	<= 0.5	S	#0052e2	neg	neg	#0052e2	neg	#0052e2	0.06
18090_5#40	ERS708195	ERS708195	61	#64dd58	8835	10-16-54-1-9-3-75	17F	South Africa	NVT	PCV7 era	Soweto	-26.2542	27.8585	2010	9	F	3--5	P	2	0	418	2--0--418	0.06	S	#0052e2	S	<= 0.03	S	#0052e2	<= 0.06	S	#0052e2	<= 0.06	S	#0052e2	S	<= 0.5	S	#0052e2	S	<= 0.5	S	#0052e2	neg	neg	#0052e2	neg	#0052e2	0.06
17150_5#92	ERS708252	ERS708252	61	#64dd58	11097	10-16-54-106-15-1-75	17F	South Africa	NVT	PCV7 era	Soweto	-26.2542	27.8585	2010	7	F	6--18	P	2	0	418	2--0--418	0.06	S	#0052e2	S	<= 0.03	S	#0052e2	<= 0.06	S	#0052e2	<= 0.06	S	#0052e2	S	<= 0.5	S	#0052e2	S	<= 0.5	S	#0052e2	neg	neg	#0052e2	neg	#0052e2	0.06
15995_2#83	ERS640116	ERS640116	61	#64dd58	8835	10-16-54-1-9-3-75	17F	South Africa	NVT	PCV13 era	Agincourt	-24.8281	31.2295	2013	7	M	6--18	N	2	0	418	2--0--418	0.06	S	#0052e2	S	<= 0.03	S	#0052e2	<= 0.06	S	#0052e2	<= 0.06	S	#0052e2	S	<= 0.5	S	#0052e2	S	<= 0.5	S	#0052e2	neg	neg	#0052e2	neg	#0052e2	0.06
15841_1#75	ERS638870	ERS638870	61	#64dd58	8835	10-16-54-1-9-3-75	17F	South Africa	NVT	PCV7 era	Agincourt	-24.8281	31.2295	2009	9	M	6--18	NA	2	0	418	2--0--418	0.06	S	#0052e2	S	<= 0.03	S	#0052e2	<= 0.06	S	#0052e2	<= 0.06	S	#0052e2	S	<= 0.5	S	#0052e2	S	<= 0.5	S	#0052e2	neg	neg	#0052e2	neg	#0052e2	0.06
15873_1#42	ERS639152	ERS639152	25	#8d439a	8687	1-32-97-5-10-88-18	15B/15C	South Africa	NVT	PCV7 era	Agincourt	-24.8281	31.2295	2011	7	F	<=2	NA	2	0	394	2--0--394	0.06	S	#0052e2	S	<= 0.03	S	#0052e2	<= 0.06	S	#0052e2	<= 0.06	S	#0052e2	S	<= 0.5	S	#0052e2	S	<= 0.5	S	#0052e2	neg	neg	#0052e2	neg	#0052e2	0.06
15873_1#63	ERS639173	ERS639173	25	#8d439a	8687	1-32-97-5-10-88-18	15B/15C	South Africa	NVT	PCV7 era	Agincourt	-24.8281	31.2295	2009	9	F	<=2	NA	2	0	394	2--0--394	0.06	S	#0052e2	S	<= 0.03	S	#0052e2	<= 0.06	S	#0052e2	<= 0.06	S	#0052e2	S	<= 0.5	S	#0052e2	S	<= 0.5	S	#0052e2	neg	neg	#0052e2	neg	#0052e2	0.06
17059_7#82	ERS707682	ERS707682	25	#8d439a	8687	1-32-97-5-10-88-18	15B/15C	South Africa	NVT	PCV13 era	Soweto	-26.2542	27.8585	2012	5	F	<=2	N	2	0	394	2--0--394	0.06	S	#0052e2	S	<= 0.03	S	#0052e2	<= 0.06	S	#0052e2	<= 0.06	S	#0052e2	S	<= 0.5	S	#0052e2	S	<= 0.5	S	#0052e2	neg	neg	#0052e2	neg	#0052e2	0.06
17059_8#33	ERS707770	ERS707770	25	#8d439a	8687	1-32-97-5-10-88-18	15B/15C	South Africa	NVT	PCV13 era	Soweto	-26.2542	27.8585	2012	9	F	<=2	N	2	0	394	2--0--394	0.06	S	#0052e2	S	<= 0.03	S	#0052e2	<= 0.06	S	#0052e2	<= 0.06	S	#0052e2	S	<= 0.5	S	#0052e2	S	<= 0.5	S	#0052e2	neg	neg	#0052e2	neg	#0052e2	0.06
17138_3#64	ERS708568	ERS708568	25	#8d439a	8687	1-32-97-5-10-88-18	15B/15C	South Africa	NVT	PCV13 era	Soweto	-26.2542	27.8585	2012	5	M	<=2	P	2	0	394	2--0--394	0.06	S	#0052e2	S	<= 0.03	S	#0052e2	<= 0.06	S	#0052e2	<= 0.06	S	#0052e2	S	<= 0.5	S	#0052e2	S	<= 0.5	S	#0052e2	neg	neg	#0052e2	neg	#0052e2	0.06
17150_4#3	ERS707887	ERS707887	25	#8d439a	8687	1-32-97-5-10-88-18	15B/15C	South Africa	NVT	PCV13 era	Soweto	-26.2542	27.8585	2013	1	F	<=2	N	2	0	394	2--0--394	0.06	S	#0052e2	S	<= 0.03	S	#0052e2	<= 0.06	S	#0052e2	<= 0.06	S	#0052e2	S	<= 0.5	S	#0052e2	S	<= 0.5	S	#0052e2	neg	neg	#0052e2	neg	#0052e2	0.06
17150_4#94	ERS708073	ERS708073	25	#8d439a	8687	1-32-97-5-10-88-18	15B/15C	South Africa	NVT	PCV7 era	Soweto	-26.2542	27.8585	2010	6	F	<=2	N	2	0	394	2--0--394	0.06	S	#0052e2	S	<= 0.03	S	#0052e2	<= 0.06	S	#0052e2	<= 0.06	S	#0052e2	S	<= 0.5	S	#0052e2	S	<= 0.5	S	#0052e2	neg	neg	#0052e2	neg	#0052e2	0.06
17175_4#40	ERS707782	ERS707782	25	#8d439a	8687	1-32-97-5-10-88-18	15B/15C	South Africa	NVT	PCV13 era	Soweto	-26.2542	27.8585	2013	1	F	<=2	N	2	0	394	2--0--394	0.06	S	#0052e2	S	<= 0.03	S	#0052e2	<= 0.06	S	#0052e2	<= 0.06	S	#0052e2	S	<= 0.5	S	#0052e2	S	<= 0.5	S	#0052e2	neg	neg	#0052e2	neg	#0052e2	0.06
17175_5#72	ERS708035	ERS708035	25	#8d439a	8687	1-32-97-5-10-88-18	15B/15C	South Africa	NVT	PCV7 era	Soweto	-26.2542	27.8585	2010	8	F	<=2	N	2	0	394	2--0--394	0.06	S	#0052e2	S	<= 0.03	S	#0052e2	<= 0.06	S	#0052e2	<= 0.06	S	#0052e2	S	<= 0.5	S	#0052e2	S	<= 0.5	S	#0052e2	neg	neg	#0052e2	neg	#0052e2	0.06
15731_8#92	ERS638727	ERS638727	25	#8d439a	8687	1-32-97-5-10-88-18	15B/15C	South Africa	NVT	PCV7 era	Agincourt	-24.8281	31.2295	2009	7	M	<=2	NA	2	0	394	2--0--394	0.06	S	#0052e2	S	<= 0.03	S	#0052e2	<= 0.06	S	#0052e2	<= 0.06	S	#0052e2	S	<= 0.5	S	#0052e2	S	<= 0.5	S	#0052e2	neg	neg	#0052e2	neg	#0052e2	0.06
15841_2#82	ERS639288	ERS639288	25	#8d439a	4209	1-32-97-5-6-88-18	15B/15C	South Africa	NVT	PCV13 era	Agincourt	-24.8281	31.2295	2011	9	F	<=2	NA	2	0	394	2--0--394	0.06	S	#0052e2	S	<= 0.03	S	#0052e2	<= 0.06	S	#0052e2	<= 0.06	S	#0052e2	S	<= 0.5	S	#0052e2	S	<= 0.5	S	#0052e2	neg	neg	#0052e2	neg	#0052e2	0.06
15841_3#52	ERS639800	ERS639800	25	#8d439a	8687	1-32-97-5-10-88-18	15B/15C	South Africa	NVT	PCV13 era	Agincourt	-24.8281	31.2295	2011	9	F	<=2	N	2	0	394	2--0--394	0.06	S	#0052e2	S	<= 0.03	S	#0052e2	<= 0.06	S	#0052e2	<= 0.06	S	#0052e2	S	<= 0.5	S	#0052e2	S	<= 0.5	S	#0052e2	neg	neg	#0052e2	neg	#0052e2	0.06
15841_5#52	ERS638972	ERS638972	25	#8d439a	8687	1-32-97-5-10-88-18	15B/15C	South Africa	NVT	PCV7 era	Agincourt	-24.8281	31.2295	2011	5	M	<=2	N	2	0	394	2--0--394	0.06	S	#0052e2	S	<= 0.03	S	#0052e2	<= 0.06	S	#0052e2	<= 0.06	S	#0052e2	S	<= 0.5	S	#0052e2	S	<= 0.5	S	#0052e2	neg	neg	#0052e2	neg	#0052e2	0.06
15841_5#80	ERS639000	ERS639000	25	#8d439a	8687	1-32-97-5-10-88-18	15B/15C	South Africa	NVT	PCV13 era	Agincourt	-24.8281	31.2295	2013	11	M	<=2	NA	2	0	394	2--0--394	0.06	S	#0052e2	S	<= 0.03	S	#0052e2	<= 0.06	S	#0052e2	<= 0.06	S	#0052e2	S	<= 0.5	S	#0052e2	S	<= 0.5	S	#0052e2	neg	neg	#0052e2	neg	#0052e2	0.06
15841_5#9	ERS638929	ERS638929	25	#8d439a	8687	1-32-97-5-10-88-18	15B/15C	South Africa	NVT	PCV7 era	Agincourt	-24.8281	31.2295	2009	9	M	<=2	NA	2	0	394	2--0--394	0.06	S	#0052e2	S	<= 0.03	S	#0052e2	<= 0.06	S	#0052e2	<= 0.06	S	#0052e2	S	<= 0.5	S	#0052e2	S	<= 0.5	S	#0052e2	neg	neg	#0052e2	neg	#0052e2	0.06
15873_1#76	ERS639186	ERS639186	25	#8d439a	8687	1-32-97-5-10-88-18	15B/15C	South Africa	NVT	PCV13 era	Agincourt	-24.8281	31.2295	2011	9	M	<=2	NA	2	0	394	2--0--394	0.06	S	#0052e2	S	<= 0.03	S	#0052e2	<= 0.06	S	#0052e2	<= 0.06	S	#0052e2	S	<= 0.5	S	#0052e2	S	<= 0.5	S	#0052e2	neg	neg	#0052e2	neg	#0052e2	0.06
15874_1#26	ERS639041	ERS639041	25	#8d439a	8687	1-32-97-5-10-88-18	15B/15C	South Africa	NVT	PCV7 era	Agincourt	-24.8281	31.2295	2009	10	F	<=2	NA	2	0	394	2--0--394	0.06	S	#0052e2	S	<= 0.03	S	#0052e2	<= 0.06	S	#0052e2	<= 0.06	S	#0052e2	S	<= 0.5	S	#0052e2	S	<= 0.5	S	#0052e2	neg	neg	#0052e2	neg	#0052e2	0.06
15995_2#189	ERS640221	ERS640221	25	#8d439a	8687	1-32-97-5-10-88-18	15B/15C	South Africa	NVT	PCV13 era	Agincourt	-24.8281	31.2295	2013	10	F	<=2	N	2	0	394	2--0--394	0.06	S	#0052e2	S	<= 0.03	S	#0052e2	<= 0.06	S	#0052e2	<= 0.06	S	#0052e2	S	<= 0.5	S	#0052e2	S	<= 0.5	S	#0052e2	neg	neg	#0052e2	neg	#0052e2	0.06
15995_2#54	ERS640087	ERS640087	25	#8d439a	8687	1-32-97-5-10-88-18	15B/15C	South Africa	NVT	PCV13 era	Agincourt	-24.8281	31.2295	2013	9	M	<=2	N	2	0	394	2--0--394	0.06	S	#0052e2	S	<= 0.03	S	#0052e2	<= 0.06	S	#0052e2	<= 0.06	S	#0052e2	S	<= 0.5	S	#0052e2	S	<= 0.5	S	#0052e2	neg	neg	#0052e2	neg	#0052e2	0.06
15995_2#66	ERS640099	ERS640099	25	#8d439a	12615	1-548-97-5-10-88-18	15B/15C	South Africa	NVT	PCV13 era	Agincourt	-24.8281	31.2295	2013	8	F	<=2	N	2	0	394	2--0--394	0.06	S	#0052e2	S	<= 0.03	S	#0052e2	<= 0.06	S	#0052e2	<= 0.06	S	#0052e2	S	<= 0.5	S	#0052e2	S	<= 0.5	S	#0052e2	neg	neg	#0052e2	neg	#0052e2	0.06
17059_7#66	ERS707650	ERS707650	25	#8d439a	8687	1-32-97-5-10-88-18	15B/15C	South Africa	NVT	PCV13 era	Soweto	-26.2542	27.8585	2012	5	M	<=2	N	2	0	394	2--0--394	0.06	S	#0052e2	S	<= 0.03	S	#0052e2	<= 0.06	S	#0052e2	<= 0.06	S	#0052e2	S	<= 0.5	S	#0052e2	S	<= 0.5	S	#0052e2	neg	neg	#0052e2	neg	#0052e2	0.06
17059_7#9	ERS707531	ERS707531	25	#8d439a	8687	1-32-97-5-10-88-18	15B/15C	South Africa	NVT	PCV13 era	Soweto	-26.2542	27.8585	2012	8	F	<=2	N	2	0	394	2--0--394	0.06	S	#0052e2	S	<= 0.03	S	#0052e2	<= 0.06	S	#0052e2	<= 0.06	S	#0052e2	S	<= 0.5	S	#0052e2	S	<= 0.5	S	#0052e2	neg	neg	#0052e2	neg	#0052e2	0.06
17059_8#30	ERS707763	ERS707763	25	#8d439a	8687	1-32-97-5-10-88-18	15B/15C	South Africa	NVT	PCV13 era	Soweto	-26.2542	27.8585	2012	6	F	<=2	N	2	0	394	2--0--394	0.06	S	#0052e2	S	<= 0.03	S	#0052e2	<= 0.06	S	#0052e2	<= 0.06	S	#0052e2	S	<= 0.5	S	#0052e2	S	<= 0.5	S	#0052e2	neg	neg	#0052e2	neg	#0052e2	0.06
17138_3#39	ERS708518	ERS708518	25	#8d439a	4209	1-32-97-5-6-88-18	15B/15C	South Africa	NVT	PCV13 era	Soweto	-26.2542	27.8585	2012	5	F	<=2	N	2	0	394	2--0--394	0.06	S	#0052e2	S	<= 0.03	S	#0052e2	<= 0.06	S	#0052e2	<= 0.06	S	#0052e2	S	<= 0.5	S	#0052e2	S	<= 0.5	S	#0052e2	neg	neg	#0052e2	neg	#0052e2	0.06
17138_3#53	ERS708545	ERS708545	25	#8d439a	8687	1-32-97-5-10-88-18	15B/15C	South Africa	NVT	PCV7 era	Soweto	-26.2542	27.8585	2010	11	M	<=2	P	2	0	394	2--0--394	0.06	S	#0052e2	S	<= 0.03	S	#0052e2	<= 0.06	S	#0052e2	<= 0.06	S	#0052e2	S	<= 0.5	S	#0052e2	S	<= 0.5	S	#0052e2	neg	neg	#0052e2	neg	#0052e2	0.06
15995_1#167	ERS640009	ERS640009	25	#8d439a	4209	1-32-97-5-6-88-18	15B/15C	South Africa	NVT	PCV13 era	Agincourt	-24.8281	31.2295	2013	7	M	<=2	N	2	0	394	2--0--394	0.06	S	#0052e2	S	<= 0.03	S	#0052e2	<= 0.06	S	#0052e2	<= 0.06	S	#0052e2	S	<= 0.5	S	#0052e2	S	<= 0.5	S	#0052e2	neg	neg	#0052e2	neg	#0052e2	0.06
15995_2#125	ERS640157	ERS640157	25	#8d439a	8687	1-32-97-5-10-88-18	15B/15C	South Africa	NVT	PCV13 era	Agincourt	-24.8281	31.2295	2013	10	F	<=2	N	2	0	394	2--0--394	0.06	S	#0052e2	S	<= 0.03	S	#0052e2	<= 0.06	S	#0052e2	<= 0.06	S	#0052e2	S	<= 0.5	S	#0052e2	S	<= 0.5	S	#0052e2	neg	neg	#0052e2	neg	#0052e2	0.06
15995_2#48	ERS640081	ERS640081	25	#8d439a	4209	1-32-97-5-6-88-18	15B/15C	South Africa	NVT	PCV13 era	Agincourt	-24.8281	31.2295	2013	9	F	<=2	N	2	0	394	2--0--394	0.06	S	#0052e2	S	<= 0.03	S	#0052e2	<= 0.06	S	#0052e2	<= 0.06	S	#0052e2	S	<= 0.5	S	#0052e2	S	<= 0.5	S	#0052e2	neg	neg	#0052e2	neg	#0052e2	0.06
17059_7#7	ERS707528	ERS707528	25	#8d439a	8687	1-32-97-5-10-88-18	15B/15C	South Africa	NVT	PCV13 era	Soweto	-26.2542	27.8585	2012	7	F	<=2	N	2	0	394	2--0--394	0.06	S	#0052e2	S	<= 0.03	S	#0052e2	<= 0.06	S	#0052e2	<= 0.06	S	#0052e2	S	<= 0.5	S	#0052e2	S	<= 0.5	S	#0052e2	neg	neg	#0052e2	neg	#0052e2	0.06
17138_4#78	ERS708715	ERS708715	25	#8d439a	8687	1-32-97-5-10-88-18	15B/15C	South Africa	NVT	PCV13 era	Soweto	-26.2542	27.8585	2012	9	F	<=2	N	2	0	394	2--0--394	0.06	S	#0052e2	S	<= 0.03	S	#0052e2	<= 0.06	S	#0052e2	<= 0.06	S	#0052e2	S	<= 0.5	S	#0052e2	S	<= 0.5	S	#0052e2	neg	neg	#0052e2	neg	#0052e2	0.06
17175_6#13	ERS708095	ERS708095	25	#8d439a	8687	1-32-97-5-10-88-18	15B/15C	South Africa	NVT	PCV7 era	Soweto	-26.2542	27.8585	2010	8	F	<=2	P	2	0	394	2--0--394	0.06	S	#0052e2	S	<= 0.03	S	#0052e2	<= 0.06	S	#0052e2	<= 0.06	S	#0052e2	S	<= 0.5	S	#0052e2	S	<= 0.5	S	#0052e2	neg	neg	#0052e2	neg	#0052e2	0.06
17059_6#94	ERS707699	ERS707699	25	#8d439a	8687	1-32-97-5-10-88-18	15B/15C	South Africa	NVT	PCV13 era	Soweto	-26.2542	27.8585	2012	5	F	>18	N	2	0	394	2--0--394	0.06	S	#0052e2	S	<= 0.03	S	#0052e2	<= 0.06	S	#0052e2	<= 0.06	S	#0052e2	S	<= 0.5	S	#0052e2	S	<= 0.5	S	#0052e2	neg	neg	#0052e2	neg	#0052e2	0.06
17059_8#3	ERS707707	ERS707707	25	#8d439a	4209	1-32-97-5-6-88-18	15B/15C	South Africa	NVT	PCV13 era	Soweto	-26.2542	27.8585	2012	7	F	>18	N	2	0	394	2--0--394	0.06	S	#0052e2	S	<= 0.03	S	#0052e2	<= 0.06	S	#0052e2	<= 0.06	S	#0052e2	S	<= 0.5	S	#0052e2	S	<= 0.5	S	#0052e2	neg	neg	#0052e2	neg	#0052e2	0.06
17059_8#67	ERS707842	ERS707842	25	#8d439a	8687	1-32-97-5-10-88-18	15B/15C	South Africa	NVT	PCV13 era	Soweto	-26.2542	27.8585	2012	7	F	>18	N	2	0	394	2--0--394	0.06	S	#0052e2	S	<= 0.03	S	#0052e2	<= 0.06	S	#0052e2	<= 0.06	S	#0052e2	S	<= 0.5	S	#0052e2	S	<= 0.5	S	#0052e2	neg	neg	#0052e2	neg	#0052e2	0.06
15841_5#76	ERS638996	ERS638996	25	#8d439a	8687	1-32-97-5-10-88-18	15B/15C	South Africa	NVT	PCV7 era	Agincourt	-24.8281	31.2295	2011	5	F	>18	N	2	0	394	2--0--394	0.06	S	#0052e2	S	<= 0.03	S	#0052e2	<= 0.06	S	#0052e2	<= 0.06	S	#0052e2	S	<= 0.5	S	#0052e2	S	<= 0.5	S	#0052e2	neg	neg	#0052e2	neg	#0052e2	0.06
17059_8#41	ERS707787	ERS707787	25	#8d439a	8687	1-32-97-5-10-88-18	15B/15C	South Africa	NVT	PCV13 era	Soweto	-26.2542	27.8585	2012	9	F	>18	P	2	0	394	2--0--394	0.06	S	#0052e2	S	<= 0.03	S	#0052e2	<= 0.06	S	#0052e2	<= 0.06	S	#0052e2	S	<= 0.5	S	#0052e2	S	<= 0.5	S	#0052e2	neg	neg	#0052e2	neg	#0052e2	0.06
15841_4#87	ERS639930	ERS639930	25	#8d439a	8687	1-32-97-5-10-88-18	15B/15C	South Africa	NVT	PCV13 era	Agincourt	-24.8281	31.2295	2013	7	F	>18	NA	2	0	394	2--0--394	0.06	S	#0052e2	S	<= 0.03	S	#0052e2	<= 0.06	S	#0052e2	<= 0.06	S	#0052e2	S	<= 0.5	S	#0052e2	S	<= 0.5	S	#0052e2	neg	neg	#0052e2	neg	#0052e2	0.06
17059_6#20	ERS707555	ERS707555	25	#8d439a	8687	1-32-97-5-10-88-18	15B/15C	South Africa	NVT	PCV13 era	Agincourt	-24.8281	31.2295	2013	10	F	>18	NA	2	0	394	2--0--394	0.06	S	#0052e2	S	<= 0.03	S	#0052e2	<= 0.06	S	#0052e2	<= 0.06	S	#0052e2	S	<= 0.5	S	#0052e2	S	<= 0.5	S	#0052e2	neg	neg	#0052e2	neg	#0052e2	0.06
17059_7#24	ERS707562	ERS707562	25	#8d439a	4209	1-32-97-5-6-88-18	15B/15C	South Africa	NVT	PCV13 era	Soweto	-26.2542	27.8585	2012	8	F	3--5	P	2	0	394	2--0--394	0.06	S	#0052e2	S	<= 0.03	S	#0052e2	<= 0.06	S	#0052e2	<= 0.06	S	#0052e2	S	<= 0.5	S	#0052e2	S	<= 0.5	S	#0052e2	neg	neg	#0052e2	neg	#0052e2	0.06
17059_7#55	ERS707627	ERS707627	25	#8d439a	4209	1-32-97-5-6-88-18	15B/15C	South Africa	NVT	PCV13 era	Soweto	-26.2542	27.8585	2012	7	F	3--5	P	2	0	394	2--0--394	0.06	S	#0052e2	S	<= 0.03	S	#0052e2	<= 0.06	S	#0052e2	<= 0.06	S	#0052e2	S	<= 0.5	S	#0052e2	S	<= 0.5	S	#0052e2	neg	neg	#0052e2	neg	#0052e2	0.06
17059_7#85	ERS707688	ERS707688	25	#8d439a	8687	1-32-97-5-10-88-18	15B/15C	South Africa	NVT	PCV13 era	Soweto	-26.2542	27.8585	2012	7	F	3--5	P	2	0	394	2--0--394	0.06	S	#0052e2	S	<= 0.03	S	#0052e2	<= 0.06	S	#0052e2	<= 0.06	S	#0052e2	S	<= 0.5	S	#0052e2	S	<= 0.5	S	#0052e2	neg	neg	#0052e2	neg	#0052e2	0.06
17175_5#47	ERS707987	ERS707987	25	#8d439a	8687	1-32-97-5-10-88-18	15B/15C	South Africa	NVT	PCV7 era	Soweto	-26.2542	27.8585	2010	6	F	3--5	N	2	0	394	2--0--394	0.06	S	#0052e2	S	<= 0.03	S	#0052e2	<= 0.06	S	#0052e2	<= 0.06	S	#0052e2	S	<= 0.5	S	#0052e2	S	<= 0.5	S	#0052e2	neg	neg	#0052e2	neg	#0052e2	0.06
17175_6#1	ERS708076	ERS708076	25	#8d439a	8687	1-32-97-5-10-88-18	15B/15C	South Africa	NVT	PCV7 era	Soweto	-26.2542	27.8585	2010	7	F	3--5	P	2	0	394	2--0--394	0.06	S	#0052e2	S	<= 0.03	S	#0052e2	<= 0.06	S	#0052e2	<= 0.06	S	#0052e2	S	<= 0.5	S	#0052e2	S	<= 0.5	S	#0052e2	neg	neg	#0052e2	neg	#0052e2	0.06
15995_2#71	ERS640104	ERS640104	25	#8d439a	8687	1-32-97-5-10-88-18	15B/15C	South Africa	NVT	PCV13 era	Agincourt	-24.8281	31.2295	2013	9	M	3--5	N	2	0	394	2--0--394	0.06	S	#0052e2	S	<= 0.03	S	#0052e2	<= 0.06	S	#0052e2	<= 0.06	S	#0052e2	S	<= 0.5	S	#0052e2	S	<= 0.5	S	#0052e2	neg	neg	#0052e2	neg	#0052e2	0.06
15995_2#72	ERS640105	ERS640105	25	#8d439a	8687	1-32-97-5-10-88-18	15B/15C	South Africa	NVT	PCV13 era	Agincourt	-24.8281	31.2295	2013	11	M	3--5	NA	2	0	394	2--0--394	0.06	S	#0052e2	S	<= 0.03	S	#0052e2	<= 0.06	S	#0052e2	<= 0.06	S	#0052e2	S	<= 0.5	S	#0052e2	S	<= 0.5	S	#0052e2	neg	neg	#0052e2	neg	#0052e2	0.06
17059_8#5	ERS707711	ERS707711	25	#8d439a	4209	1-32-97-5-6-88-18	15B/15C	South Africa	NVT	PCV13 era	Soweto	-26.2542	27.8585	2012	8	M	3--5	N	2	0	394	2--0--394	0.06	S	#0052e2	S	<= 0.03	S	#0052e2	<= 0.06	S	#0052e2	<= 0.06	S	#0052e2	S	<= 0.5	S	#0052e2	S	<= 0.5	S	#0052e2	neg	neg	#0052e2	neg	#0052e2	0.06
17059_8#6	ERS707713	ERS707713	25	#8d439a	8687	1-32-97-5-10-88-18	15B/15C	South Africa	NVT	PCV13 era	Soweto	-26.2542	27.8585	2012	5	M	3--5	P	2	0	394	2--0--394	0.06	S	#0052e2	S	<= 0.03	S	#0052e2	<= 0.06	S	#0052e2	<= 0.06	S	#0052e2	S	<= 0.5	S	#0052e2	S	<= 0.5	S	#0052e2	neg	neg	#0052e2	neg	#0052e2	0.06
17138_4#31	ERS708668	ERS708668	25	#8d439a	4209	1-32-97-5-6-88-18	15B/15C	South Africa	NVT	PCV13 era	Agincourt	-24.8281	31.2295	2013	10	F	3--5	NA	2	0	394	2--0--394	0.06	S	#0052e2	S	<= 0.03	S	#0052e2	<= 0.06	S	#0052e2	<= 0.06	S	#0052e2	S	<= 0.5	S	#0052e2	S	<= 0.5	S	#0052e2	neg	neg	#0052e2	neg	#0052e2	0.06
15841_5#40	ERS638960	ERS638960	25	#8d439a	8687	1-32-97-5-10-88-18	15B/15C	South Africa	NVT	PCV7 era	Agincourt	-24.8281	31.2295	2011	6	F	3--5	N	2	0	394	2--0--394	0.06	S	#0052e2	S	<= 0.03	S	#0052e2	<= 0.06	S	#0052e2	<= 0.06	S	#0052e2	S	<= 0.5	S	#0052e2	S	<= 0.5	S	#0052e2	neg	neg	#0052e2	neg	#0052e2	0.06
17059_7#89	ERS707696	ERS707696	25	#8d439a	8687	1-32-97-5-10-88-18	15B/15C	South Africa	NVT	PCV13 era	Soweto	-26.2542	27.8585	2012	9	F	3--5	P	2	0	394	2--0--394	0.06	S	#0052e2	S	<= 0.03	S	#0052e2	<= 0.06	S	#0052e2	<= 0.06	S	#0052e2	S	<= 0.5	S	#0052e2	S	<= 0.5	S	#0052e2	neg	neg	#0052e2	neg	#0052e2	0.06
15995_2#120	ERS640152	ERS640152	25	#8d439a	8687	1-32-97-5-10-88-18	15B/15C	South Africa	NVT	PCV13 era	Agincourt	-24.8281	31.2295	2013	10	M	6--18	NA	2	0	394	2--0--394	0.06	S	#0052e2	S	<= 0.03	S	#0052e2	<= 0.06	S	#0052e2	<= 0.06	S	#0052e2	S	<= 0.5	S	#0052e2	S	<= 0.5	S	#0052e2	neg	neg	#0052e2	neg	#0052e2	0.06
17059_8#26	ERS707755	ERS707755	25	#8d439a	8687	1-32-97-5-10-88-18	15B/15C	South Africa	NVT	PCV13 era	Soweto	-26.2542	27.8585	2012	10	F	6--18	P	2	0	394	2--0--394	0.06	S	#0052e2	S	<= 0.03	S	#0052e2	<= 0.06	S	#0052e2	<= 0.06	S	#0052e2	S	<= 0.5	S	#0052e2	S	<= 0.5	S	#0052e2	neg	neg	#0052e2	neg	#0052e2	0.06
17138_4#30	ERS708667	ERS708667	25	#8d439a	8687	1-32-97-5-10-88-18	15B/15C	South Africa	NVT	PCV13 era	Soweto	-26.2542	27.8585	2012	10	M	6--18	P	2	0	394	2--0--394	0.06	S	#0052e2	S	<= 0.03	S	#0052e2	<= 0.06	S	#0052e2	<= 0.06	S	#0052e2	S	<= 0.5	S	#0052e2	S	<= 0.5	S	#0052e2	neg	neg	#0052e2	neg	#0052e2	0.06
17138_4#74	ERS708711	ERS708711	25	#8d439a	8687	1-32-97-5-10-88-18	15B/15C	South Africa	NVT	PCV7 era	Soweto	-26.2542	27.8585	2010	7	M	6--18	P	2	0	394	2--0--394	0.06	S	#0052e2	S	<= 0.03	S	#0052e2	<= 0.06	S	#0052e2	<= 0.06	S	#0052e2	S	<= 0.5	S	#0052e2	S	<= 0.5	S	#0052e2	neg	neg	#0052e2	neg	#0052e2	0.06
15995_2#7	ERS640040	ERS640040	25	#8d439a	4209	1-32-97-5-6-88-18	15B/15C	South Africa	NVT	PCV13 era	Agincourt	-24.8281	31.2295	2013	9	F	6--18	NA	2	0	394	2--0--394	0.06	S	#0052e2	S	<= 0.03	S	#0052e2	<= 0.06	S	#0052e2	<= 0.06	S	#0052e2	S	<= 0.5	S	#0052e2	S	<= 0.5	S	#0052e2	neg	neg	#0052e2	neg	#0052e2	0.06
17138_3#48	ERS708535	ERS708535	506	#4b6da6	11073	12-5-4-1-25-1-14	28F	South Africa	NVT	PCV13 era	Agincourt	-24.8281	31.2295	2013	8	M	<=2	P	2	0	NEW	2--0--gps62	0.06	S	#0052e2	S	<= 0.03	S	#0052e2	<= 0.06	S	#0052e2	0.12	S	#0052e2	S	<= 0.5	S	#0052e2	S	<= 0.5	S	#0052e2	neg	neg	#0052e2	neg	#0052e2	0.06
15841_2#78	ERS639284	ERS639284	358	#e48668	11781	340-5-29-15-6-28-14	10B	South Africa	NVT	PCV13 era	Agincourt	-24.8281	31.2295	2011	10	M	<=2	NA	2	0	389	2--0--389	0.06	S	#0052e2	S	<= 0.03	S	#0052e2	<= 0.06	S	#0052e2	<= 0.06	S	#0052e2	S	<= 0.5	S	#0052e2	S	<= 0.5	S	#0052e2	neg	neg	#0052e2	neg	#0052e2	0.06
15841_1#6	ERS638772	ERS638772	17	#e55abe	10634	1-5-19-1-14-20-199	19A	South Africa	PCV13	PCV7 era	Agincourt	-24.8281	31.2295	2009	6	F	<=2	NA	2	13	19	2--13--19	0.12	R	#ff2722	S	0.12	S	#0052e2	<= 0.06	S	#0052e2	0.12	S	#0052e2	S	<= 0.5	S	#0052e2	S	<= 0.5	S	#0052e2	neg	neg	#0052e2	neg	#0052e2	0.06
15841_1#93	ERS638893	ERS638893	17	#e55abe	10634	1-5-19-1-14-20-199	19A	South Africa	PCV13	PCV7 era	Agincourt	-24.8281	31.2295	2009	6	F	6--18	NA	2	13	19	2--13--19	0.12	R	#ff2722	S	0.12	S	#0052e2	<= 0.06	S	#0052e2	0.12	S	#0052e2	S	<= 0.5	S	#0052e2	S	<= 0.5	S	#0052e2	neg	neg	#0052e2	neg	#0052e2	0.06
15995_1#87	ERS638912	ERS638912	471	#a253d2	10984	12-62-9-2-27-1-18	6B	South Africa	PCV7	PCV7 era	Agincourt	-24.8281	31.2295	2009	8	F	<=2	N	2	13	3	2--13--3	<= 0.03	S	#0052e2	S	<= 0.03	S	#0052e2	<= 0.06	S	#0052e2	<= 0.06	S	#0052e2	S	<= 0.5	S	#0052e2	S	<= 0.5	S	#0052e2	neg	neg	#0052e2	neg	#0052e2	0.06
15873_1#37	ERS639147	ERS639147	34	#3fc6d1	10544	12-18-54-38-27-1-6	34	South Africa	NVT	PCV13 era	Agincourt	-24.8281	31.2295	2011	9	M	<=2	NA	2	2	0	2--2--0	<= 0.03	S	#0052e2	S	<= 0.03	S	#0052e2	<= 0.06	S	#0052e2	<= 0.06	S	#0052e2	S	<= 0.5	S	#0052e2	S	<= 0.5	S	#0052e2	neg	neg	#0052e2	neg	#0052e2	0.06
15873_1#50	ERS639160	ERS639160	34	#3fc6d1	7067	12-5-54-38-27-14-6	34	South Africa	NVT	PCV7 era	Agincourt	-24.8281	31.2295	2011	7	M	<=2	N	2	2	0	2--2--0	<= 0.03	S	#0052e2	S	<= 0.03	S	#0052e2	<= 0.06	S	#0052e2	<= 0.06	S	#0052e2	S	<= 0.5	S	#0052e2	S	<= 0.5	S	#0052e2	neg	neg	#0052e2	neg	#0052e2	0.06
17138_4#40	ERS708677	ERS708677	34	#3fc6d1	10544	12-18-54-38-27-1-6	34	South Africa	NVT	PCV13 era	Soweto	-26.2542	27.8585	2012	6	F	<=2	N	2	2	0	2--2--0	<= 0.03	S	#0052e2	S	<= 0.03	S	#0052e2	<= 0.06	S	#0052e2	<= 0.06	S	#0052e2	S	<= 0.5	S	#0052e2	S	<= 0.5	S	#0052e2	neg	neg	#0052e2	neg	#0052e2	0.06
17150_4#87	ERS708059	ERS708059	34	#3fc6d1	7067	12-5-54-38-27-14-6	34	South Africa	NVT	PCV7 era	Soweto	-26.2542	27.8585	2010	6	M	<=2	N	2	2	0	2--2--0	<= 0.03	S	#0052e2	S	<= 0.03	S	#0052e2	<= 0.06	S	#0052e2	<= 0.06	S	#0052e2	S	<= 0.5	S	#0052e2	S	<= 0.5	S	#0052e2	neg	neg	#0052e2	neg	#0052e2	0.06
17175_4#53	ERS707806	ERS707806	34	#3fc6d1	5641	12-5-54-38-27-1-6	34	South Africa	NVT	PCV13 era	Soweto	-26.2542	27.8585	2012	10	F	<=2	N	2	2	0	2--2--0	<= 0.03	S	#0052e2	S	<= 0.03	S	#0052e2	<= 0.06	S	#0052e2	<= 0.06	S	#0052e2	S	<= 0.5	S	#0052e2	S	<= 0.5	S	#0052e2	neg	neg	#0052e2	neg	#0052e2	0.06
17175_4#70	ERS707839	ERS707839	34	#3fc6d1	7067	12-5-54-38-27-14-6	34	South Africa	NVT	PCV13 era	Soweto	-26.2542	27.8585	2012	12	M	<=2	N	2	2	0	2--2--0	<= 0.03	S	#0052e2	S	<= 0.03	S	#0052e2	<= 0.06	S	#0052e2	<= 0.06	S	#0052e2	S	<= 0.5	S	#0052e2	S	<= 0.5	S	#0052e2	neg	neg	#0052e2	neg	#0052e2	0.06
17175_5#74	ERS708039	ERS708039	34	#3fc6d1	7067	12-5-54-38-27-14-6	34	South Africa	NVT	PCV7 era	Soweto	-26.2542	27.8585	2010	8	M	<=2	N	2	2	0	2--2--0	<= 0.03	S	#0052e2	S	<= 0.03	S	#0052e2	<= 0.06	S	#0052e2	<= 0.06	S	#0052e2	S	<= 0.5	S	#0052e2	S	<= 0.5	S	#0052e2	neg	neg	#0052e2	neg	#0052e2	0.06
15841_1#59	ERS638847	ERS638847	34	#3fc6d1	7067	12-5-54-38-27-14-6	34	South Africa	NVT	PCV7 era	Agincourt	-24.8281	31.2295	2009	9	F	<=2	NA	2	2	0	2--2--0	<= 0.03	S	#0052e2	S	<= 0.03	S	#0052e2	<= 0.06	S	#0052e2	<= 0.06	S	#0052e2	S	<= 0.5	S	#0052e2	S	<= 0.5	S	#0052e2	neg	neg	#0052e2	neg	#0052e2	0.06
15841_2#83	ERS639289	ERS639289	34	#3fc6d1	7067	12-5-54-38-27-14-6	34	South Africa	NVT	PCV7 era	Agincourt	-24.8281	31.2295	2009	8	M	<=2	NA	2	2	0	2--2--0	<= 0.03	S	#0052e2	S	<= 0.03	S	#0052e2	<= 0.06	S	#0052e2	<= 0.06	S	#0052e2	S	<= 0.5	S	#0052e2	S	<= 0.5	S	#0052e2	neg	neg	#0052e2	neg	#0052e2	0.06
15841_2#94	ERS639300	ERS639300	34	#3fc6d1	10544	12-18-54-38-27-1-6	34	South Africa	NVT	PCV13 era	Agincourt	-24.8281	31.2295	2011	10	M	<=2	NA	2	2	0	2--2--0	<= 0.03	S	#0052e2	S	<= 0.03	S	#0052e2	<= 0.06	S	#0052e2	<= 0.06	S	#0052e2	S	<= 0.5	S	#0052e2	S	<= 0.5	S	#0052e2	neg	neg	#0052e2	neg	#0052e2	0.06
15841_3#29	ERS639777	ERS639777	34	#3fc6d1	10544	12-18-54-38-27-1-6	34	South Africa	NVT	PCV13 era	Agincourt	-24.8281	31.2295	2011	10	F	<=2	NA	2	2	0	2--2--0	<= 0.03	S	#0052e2	S	<= 0.03	S	#0052e2	<= 0.06	S	#0052e2	<= 0.06	S	#0052e2	S	<= 0.5	S	#0052e2	S	<= 0.5	S	#0052e2	neg	neg	#0052e2	neg	#0052e2	0.06
15841_3#94	ERS639842	ERS639842	34	#3fc6d1	10544	12-18-54-38-27-1-6	34	South Africa	NVT	PCV13 era	Agincourt	-24.8281	31.2295	2011	10	F	<=2	N	2	2	0	2--2--0	<= 0.03	S	#0052e2	S	<= 0.03	S	#0052e2	<= 0.06	S	#0052e2	<= 0.06	S	#0052e2	S	<= 0.5	S	#0052e2	S	<= 0.5	S	#0052e2	neg	neg	#0052e2	neg	#0052e2	0.06
15873_1#29	ERS639139	ERS639139	34	#3fc6d1	7067	12-5-54-38-27-14-6	34	South Africa	NVT	PCV13 era	Agincourt	-24.8281	31.2295	2011	9	F	<=2	N	2	2	0	2--2--0	<= 0.03	S	#0052e2	S	<= 0.03	S	#0052e2	<= 0.06	S	#0052e2	<= 0.06	S	#0052e2	S	<= 0.5	S	#0052e2	S	<= 0.5	S	#0052e2	neg	neg	#0052e2	neg	#0052e2	0.06
15874_1#17	ERS639032	ERS639032	34	#3fc6d1	7067	12-5-54-38-27-14-6	34	South Africa	NVT	PCV7 era	Agincourt	-24.8281	31.2295	2009	8	M	<=2	NA	2	2	0	2--2--0	<= 0.03	S	#0052e2	S	<= 0.03	S	#0052e2	<= 0.06	S	#0052e2	<= 0.06	S	#0052e2	S	<= 0.5	S	#0052e2	S	<= 0.5	S	#0052e2	neg	neg	#0052e2	neg	#0052e2	0.06
15995_1#120	ERS639962	ERS639962	34	#3fc6d1	10544	12-18-54-38-27-1-6	34	South Africa	NVT	PCV13 era	Agincourt	-24.8281	31.2295	2013	7	M	<=2	NA	2	2	0	2--2--0	<= 0.03	S	#0052e2	S	<= 0.03	S	#0052e2	<= 0.06	S	#0052e2	<= 0.06	S	#0052e2	S	<= 0.5	S	#0052e2	S	<= 0.5	S	#0052e2	neg	neg	#0052e2	neg	#0052e2	0.06
15995_1#151	ERS639993	ERS639993	34	#3fc6d1	10544	12-18-54-38-27-1-6	34	South Africa	NVT	PCV13 era	Agincourt	-24.8281	31.2295	2013	7	M	<=2	NA	2	2	0	2--2--0	<= 0.03	S	#0052e2	S	<= 0.03	S	#0052e2	<= 0.06	S	#0052e2	<= 0.06	S	#0052e2	S	<= 0.5	S	#0052e2	S	<= 0.5	S	#0052e2	neg	neg	#0052e2	neg	#0052e2	0.06
15995_2#138	ERS640170	ERS640170	34	#3fc6d1	7067	12-5-54-38-27-14-6	34	South Africa	NVT	PCV13 era	Agincourt	-24.8281	31.2295	2013	9	F	<=2	N	2	2	0	2--2--0	<= 0.03	S	#0052e2	S	<= 0.03	S	#0052e2	<= 0.06	S	#0052e2	<= 0.06	S	#0052e2	S	<= 0.5	S	#0052e2	S	<= 0.5	S	#0052e2	neg	neg	#0052e2	neg	#0052e2	0.06
15995_2#160	ERS640192	ERS640192	34	#3fc6d1	10615	12-5-54-38-27-14-5	34	South Africa	NVT	PCV13 era	Agincourt	-24.8281	31.2295	2013	10	M	<=2	NA	2	2	0	2--2--0	<= 0.03	S	#0052e2	S	<= 0.03	S	#0052e2	<= 0.06	S	#0052e2	<= 0.06	S	#0052e2	S	<= 0.5	S	#0052e2	S	<= 0.5	S	#0052e2	neg	neg	#0052e2	neg	#0052e2	0.06
15995_2#165	ERS640197	ERS640197	34	#3fc6d1	7067	12-5-54-38-27-14-6	34	South Africa	NVT	PCV13 era	Agincourt	-24.8281	31.2295	2013	10	F	<=2	N	2	2	0	2--2--0	<= 0.03	S	#0052e2	S	<= 0.03	S	#0052e2	<= 0.06	S	#0052e2	<= 0.06	S	#0052e2	S	<= 0.5	S	#0052e2	S	<= 0.5	S	#0052e2	neg	neg	#0052e2	neg	#0052e2	0.06
17059_6#77	ERS707666	ERS707666	34	#3fc6d1	10615	12-5-54-38-27-14-5	34	South Africa	NVT	PCV13 era	Agincourt	-24.8281	31.2295	2013	10	M	<=2	NA	2	2	0	2--2--0	<= 0.03	S	#0052e2	S	<= 0.03	S	#0052e2	<= 0.06	S	#0052e2	<= 0.06	S	#0052e2	S	<= 0.5	S	#0052e2	S	<= 0.5	S	#0052e2	neg	neg	#0052e2	neg	#0052e2	0.06
17150_5#7	ERS708271	ERS708271	34	#3fc6d1	7067	12-5-54-38-27-14-6	34	South Africa	NVT	PCV7 era	Soweto	-26.2542	27.8585	2010	8	M	<=2	N	2	2	0	2--2--0	<= 0.03	S	#0052e2	S	<= 0.03	S	#0052e2	<= 0.06	S	#0052e2	<= 0.06	S	#0052e2	S	<= 0.5	S	#0052e2	S	<= 0.5	S	#0052e2	neg	neg	#0052e2	neg	#0052e2	0.06
15731_8#8	ERS638643	ERS638643	34	#3fc6d1	7067	12-5-54-38-27-14-6	34	South Africa	NVT	PCV7 era	Agincourt	-24.8281	31.2295	2009	7	F	<=2	NA	2	2	0	2--2--0	<= 0.03	S	#0052e2	S	<= 0.03	S	#0052e2	<= 0.06	S	#0052e2	<= 0.06	S	#0052e2	S	<= 0.5	S	#0052e2	S	<= 0.5	S	#0052e2	neg	neg	#0052e2	neg	#0052e2	0.06
15841_2#32	ERS639236	ERS639236	34	#3fc6d1	12597	12-5-54-38-27-14-786	34	South Africa	NVT	PCV13 era	Agincourt	-24.8281	31.2295	2011	10	F	<=2	N	2	2	0	2--2--0	<= 0.03	S	#0052e2	S	<= 0.03	S	#0052e2	<= 0.06	S	#0052e2	<= 0.06	S	#0052e2	S	<= 0.5	S	#0052e2	S	<= 0.5	S	#0052e2	neg	neg	#0052e2	neg	#0052e2	0.06
15841_2#45	ERS639250	ERS639250	34	#3fc6d1	5641	12-5-54-38-27-1-6	34	South Africa	NVT	PCV13 era	Agincourt	-24.8281	31.2295	2011	9	F	<=2	NA	2	2	0	2--2--0	<= 0.03	S	#0052e2	S	<= 0.03	S	#0052e2	<= 0.06	S	#0052e2	<= 0.06	S	#0052e2	S	<= 0.5	S	#0052e2	S	<= 0.5	S	#0052e2	neg	neg	#0052e2	neg	#0052e2	0.06
15841_2#86	ERS639292	ERS639292	34	#3fc6d1	10544	12-18-54-38-27-1-6	34	South Africa	NVT	PCV13 era	Agincourt	-24.8281	31.2295	2011	10	M	<=2	NA	2	2	0	2--2--0	<= 0.03	S	#0052e2	S	<= 0.03	S	#0052e2	<= 0.06	S	#0052e2	<= 0.06	S	#0052e2	S	<= 0.5	S	#0052e2	S	<= 0.5	S	#0052e2	neg	neg	#0052e2	neg	#0052e2	0.06
15841_3#70	ERS639818	ERS639818	34	#3fc6d1	7067	12-5-54-38-27-14-6	34	South Africa	NVT	PCV13 era	Agincourt	-24.8281	31.2295	2011	9	F	<=2	NA	2	2	0	2--2--0	<= 0.03	S	#0052e2	S	<= 0.03	S	#0052e2	<= 0.06	S	#0052e2	<= 0.06	S	#0052e2	S	<= 0.5	S	#0052e2	S	<= 0.5	S	#0052e2	neg	neg	#0052e2	neg	#0052e2	0.06
15874_1#25	ERS639040	ERS639040	34	#3fc6d1	7067	12-5-54-38-27-14-6	34	South Africa	NVT	PCV7 era	Agincourt	-24.8281	31.2295	2009	8	F	<=2	N	2	2	0	2--2--0	<= 0.03	S	#0052e2	S	<= 0.03	S	#0052e2	<= 0.06	S	#0052e2	<= 0.06	S	#0052e2	S	<= 0.5	S	#0052e2	S	<= 0.5	S	#0052e2	neg	neg	#0052e2	neg	#0052e2	0.06
15995_1#111	ERS639953	ERS639953	34	#3fc6d1	7067	12-5-54-38-27-14-6	34	South Africa	NVT	PCV13 era	Agincourt	-24.8281	31.2295	2013	7	F	<=2	NA	2	2	0	2--2--0	<= 0.03	S	#0052e2	S	<= 0.03	S	#0052e2	<= 0.06	S	#0052e2	<= 0.06	S	#0052e2	S	<= 0.5	S	#0052e2	S	<= 0.5	S	#0052e2	neg	neg	#0052e2	neg	#0052e2	0.06
15995_1#129	ERS639971	ERS639971	34	#3fc6d1	10544	12-18-54-38-27-1-6	34	South Africa	NVT	PCV13 era	Agincourt	-24.8281	31.2295	2013	7	M	<=2	N	2	2	0	2--2--0	<= 0.03	S	#0052e2	S	<= 0.03	S	#0052e2	<= 0.06	S	#0052e2	<= 0.06	S	#0052e2	S	<= 0.5	S	#0052e2	S	<= 0.5	S	#0052e2	neg	neg	#0052e2	neg	#0052e2	0.06
15995_2#117	ERS640149	ERS640149	34	#3fc6d1	10544	12-18-54-38-27-1-6	34	South Africa	NVT	PCV13 era	Agincourt	-24.8281	31.2295	2013	9	F	<=2	NA	2	2	0	2--2--0	<= 0.03	S	#0052e2	S	<= 0.03	S	#0052e2	<= 0.06	S	#0052e2	<= 0.06	S	#0052e2	S	<= 0.5	S	#0052e2	S	<= 0.5	S	#0052e2	neg	neg	#0052e2	neg	#0052e2	0.06
15995_2#128	ERS640160	ERS640160	34	#3fc6d1	10544	12-18-54-38-27-1-6	34	South Africa	NVT	PCV13 era	Agincourt	-24.8281	31.2295	2013	10	M	<=2	N	2	2	0	2--2--0	<= 0.03	S	#0052e2	S	<= 0.03	S	#0052e2	<= 0.06	S	#0052e2	<= 0.06	S	#0052e2	S	<= 0.5	S	#0052e2	S	<= 0.5	S	#0052e2	neg	neg	#0052e2	neg	#0052e2	0.06
15995_2#62	ERS640095	ERS640095	34	#3fc6d1	5641	12-5-54-38-27-1-6	34	South Africa	NVT	PCV13 era	Agincourt	-24.8281	31.2295	2013	8	M	<=2	N	2	2	0	2--2--0	<= 0.03	S	#0052e2	S	<= 0.03	S	#0052e2	<= 0.06	S	#0052e2	<= 0.06	S	#0052e2	S	<= 0.5	S	#0052e2	S	<= 0.5	S	#0052e2	neg	neg	#0052e2	neg	#0052e2	0.06
17059_7#54	ERS707624	ERS707624	34	#3fc6d1	7067	12-5-54-38-27-14-6	34	South Africa	NVT	PCV13 era	Soweto	-26.2542	27.8585	2012	7	F	<=2	P	2	2	0	2--2--0	<= 0.03	S	#0052e2	S	<= 0.03	S	#0052e2	<= 0.06	S	#0052e2	<= 0.06	S	#0052e2	S	<= 0.5	S	#0052e2	S	<= 0.5	S	#0052e2	neg	neg	#0052e2	neg	#0052e2	0.06
17059_7#94	ERS707704	ERS707704	34	#3fc6d1	7067	12-5-54-38-27-14-6	34	South Africa	NVT	PCV13 era	Soweto	-26.2542	27.8585	2012	7	F	<=2	N	2	2	0	2--2--0	<= 0.03	S	#0052e2	S	<= 0.03	S	#0052e2	<= 0.06	S	#0052e2	<= 0.06	S	#0052e2	S	<= 0.5	S	#0052e2	S	<= 0.5	S	#0052e2	neg	neg	#0052e2	neg	#0052e2	0.06
17175_4#38	ERS707778	ERS707778	34	#3fc6d1	7067	12-5-54-38-27-14-6	34	South Africa	NVT	PCV13 era	Soweto	-26.2542	27.8585	2012	12	M	<=2	P	2	2	0	2--2--0	<= 0.03	S	#0052e2	S	<= 0.03	S	#0052e2	<= 0.06	S	#0052e2	<= 0.06	S	#0052e2	S	<= 0.5	S	#0052e2	S	<= 0.5	S	#0052e2	neg	neg	#0052e2	neg	#0052e2	0.06
17059_8#10	ERS707721	ERS707721	34	#3fc6d1	7067	12-5-54-38-27-14-6	34	South Africa	NVT	PCV13 era	Soweto	-26.2542	27.8585	2012	9	F	>18	P	2	2	0	2--2--0	<= 0.03	S	#0052e2	S	<= 0.03	S	#0052e2	<= 0.06	S	#0052e2	<= 0.06	S	#0052e2	S	<= 0.5	S	#0052e2	S	<= 0.5	S	#0052e2	neg	neg	#0052e2	neg	#0052e2	0.06
17150_5#68	ERS708206	ERS708206	34	#3fc6d1	10544	12-18-54-38-27-1-6	34	South Africa	NVT	PCV7 era	Soweto	-26.2542	27.8585	2010	7	F	>18	P	2	2	0	2--2--0	<= 0.03	S	#0052e2	S	<= 0.03	S	#0052e2	<= 0.06	S	#0052e2	<= 0.06	S	#0052e2	S	<= 0.5	S	#0052e2	S	<= 0.5	S	#0052e2	neg	neg	#0052e2	neg	#0052e2	0.06
17175_6#31	ERS708130	ERS708130	34	#3fc6d1	7067	12-5-54-38-27-14-6	34	South Africa	NVT	PCV7 era	Soweto	-26.2542	27.8585	2010	9	F	>18	N	2	2	0	2--2--0	<= 0.03	S	#0052e2	S	<= 0.03	S	#0052e2	<= 0.06	S	#0052e2	<= 0.06	S	#0052e2	S	<= 0.5	S	#0052e2	S	<= 0.5	S	#0052e2	neg	neg	#0052e2	neg	#0052e2	0.06
17059_7#32	ERS707578	ERS707578	34	#3fc6d1	7067	12-5-54-38-27-14-6	34	South Africa	NVT	PCV13 era	Soweto	-26.2542	27.8585	2012	8	F	>18	P	2	2	0	2--2--0	<= 0.03	S	#0052e2	S	<= 0.03	S	#0052e2	<= 0.06	S	#0052e2	<= 0.06	S	#0052e2	S	<= 0.5	S	#0052e2	S	<= 0.5	S	#0052e2	neg	neg	#0052e2	neg	#0052e2	0.06
17175_4#92	ERS707895	ERS707895	34	#3fc6d1	7067	12-5-54-38-27-14-6	34	South Africa	NVT	PCV13 era	Soweto	-26.2542	27.8585	2012	9	F	>18	P	2	2	0	2--2--0	<= 0.03	S	#0052e2	S	<= 0.03	S	#0052e2	<= 0.06	S	#0052e2	<= 0.06	S	#0052e2	S	<= 0.5	S	#0052e2	S	<= 0.5	S	#0052e2	neg	neg	#0052e2	neg	#0052e2	0.06
15874_1#43	ERS639059	ERS639059	34	#3fc6d1	7067	12-5-54-38-27-14-6	34	South Africa	NVT	PCV7 era	Agincourt	-24.8281	31.2295	2009	8	M	3--5	N	2	2	0	2--2--0	<= 0.03	S	#0052e2	S	<= 0.03	S	#0052e2	<= 0.06	S	#0052e2	<= 0.06	S	#0052e2	S	<= 0.5	S	#0052e2	S	<= 0.5	S	#0052e2	neg	neg	#0052e2	neg	#0052e2	0.06
15995_1#67	ERS638876	ERS638876	34	#3fc6d1	7067	12-5-54-38-27-14-6	34	South Africa	NVT	PCV7 era	Agincourt	-24.8281	31.2295	2009	10	M	3--5	NA	2	2	0	2--2--0	<= 0.03	S	#0052e2	S	<= 0.03	S	#0052e2	<= 0.06	S	#0052e2	<= 0.06	S	#0052e2	S	<= 0.5	S	#0052e2	S	<= 0.5	S	#0052e2	neg	neg	#0052e2	neg	#0052e2	0.06
17059_6#69	ERS707649	ERS707649	34	#3fc6d1	7067	12-5-54-38-27-14-6	34	South Africa	NVT	PCV13 era	Agincourt	-24.8281	31.2295	2013	10	M	3--5	NA	2	2	0	2--2--0	<= 0.03	S	#0052e2	S	<= 0.03	S	#0052e2	<= 0.06	S	#0052e2	<= 0.06	S	#0052e2	S	<= 0.5	S	#0052e2	S	<= 0.5	S	#0052e2	neg	neg	#0052e2	neg	#0052e2	0.06
17059_6#92	ERS707695	ERS707695	34	#3fc6d1	10544	12-18-54-38-27-1-6	34	South Africa	NVT	PCV13 era	Agincourt	-24.8281	31.2295	2013	10	M	3--5	NA	2	2	0	2--2--0	<= 0.03	S	#0052e2	S	<= 0.03	S	#0052e2	<= 0.06	S	#0052e2	<= 0.06	S	#0052e2	S	<= 0.5	S	#0052e2	S	<= 0.5	S	#0052e2	neg	neg	#0052e2	neg	#0052e2	0.06
17059_8#60	ERS707828	ERS707828	34	#3fc6d1	7067	12-5-54-38-27-14-6	34	South Africa	NVT	PCV13 era	Soweto	-26.2542	27.8585	2012	8	F	3--5	N	2	2	0	2--2--0	<= 0.03	S	#0052e2	S	<= 0.03	S	#0052e2	<= 0.06	S	#0052e2	<= 0.06	S	#0052e2	S	<= 0.5	S	#0052e2	S	<= 0.5	S	#0052e2	neg	neg	#0052e2	neg	#0052e2	0.06
15995_1#180	ERS640022	ERS640022	34	#3fc6d1	10982	58-5-54-38-27-14-6	34	South Africa	NVT	PCV13 era	Agincourt	-24.8281	31.2295	2013	6	F	3--5	NA	2	2	0	2--2--0	<= 0.03	S	#0052e2	S	<= 0.03	S	#0052e2	<= 0.06	S	#0052e2	<= 0.06	S	#0052e2	S	<= 0.5	S	#0052e2	S	<= 0.5	S	#0052e2	neg	neg	#0052e2	neg	#0052e2	0.06
17059_6#56	ERS707625	ERS707625	34	#3fc6d1	7067	12-5-54-38-27-14-6	34	South Africa	NVT	PCV13 era	Soweto	-26.2542	27.8585	2012	5	F	3--5	P	2	2	0	2--2--0	<= 0.03	S	#0052e2	S	<= 0.03	S	#0052e2	<= 0.06	S	#0052e2	<= 0.06	S	#0052e2	S	<= 0.5	S	#0052e2	S	<= 0.5	S	#0052e2	neg	neg	#0052e2	neg	#0052e2	0.06
17059_7#39	ERS707593	ERS707593	34	#3fc6d1	10544	12-18-54-38-27-1-6	34	South Africa	NVT	PCV13 era	Soweto	-26.2542	27.8585	2012	7	M	3--5	N	2	2	0	2--2--0	<= 0.03	S	#0052e2	S	<= 0.03	S	#0052e2	<= 0.06	S	#0052e2	<= 0.06	S	#0052e2	S	<= 0.5	S	#0052e2	S	<= 0.5	S	#0052e2	neg	neg	#0052e2	neg	#0052e2	0.06
17059_6#19	ERS707553	ERS707553	34	#3fc6d1	7067	12-5-54-38-27-14-6	34	South Africa	NVT	PCV13 era	Agincourt	-24.8281	31.2295	2013	10	M	3--5	N	2	2	0	2--2--0	<= 0.03	S	#0052e2	S	<= 0.03	S	#0052e2	<= 0.06	S	#0052e2	<= 0.06	S	#0052e2	S	<= 0.5	S	#0052e2	S	<= 0.5	S	#0052e2	neg	neg	#0052e2	neg	#0052e2	0.06
15841_4#79	ERS639922	ERS639922	34	#3fc6d1	7067	12-5-54-38-27-14-6	34	South Africa	NVT	PCV13 era	Agincourt	-24.8281	31.2295	2013	6	F	6--18	N	2	2	0	2--2--0	<= 0.03	S	#0052e2	S	<= 0.03	S	#0052e2	<= 0.06	S	#0052e2	<= 0.06	S	#0052e2	S	<= 0.5	S	#0052e2	S	<= 0.5	S	#0052e2	neg	neg	#0052e2	neg	#0052e2	0.06
17138_4#39	ERS708676	ERS708676	34	#3fc6d1	10544	12-18-54-38-27-1-6	34	South Africa	NVT	PCV7 era	Soweto	-26.2542	27.8585	2010	10	M	6--18	P	2	2	0	2--2--0	<= 0.03	S	#0052e2	S	<= 0.03	S	#0052e2	<= 0.06	S	#0052e2	<= 0.06	S	#0052e2	S	<= 0.5	S	#0052e2	S	<= 0.5	S	#0052e2	neg	neg	#0052e2	neg	#0052e2	0.06
15995_2#149	ERS640181	ERS640181	34	#3fc6d1	10615	12-5-54-38-27-14-5	34	South Africa	NVT	PCV13 era	Agincourt	-24.8281	31.2295	2013	10	F	6--18	NA	2	2	0	2--2--0	<= 0.03	S	#0052e2	S	<= 0.03	S	#0052e2	<= 0.06	S	#0052e2	<= 0.06	S	#0052e2	S	<= 0.5	S	#0052e2	S	<= 0.5	S	#0052e2	neg	neg	#0052e2	neg	#0052e2	0.06
15995_1#135	ERS639977	ERS639977	34	#3fc6d1	10544	12-18-54-38-27-1-6	34	South Africa	NVT	PCV13 era	Agincourt	-24.8281	31.2295	2013	7	F	6--18	NA	2	2	0	2--2--0	<= 0.03	S	#0052e2	S	<= 0.03	S	#0052e2	<= 0.06	S	#0052e2	<= 0.06	S	#0052e2	S	<= 0.5	S	#0052e2	S	<= 0.5	S	#0052e2	neg	neg	#0052e2	neg	#0052e2	0.06
15841_1#76	ERS638871	ERS638871	34	#3fc6d1	7067	12-5-54-38-27-14-6	34	South Africa	NVT	PCV7 era	Agincourt	-24.8281	31.2295	2009	6	F	6--18	N	2	2	0	2--2--0	<= 0.03	S	#0052e2	S	<= 0.03	S	#0052e2	<= 0.06	S	#0052e2	<= 0.06	S	#0052e2	S	<= 0.5	S	#0052e2	S	<= 0.5	S	#0052e2	neg	neg	#0052e2	neg	#0052e2	0.06
15873_1#21	ERS639131	ERS639131	34	#3fc6d1	7067	12-5-54-38-27-14-6	34	South Africa	NVT	PCV13 era	Agincourt	-24.8281	31.2295	2011	9	F	6--18	P	2	2	0	2--2--0	<= 0.03	S	#0052e2	S	<= 0.03	S	#0052e2	<= 0.06	S	#0052e2	<= 0.06	S	#0052e2	S	<= 0.5	S	#0052e2	S	<= 0.5	S	#0052e2	neg	neg	#0052e2	neg	#0052e2	0.06
15874_1#1	ERS639016	ERS639016	34	#3fc6d1	7067	12-5-54-38-27-14-6	34	South Africa	NVT	PCV7 era	Agincourt	-24.8281	31.2295	2009	6	F	6--18	NA	2	2	0	2--2--0	<= 0.03	S	#0052e2	S	<= 0.03	S	#0052e2	<= 0.06	S	#0052e2	<= 0.06	S	#0052e2	S	<= 0.5	S	#0052e2	S	<= 0.5	S	#0052e2	neg	neg	#0052e2	neg	#0052e2	0.06
17175_4#80	ERS707859	ERS707859	34	#3fc6d1	7067	12-5-54-38-27-14-6	34	South Africa	NVT	PCV13 era	Soweto	-26.2542	27.8585	2012	6	M	<=2	N	2	2	139	2--2--139	0.06	S	#0052e2	S	<= 0.03	S	#0052e2	<= 0.06	S	#0052e2	<= 0.06	S	#0052e2	S	<= 0.5	S	#0052e2	S	<= 0.5	S	#0052e2	neg	neg	#0052e2	neg	#0052e2	0.06
17059_7#62	ERS707642	ERS707642	34	#3fc6d1	7067	12-5-54-38-27-14-6	34	South Africa	NVT	PCV13 era	Soweto	-26.2542	27.8585	2012	7	M	<=2	P	2	2	28	2--2--28	0.06	S	#0052e2	S	<= 0.03	S	#0052e2	<= 0.06	S	#0052e2	0.12	S	#0052e2	S	<= 0.5	S	#0052e2	S	<= 0.5	S	#0052e2	neg	neg	#0052e2	neg	#0052e2	0.06
17059_8#2	ERS707706	ERS707706	34	#3fc6d1	11064	12-5-54-38-6-14-6	34	South Africa	NVT	PCV13 era	Soweto	-26.2542	27.8585	2012	8	F	<=2	N	2	2	28	2--2--28	0.06	S	#0052e2	S	<= 0.03	S	#0052e2	<= 0.06	S	#0052e2	0.12	S	#0052e2	S	<= 0.5	S	#0052e2	S	<= 0.5	S	#0052e2	neg	neg	#0052e2	neg	#0052e2	0.06
15841_2#90	ERS639296	ERS639296	34	#3fc6d1	7067	12-5-54-38-27-14-6	34	South Africa	NVT	PCV13 era	Agincourt	-24.8281	31.2295	2011	9	M	3--5	NA	2	2	28	2--2--28	0.06	S	#0052e2	S	<= 0.03	S	#0052e2	<= 0.06	S	#0052e2	0.12	S	#0052e2	S	<= 0.5	S	#0052e2	S	<= 0.5	S	#0052e2	neg	neg	#0052e2	neg	#0052e2	0.06
18090_5#33	ERS707550	ERS707550	34	#3fc6d1	9546	12-5-54-38-27-20-6	34	South Africa	NVT	PCV13 era	Soweto	-26.2542	27.8585	2012	5	M	6--18	P	2	2	28	2--2--28	0.06	S	#0052e2	S	<= 0.03	S	#0052e2	<= 0.06	S	#0052e2	0.12	S	#0052e2	S	<= 0.5	S	#0052e2	S	<= 0.5	S	#0052e2	neg	neg	#0052e2	neg	#0052e2	0.06
15841_2#61	ERS639267	ERS639267	34	#3fc6d1	10940	12-5-62-38-27-21-6	34	South Africa	NVT	PCV13 era	Agincourt	-24.8281	31.2295	2011	10	M	6--18	NA	2	2	28	2--2--28	0.06	S	#0052e2	S	<= 0.03	S	#0052e2	<= 0.06	S	#0052e2	0.12	S	#0052e2	S	<= 0.5	S	#0052e2	S	<= 0.5	S	#0052e2	neg	neg	#0052e2	neg	#0052e2	0.06
15995_2#46	ERS640079	ERS640079	34	#3fc6d1	10680	2-5-54-38-27-14-14	34	South Africa	NVT	PCV13 era	Agincourt	-24.8281	31.2295	2013	8	F	<=2	N	2	27	0	2--27--0	0.06	S	#0052e2	S	0.06	S	#0052e2	<= 0.06	S	#0052e2	<= 0.06	S	#0052e2	S	<= 0.5	S	#0052e2	S	<= 0.5	S	#0052e2	neg	neg	#0052e2	neg	#0052e2	0.06
15995_2#11	ERS640044	ERS640044	34	#3fc6d1	10680	2-5-54-38-27-14-14	34	South Africa	NVT	PCV13 era	Agincourt	-24.8281	31.2295	2013	8	F	>18	N	2	27	0	2--27--0	0.06	S	#0052e2	S	0.06	S	#0052e2	<= 0.06	S	#0052e2	<= 0.06	S	#0052e2	S	<= 0.5	S	#0052e2	S	<= 0.5	S	#0052e2	neg	neg	#0052e2	neg	#0052e2	0.06
17175_6#58	ERS708185	ERS708185	12	#8cc14b	180	7-15-2-10-6-1-22	3	South Africa	PCV13	PCV7 era	Soweto	-26.2542	27.8585	2010	6	M	3--5	N	2	3	2	2--3--2	<= 0.03	S	#0052e2	S	<= 0.03	S	#0052e2	<= 0.06	S	#0052e2	<= 0.06	S	#0052e2	S	<= 0.5	S	#0052e2	S	<= 0.5	S	#0052e2	neg	neg	#0052e2	neg	#0052e2	0.06
17059_8#70	ERS707847	ERS707847	38	#2c7040	393	10-43-41-18-13-49-6	38	South Africa	NVT	PCV13 era	Soweto	-26.2542	27.8585	2012	6	F	<=2	N	2	4	0	2--4--0	<= 0.03	S	#0052e2	S	<= 0.03	S	#0052e2	<= 0.06	S	#0052e2	<= 0.06	S	#0052e2	S	<= 0.5	S	#0052e2	S	<= 0.5	S	#0052e2	neg	neg	#0052e2	neg	#0052e2	0.06
17175_4#57	ERS707814	ERS707814	38	#2c7040	393	10-43-41-18-13-49-6	38	South Africa	NVT	PCV13 era	Soweto	-26.2542	27.8585	2012	6	M	<=2	N	2	4	0	2--4--0	<= 0.03	S	#0052e2	S	<= 0.03	S	#0052e2	<= 0.06	S	#0052e2	<= 0.06	S	#0052e2	S	<= 0.5	S	#0052e2	S	<= 0.5	S	#0052e2	neg	neg	#0052e2	neg	#0052e2	0.06
17175_4#89	ERS707877	ERS707877	38	#2c7040	393	10-43-41-18-13-49-6	38	South Africa	NVT	PCV13 era	Soweto	-26.2542	27.8585	2012	6	F	<=2	N	2	4	0	2--4--0	<= 0.03	S	#0052e2	S	<= 0.03	S	#0052e2	<= 0.06	S	#0052e2	<= 0.06	S	#0052e2	S	<= 0.5	S	#0052e2	S	<= 0.5	S	#0052e2	neg	neg	#0052e2	neg	#0052e2	0.06
15995_1#36	ERS638771	ERS638771	38	#2c7040	393	10-43-41-18-13-49-6	38	South Africa	NVT	PCV7 era	Agincourt	-24.8281	31.2295	2009	10	M	<=2	NA	2	4	0	2--4--0	<= 0.03	S	#0052e2	S	<= 0.03	S	#0052e2	<= 0.06	S	#0052e2	<= 0.06	S	#0052e2	S	<= 0.5	S	#0052e2	S	<= 0.5	S	#0052e2	R23S1-A29G:R23S2-C25T	neg	#0052e2	neg	#0052e2	<= 0.25
15995_2#188	ERS640220	ERS640220	38	#2c7040	393	10-43-41-18-13-49-6	38	South Africa	NVT	PCV13 era	Agincourt	-24.8281	31.2295	2013	11	F	<=2	N	2	4	0	2--4--0	<= 0.03	S	#0052e2	S	<= 0.03	S	#0052e2	<= 0.06	S	#0052e2	<= 0.06	S	#0052e2	S	<= 0.5	S	#0052e2	S	<= 0.5	S	#0052e2	neg	neg	#0052e2	neg	#0052e2	0.06
17175_4#59	ERS707818	ERS707818	38	#2c7040	393	10-43-41-18-13-49-6	38	South Africa	NVT	PCV13 era	Soweto	-26.2542	27.8585	2012	11	F	<=2	N	2	4	0	2--4--0	<= 0.03	S	#0052e2	S	<= 0.03	S	#0052e2	<= 0.06	S	#0052e2	<= 0.06	S	#0052e2	S	<= 0.5	S	#0052e2	S	<= 0.5	S	#0052e2	neg	neg	#0052e2	neg	#0052e2	0.06
15731_8#55	ERS638690	ERS638690	56	#da89ae	2416	43-60-1-1-11-14-19	12F	South Africa	NVT	PCV7 era	Agincourt	-24.8281	31.2295	2009	7	F	<=2	NA	2	4	0	2--4--0	<= 0.03	S	#0052e2	S	<= 0.03	S	#0052e2	<= 0.06	S	#0052e2	<= 0.06	S	#0052e2	S	<= 0.5	S	#0052e2	S	<= 0.5	S	#0052e2	neg	neg	#0052e2	neg	#0052e2	0.06
15841_2#27	ERS639230	ERS639230	56	#da89ae	2416	43-60-1-1-11-14-19	12F	South Africa	NVT	PCV7 era	Agincourt	-24.8281	31.2295	2009	8	M	<=2	NA	2	4	0	2--4--0	<= 0.03	S	#0052e2	S	<= 0.03	S	#0052e2	<= 0.06	S	#0052e2	<= 0.06	S	#0052e2	S	<= 0.5	S	#0052e2	S	<= 0.5	S	#0052e2	neg	neg	#0052e2	neg	#0052e2	0.06
17175_6#4	ERS708082	ERS708082	56	#da89ae	2416	43-60-1-1-11-14-19	12F	South Africa	NVT	PCV7 era	Soweto	-26.2542	27.8585	2010	7	M	<=2	P	2	4	0	2--4--0	<= 0.03	S	#0052e2	S	<= 0.03	S	#0052e2	<= 0.06	S	#0052e2	<= 0.06	S	#0052e2	S	<= 0.5	S	#0052e2	S	<= 0.5	S	#0052e2	neg	neg	#0052e2	neg	#0052e2	0.06
15995_1#68	ERS638884	ERS638884	17	#e55abe	4873	1-5-53-32-14-20-8	19A	South Africa	PCV13	PCV7 era	Agincourt	-24.8281	31.2295	2009	8	F	<=2	NA	2	4	0	2--4--0	<= 0.03	S	#0052e2	S	<= 0.03	S	#0052e2	<= 0.06	S	#0052e2	<= 0.06	S	#0052e2	S	<= 0.5	S	#0052e2	S	<= 0.5	S	#0052e2	neg	neg	#0052e2	neg	#0052e2	0.06
15995_2#27	ERS640060	ERS640060	38	#2c7040	393	10-43-41-18-13-49-6	38	South Africa	NVT	PCV13 era	Agincourt	-24.8281	31.2295	2013	8	M	<=2	N	2	4	0	2--4--0	<= 0.03	S	#0052e2	S	<= 0.03	S	#0052e2	<= 0.06	S	#0052e2	<= 0.06	S	#0052e2	S	<= 0.5	S	#0052e2	S	<= 0.5	S	#0052e2	neg	neg	#0052e2	neg	#0052e2	0.06
15873_1#94	ERS639231	ERS639231	17	#e55abe	4873	1-5-53-32-14-20-8	19A	South Africa	PCV13	PCV7 era	Agincourt	-24.8281	31.2295	2009	8	F	>18	N	2	4	0	2--4--0	<= 0.03	S	#0052e2	S	<= 0.03	S	#0052e2	<= 0.06	S	#0052e2	<= 0.06	S	#0052e2	S	<= 0.5	S	#0052e2	S	<= 0.5	S	#0052e2	neg	neg	#0052e2	neg	#0052e2	0.06
17059_8#59	ERS707826	ERS707826	38	#2c7040	393	10-43-41-18-13-49-6	38	South Africa	NVT	PCV13 era	Soweto	-26.2542	27.8585	2012	7	F	>18	P	2	4	0	2--4--0	<= 0.03	S	#0052e2	S	<= 0.03	S	#0052e2	<= 0.06	S	#0052e2	<= 0.06	S	#0052e2	S	<= 0.5	S	#0052e2	S	<= 0.5	S	#0052e2	neg	neg	#0052e2	neg	#0052e2	0.06
15873_1#91	ERS639220	ERS639220	201	#4f8328	11773	51-270-74-1-15-637-18	21	South Africa	NVT	PCV13 era	Agincourt	-24.8281	31.2295	2011	8	F	>18	N	2	4	0	2--4--0	<= 0.03	S	#0052e2	S	<= 0.03	S	#0052e2	<= 0.06	S	#0052e2	<= 0.06	S	#0052e2	S	<= 0.5	S	#0052e2	S	<= 0.5	S	#0052e2	neg	neg	#0052e2	neg	#0052e2	0.06
15841_1#73	ERS638867	ERS638867	38	#2c7040	393	10-43-41-18-13-49-6	38	South Africa	NVT	PCV7 era	Agincourt	-24.8281	31.2295	2009	10	M	3--5	NA	2	4	0	2--4--0	<= 0.03	S	#0052e2	S	<= 0.03	S	#0052e2	<= 0.06	S	#0052e2	<= 0.06	S	#0052e2	S	<= 0.5	S	#0052e2	S	<= 0.5	S	#0052e2	neg	neg	#0052e2	neg	#0052e2	0.06
15995_2#73	ERS640106	ERS640106	38	#2c7040	393	10-43-41-18-13-49-6	38	South Africa	NVT	PCV13 era	Agincourt	-24.8281	31.2295	2013	6	F	3--5	NA	2	4	0	2--4--0	<= 0.03	S	#0052e2	S	<= 0.03	S	#0052e2	<= 0.06	S	#0052e2	<= 0.06	S	#0052e2	S	<= 0.5	S	#0052e2	S	<= 0.5	S	#0052e2	neg	neg	#0052e2	neg	#0052e2	0.06
17175_6#8	ERS708087	ERS708087	38	#2c7040	393	10-43-41-18-13-49-6	38	South Africa	NVT	PCV7 era	Soweto	-26.2542	27.8585	2010	5	F	3--5	N	2	4	0	2--4--0	<= 0.03	S	#0052e2	S	<= 0.03	S	#0052e2	<= 0.06	S	#0052e2	<= 0.06	S	#0052e2	S	<= 0.5	S	#0052e2	S	<= 0.5	S	#0052e2	neg	neg	#0052e2	neg	#0052e2	0.06
17150_5#14	ERS708098	ERS708098	38	#2c7040	393	10-43-41-18-13-49-6	38	South Africa	NVT	PCV7 era	Soweto	-26.2542	27.8585	2010	8	M	3--5	N	2	4	0	2--4--0	<= 0.03	S	#0052e2	S	<= 0.03	S	#0052e2	<= 0.06	S	#0052e2	<= 0.06	S	#0052e2	S	<= 0.5	S	#0052e2	S	<= 0.5	S	#0052e2	neg	neg	#0052e2	neg	#0052e2	0.06
15841_4#15	ERS639858	ERS639858	201	#4f8328	12279	51-270-74-1-9-637-18	21	South Africa	NVT	PCV13 era	Agincourt	-24.8281	31.2295	2013	6	M	3--5	N	2	4	0	2--4--0	<= 0.03	S	#0052e2	S	<= 0.03	S	#0052e2	<= 0.06	S	#0052e2	<= 0.06	S	#0052e2	S	<= 0.5	S	#0052e2	S	<= 0.5	S	#0052e2	neg	neg	#0052e2	neg	#0052e2	0.06
15873_1#93	ERS639227	ERS639227	201	#4f8328	11773	51-270-74-1-15-637-18	21	South Africa	NVT	PCV13 era	Agincourt	-24.8281	31.2295	2011	8	M	3--5	N	2	4	0	2--4--0	<= 0.03	S	#0052e2	S	<= 0.03	S	#0052e2	<= 0.06	S	#0052e2	<= 0.06	S	#0052e2	S	<= 0.5	S	#0052e2	S	<= 0.5	S	#0052e2	neg	neg	#0052e2	neg	#0052e2	0.06
15995_1#145	ERS639987	ERS639987	38	#2c7040	393	10-43-41-18-13-49-6	38	South Africa	NVT	PCV13 era	Agincourt	-24.8281	31.2295	2013	7	M	3--5	NA	2	4	0	2--4--0	<= 0.03	S	#0052e2	S	<= 0.03	S	#0052e2	<= 0.06	S	#0052e2	<= 0.06	S	#0052e2	S	<= 0.5	S	#0052e2	S	<= 0.5	S	#0052e2	neg	neg	#0052e2	neg	#0052e2	0.06
17150_4#91	ERS708067	ERS708067	38	#2c7040	393	10-43-41-18-13-49-6	38	South Africa	NVT	PCV7 era	Soweto	-26.2542	27.8585	2010	7	F	3--5	P	2	4	0	2--4--0	<= 0.03	S	#0052e2	S	<= 0.03	S	#0052e2	<= 0.06	S	#0052e2	<= 0.06	S	#0052e2	S	<= 0.5	S	#0052e2	S	<= 0.5	S	#0052e2	neg	neg	#0052e2	neg	#0052e2	0.06
17059_7#40	ERS707595	ERS707595	56	#da89ae	2416	43-60-1-1-11-14-19	12F	South Africa	NVT	PCV13 era	Soweto	-26.2542	27.8585	2012	8	M	3--5	N	2	4	0	2--4--0	<= 0.03	S	#0052e2	S	<= 0.03	S	#0052e2	<= 0.06	S	#0052e2	<= 0.06	S	#0052e2	S	<= 0.5	S	#0052e2	S	<= 0.5	S	#0052e2	neg	neg	#0052e2	neg	#0052e2	0.06
15874_1#51	ERS639070	ERS639070	38	#2c7040	393	10-43-41-18-13-49-6	38	South Africa	NVT	PCV7 era	Agincourt	-24.8281	31.2295	2009	8	M	6--18	NA	2	4	0	2--4--0	<= 0.03	S	#0052e2	S	<= 0.03	S	#0052e2	<= 0.06	S	#0052e2	<= 0.06	S	#0052e2	S	<= 0.5	S	#0052e2	S	<= 0.5	S	#0052e2	neg	neg	#0052e2	neg	#0052e2	0.06
17138_4#55	ERS708692	ERS708692	38	#2c7040	11082	10-8-41-18-13-49-6	38	South Africa	NVT	PCV13 era	Soweto	-26.2542	27.8585	2012	11	F	6--18	P	2	4	0	2--4--0	<= 0.03	S	#0052e2	S	<= 0.03	S	#0052e2	<= 0.06	S	#0052e2	<= 0.06	S	#0052e2	S	<= 0.5	S	#0052e2	S	<= 0.5	S	#0052e2	neg	neg	#0052e2	neg	#0052e2	0.06
15841_1#31	ERS638807	ERS638807	38	#2c7040	393	10-43-41-18-13-49-6	38	South Africa	NVT	PCV7 era	Agincourt	-24.8281	31.2295	2009	8	M	6--18	NA	2	4	0	2--4--0	<= 0.03	S	#0052e2	S	<= 0.03	S	#0052e2	<= 0.06	S	#0052e2	<= 0.06	S	#0052e2	S	<= 0.5	S	#0052e2	S	<= 0.5	S	#0052e2	neg	neg	#0052e2	neg	#0052e2	0.06
15995_2#40	ERS640073	ERS640073	38	#2c7040	393	10-43-41-18-13-49-6	38	South Africa	NVT	PCV13 era	Agincourt	-24.8281	31.2295	2013	9	F	6--18	NA	2	4	0	2--4--0	<= 0.03	S	#0052e2	S	<= 0.03	S	#0052e2	<= 0.06	S	#0052e2	<= 0.06	S	#0052e2	S	<= 0.5	S	#0052e2	S	<= 0.5	S	#0052e2	neg	neg	#0052e2	neg	#0052e2	0.06
15995_1#2	ERS638732	ERS638732	38	#2c7040	393	10-43-41-18-13-49-6	38	South Africa	NVT	PCV7 era	Agincourt	-24.8281	31.2295	2009	10	F	6--18	NA	2	4	0	2--4--0	<= 0.03	S	#0052e2	S	<= 0.03	S	#0052e2	<= 0.06	S	#0052e2	<= 0.06	S	#0052e2	S	<= 0.5	S	#0052e2	S	<= 0.5	S	#0052e2	neg	neg	#0052e2	neg	#0052e2	0.06
15841_5#24	ERS638944	ERS638944	17	#e55abe	4873	1-5-53-32-14-20-8	19A	South Africa	PCV13	PCV7 era	Agincourt	-24.8281	31.2295	2011	6	M	6--18	P	2	4	0	2--4--0	<= 0.03	S	#0052e2	S	<= 0.03	S	#0052e2	<= 0.06	S	#0052e2	<= 0.06	S	#0052e2	S	<= 0.5	S	#0052e2	S	<= 0.5	S	#0052e2	neg	neg	#0052e2	neg	#0052e2	0.06
15873_1#7	ERS639079	ERS639079	160	#676d1a	9813	13-13-41-5-13-1-31	35B	South Africa	NVT	PCV7 era	Agincourt	-24.8281	31.2295	2009	8	M	<=2	NA	2	4	187	2--4--187	<= 0.03	S	#0052e2	S	<= 0.03	S	#0052e2	<= 0.06	S	#0052e2	<= 0.06	S	#0052e2	S	<= 0.5	S	#0052e2	S	<= 0.5	S	#0052e2	neg	neg	#0052e2	neg	#0052e2	0.06
15995_1#153	ERS639995	ERS639995	160	#676d1a	9813	13-13-41-5-13-1-31	35B	South Africa	NVT	PCV13 era	Agincourt	-24.8281	31.2295	2013	7	F	<=2	N	2	4	187	2--4--187	<= 0.03	S	#0052e2	S	<= 0.03	S	#0052e2	<= 0.06	S	#0052e2	<= 0.06	S	#0052e2	S	<= 0.5	S	#0052e2	S	<= 0.5	S	#0052e2	neg	neg	#0052e2	neg	#0052e2	0.06
17059_8#43	ERS707792	ERS707792	160	#676d1a	9813	13-13-41-5-13-1-31	35B	South Africa	NVT	PCV13 era	Soweto	-26.2542	27.8585	2012	7	F	<=2	N	2	4	187	2--4--187	<= 0.03	S	#0052e2	S	<= 0.03	S	#0052e2	<= 0.06	S	#0052e2	<= 0.06	S	#0052e2	S	<= 0.5	S	#0052e2	S	<= 0.5	S	#0052e2	neg	neg	#0052e2	neg	#0052e2	0.06
17175_4#5	ERS707716	ERS707716	160	#676d1a	9813	13-13-41-5-13-1-31	35B	South Africa	NVT	PCV13 era	Soweto	-26.2542	27.8585	2012	10	M	<=2	N	2	4	187	2--4--187	<= 0.03	S	#0052e2	S	<= 0.03	S	#0052e2	<= 0.06	S	#0052e2	<= 0.06	S	#0052e2	S	<= 0.5	S	#0052e2	S	<= 0.5	S	#0052e2	neg	neg	#0052e2	neg	#0052e2	0.06
17175_6#62	ERS708193	ERS708193	160	#676d1a	9813	13-13-41-5-13-1-31	35B	South Africa	NVT	PCV7 era	Soweto	-26.2542	27.8585	2010	9	F	<=2	N	2	4	187	2--4--187	<= 0.03	S	#0052e2	S	<= 0.03	S	#0052e2	<= 0.06	S	#0052e2	<= 0.06	S	#0052e2	S	<= 0.5	S	#0052e2	S	<= 0.5	S	#0052e2	neg	neg	#0052e2	neg	#0052e2	0.06
17175_6#20	ERS708109	ERS708109	13	#bc5fd1	2285	7-9-4-13-15-20-28	6A	South Africa	PCV13	PCV7 era	Soweto	-26.2542	27.8585	2010	7	F	<=2	N	2	4	187	2--4--187	<= 0.03	S	#0052e2	S	<= 0.03	S	#0052e2	<= 0.06	S	#0052e2	<= 0.06	S	#0052e2	S	<= 0.5	S	#0052e2	S	<= 0.5	S	#0052e2	neg	neg	#0052e2	neg	#0052e2	0.06
17150_4#84	ERS708054	ERS708054	160	#676d1a	9813	13-13-41-5-13-1-31	35B	South Africa	NVT	PCV7 era	Soweto	-26.2542	27.8585	2010	7	M	<=2	P	2	4	187	2--4--187	<= 0.03	S	#0052e2	S	<= 0.03	S	#0052e2	<= 0.06	S	#0052e2	<= 0.06	S	#0052e2	S	<= 0.5	S	#0052e2	S	<= 0.5	S	#0052e2	neg	neg	#0052e2	neg	#0052e2	0.06
15995_1#51	ERS638820	ERS638820	160	#676d1a	9813	13-13-41-5-13-1-31	35B	South Africa	NVT	PCV7 era	Agincourt	-24.8281	31.2295	2009	10	M	3--5	NA	2	4	187	2--4--187	<= 0.03	S	#0052e2	S	<= 0.03	S	#0052e2	<= 0.06	S	#0052e2	<= 0.06	S	#0052e2	S	<= 0.5	S	#0052e2	S	<= 0.5	S	#0052e2	neg	neg	#0052e2	neg	#0052e2	0.06
15995_2#179	ERS640211	ERS640211	473	#c746b6	10989	2-5-1-5-31-14-31	35B	South Africa	NVT	PCV13 era	Agincourt	-24.8281	31.2295	2013	9	M	<=2	N	2	4	19	2--4--19	0.06	S	#0052e2	S	0.06	S	#0052e2	<= 0.06	S	#0052e2	0.12	S	#0052e2	S	<= 0.5	S	#0052e2	S	<= 0.5	S	#0052e2	neg	neg	#0052e2	neg	#0052e2	0.06
15841_5#8	ERS638928	ERS638928	468	#916127	10958	12-5-9-155-15-83-18	23A	South Africa	NVT	PCV7 era	Agincourt	-24.8281	31.2295	2011	6	F	<=2	NA	2	4	2	2--4--2	<= 0.03	S	#0052e2	S	<= 0.03	S	#0052e2	<= 0.06	S	#0052e2	<= 0.06	S	#0052e2	S	<= 0.5	S	#0052e2	S	<= 0.5	S	#0052e2	neg	neg	#0052e2	neg	#0052e2	0.06
17175_6#56	ERS708181	ERS708181	90	#6e4fac	8660	12-8-9-8-9-1-18	19F	South Africa	PCV7	PCV7 era	Soweto	-26.2542	27.8585	2010	6	M	<=2	N	2	4	2	2--4--2	<= 0.03	S	#0052e2	S	<= 0.03	S	#0052e2	<= 0.06	S	#0052e2	<= 0.06	S	#0052e2	S	<= 0.5	S	#0052e2	S	<= 0.5	S	#0052e2	neg	neg	#0052e2	neg	#0052e2	0.06
15731_8#44	ERS638679	ERS638679	246	#a454ce	10577	12-38-4-2-103-1-6	15B/15C	South Africa	NVT	PCV7 era	Agincourt	-24.8281	31.2295	2009	7	F	<=2	N	2	4	2	2--4--2	<= 0.03	S	#0052e2	S	<= 0.03	S	#0052e2	<= 0.06	S	#0052e2	<= 0.06	S	#0052e2	S	<= 0.5	S	#0052e2	S	<= 0.5	S	#0052e2	neg	neg	#0052e2	neg	#0052e2	0.06
15731_8#59	ERS638694	ERS638694	246	#a454ce	10577	12-38-4-2-103-1-6	15B/15C	South Africa	NVT	PCV7 era	Agincourt	-24.8281	31.2295	2009	7	F	<=2	NA	2	4	2	2--4--2	<= 0.03	S	#0052e2	S	<= 0.03	S	#0052e2	<= 0.06	S	#0052e2	<= 0.06	S	#0052e2	S	<= 0.5	S	#0052e2	S	<= 0.5	S	#0052e2	neg	neg	#0052e2	neg	#0052e2	0.06
15841_1#39	ERS638819	ERS638819	246	#a454ce	10577	12-38-4-2-103-1-6	15B/15C	South Africa	NVT	PCV7 era	Agincourt	-24.8281	31.2295	2009	8	F	<=2	NA	2	4	2	2--4--2	<= 0.03	S	#0052e2	S	<= 0.03	S	#0052e2	<= 0.06	S	#0052e2	<= 0.06	S	#0052e2	S	<= 0.5	S	#0052e2	S	<= 0.5	S	#0052e2	neg	neg	#0052e2	neg	#0052e2	0.06
15731_8#4	ERS638639	ERS638639	246	#a454ce	10577	12-38-4-2-103-1-6	15B/15C	South Africa	NVT	PCV7 era	Agincourt	-24.8281	31.2295	2009	7	M	3--5	NA	2	4	2	2--4--2	<= 0.03	S	#0052e2	S	<= 0.03	S	#0052e2	<= 0.06	S	#0052e2	<= 0.06	S	#0052e2	S	<= 0.5	S	#0052e2	S	<= 0.5	S	#0052e2	neg	neg	#0052e2	neg	#0052e2	0.06
15873_1#53	ERS639163	ERS639163	246	#a454ce	10577	12-38-4-2-103-1-6	15B/15C	South Africa	NVT	PCV13 era	Agincourt	-24.8281	31.2295	2011	9	M	3--5	NA	2	4	2	2--4--2	<= 0.03	S	#0052e2	S	<= 0.03	S	#0052e2	<= 0.06	S	#0052e2	<= 0.06	S	#0052e2	S	<= 0.5	S	#0052e2	S	<= 0.5	S	#0052e2	neg	neg	#0052e2	neg	#0052e2	0.06
17150_4#56	ERS707996	ERS707996	512	#859458	12129	12-8-4-1-6-20-763	15B/15C	South Africa	NVT	PCV7 era	Soweto	-26.2542	27.8585	2010	6	M	3--5	N	2	4	2	2--4--2	<= 0.03	S	#0052e2	S	<= 0.03	S	#0052e2	<= 0.06	S	#0052e2	<= 0.06	S	#0052e2	S	<= 0.5	S	#0052e2	S	<= 0.5	S	#0052e2	neg	neg	#0052e2	neg	#0052e2	0.06
17059_8#92	ERS707891	ERS707891	90	#6e4fac	11070	12-8-8-8-9-1-18	19F	South Africa	PCV7	PCV13 era	Soweto	-26.2542	27.8585	2012	8	F	3--5	P	2	4	2	2--4--2	<= 0.03	S	#0052e2	S	<= 0.03	S	#0052e2	<= 0.06	S	#0052e2	<= 0.06	S	#0052e2	S	<= 0.5	S	#0052e2	S	<= 0.5	S	#0052e2	neg	neg	#0052e2	neg	#0052e2	0.06
15731_8#36	ERS638671	ERS638671	246	#a454ce	10577	12-38-4-2-103-1-6	15B/15C	South Africa	NVT	PCV7 era	Agincourt	-24.8281	31.2295	2009	7	F	6--18	NA	2	4	2	2--4--2	<= 0.03	S	#0052e2	S	<= 0.03	S	#0052e2	<= 0.06	S	#0052e2	<= 0.06	S	#0052e2	S	<= 0.5	S	#0052e2	S	<= 0.5	S	#0052e2	neg	neg	#0052e2	neg	#0052e2	0.06
15841_3#81	ERS639829	ERS639829	210	#e43d61	10947	7-43-54-5-7-20-31	23B	South Africa	NVT	PCV7 era	Agincourt	-24.8281	31.2295	2011	6	M	<=2	N	2	4	293	2--4--293	0.06	S	#0052e2	S	<= 0.03	S	#0052e2	<= 0.06	S	#0052e2	<= 0.06	S	#0052e2	S	<= 0.5	S	#0052e2	S	<= 0.5	S	#0052e2	neg	neg	#0052e2	neg	#0052e2	0.06
15873_1#47	ERS639157	ERS639157	210	#e43d61	10590	2-43-54-5-7-20-31	23B	South Africa	NVT	PCV7 era	Agincourt	-24.8281	31.2295	2009	9	M	<=2	NA	2	4	293	2--4--293	0.06	S	#0052e2	S	<= 0.03	S	#0052e2	<= 0.06	S	#0052e2	<= 0.06	S	#0052e2	S	<= 0.5	S	#0052e2	S	<= 0.5	S	#0052e2	neg	neg	#0052e2	neg	#0052e2	0.06
15995_1#7	ERS638737	ERS638737	210	#e43d61	10590	2-43-54-5-7-20-31	23B	South Africa	NVT	PCV7 era	Agincourt	-24.8281	31.2295	2009	8	F	<=2	N	2	4	293	2--4--293	0.06	S	#0052e2	S	<= 0.03	S	#0052e2	<= 0.06	S	#0052e2	<= 0.06	S	#0052e2	S	<= 0.5	S	#0052e2	S	<= 0.5	S	#0052e2	neg	neg	#0052e2	neg	#0052e2	0.06
15995_1#94	ERS638919	ERS638919	210	#e43d61	10590	2-43-54-5-7-20-31	23B	South Africa	NVT	PCV7 era	Agincourt	-24.8281	31.2295	2009	8	M	<=2	NA	2	4	293	2--4--293	0.06	S	#0052e2	S	<= 0.03	S	#0052e2	<= 0.06	S	#0052e2	<= 0.06	S	#0052e2	S	<= 0.5	S	#0052e2	S	<= 0.5	S	#0052e2	neg	neg	#0052e2	neg	#0052e2	0.06
15995_1#76	ERS638901	ERS638901	210	#e43d61	10590	2-43-54-5-7-20-31	23B	South Africa	NVT	PCV7 era	Agincourt	-24.8281	31.2295	2009	8	F	3--5	NA	2	4	293	2--4--293	0.06	S	#0052e2	S	<= 0.03	S	#0052e2	<= 0.06	S	#0052e2	<= 0.06	S	#0052e2	S	<= 0.5	S	#0052e2	S	<= 0.5	S	#0052e2	neg	neg	#0052e2	neg	#0052e2	0.06
15731_8#47	ERS638682	ERS638682	70	#01b1ff	1221	7-5-1-5-15-12-14	4	South Africa	PCV7	PCV7 era	Agincourt	-24.8281	31.2295	2009	7	M	<=2	NA	2	4	3	2--4--3	<= 0.03	S	#0052e2	S	<= 0.03	S	#0052e2	<= 0.06	S	#0052e2	<= 0.06	S	#0052e2	S	<= 0.5	S	#0052e2	S	<= 0.5	S	#0052e2	neg	neg	#0052e2	neg	#0052e2	0.06
15874_1#24	ERS639039	ERS639039	70	#01b1ff	1221	7-5-1-5-15-12-14	4	South Africa	PCV7	PCV7 era	Agincourt	-24.8281	31.2295	2011	7	F	<=2	NA	2	4	3	2--4--3	<= 0.03	S	#0052e2	S	<= 0.03	S	#0052e2	<= 0.06	S	#0052e2	<= 0.06	S	#0052e2	S	<= 0.5	S	#0052e2	S	<= 0.5	S	#0052e2	neg	neg	#0052e2	neg	#0052e2	0.06
17175_4#77	ERS707853	ERS707853	70	#01b1ff	1221	7-5-1-5-15-12-14	4	South Africa	PCV7	PCV13 era	Soweto	-26.2542	27.8585	2012	10	F	>18	P	2	4	3	2--4--3	<= 0.03	S	#0052e2	S	<= 0.03	S	#0052e2	<= 0.06	S	#0052e2	<= 0.06	S	#0052e2	S	<= 0.5	S	#0052e2	S	<= 0.5	S	#0052e2	neg	neg	#0052e2	neg	#0052e2	0.06
18090_5#35	ERS707673	ERS707673	70	#01b1ff	1221	7-5-1-5-15-12-14	4	South Africa	PCV7	PCV13 era	Soweto	-26.2542	27.8585	2012	7	M	6--18	P	2	4	3	2--4--3	<= 0.03	S	#0052e2	S	<= 0.03	S	#0052e2	<= 0.06	S	#0052e2	<= 0.06	S	#0052e2	S	<= 0.5	S	#0052e2	S	<= 0.5	S	#0052e2	neg	neg	#0052e2	neg	#0052e2	0.06
15731_8#43	ERS638678	ERS638678	70	#01b1ff	1221	7-5-1-5-15-12-14	4	South Africa	PCV7	PCV7 era	Agincourt	-24.8281	31.2295	2009	7	M	6--18	NA	2	4	3	2--4--3	<= 0.03	S	#0052e2	S	<= 0.03	S	#0052e2	<= 0.06	S	#0052e2	<= 0.06	S	#0052e2	S	<= 0.5	S	#0052e2	S	<= 0.5	S	#0052e2	neg	neg	#0052e2	neg	#0052e2	0.06
17150_4#33	ERS707950	ERS707950	246	#a454ce	11087	12-38-4-5-9-1-6	15B/15C	South Africa	NVT	PCV7 era	Soweto	-26.2542	27.8585	2010	7	M	3--5	N	2	4	387	2--4--387	0.06	S	#0052e2	S	<= 0.03	S	#0052e2	<= 0.06	S	#0052e2	0.12	S	#0052e2	S	<= 0.5	S	#0052e2	S	<= 0.5	S	#0052e2	neg	neg	#0052e2	neg	#0052e2	0.06
17150_5#69	ERS708208	ERS708208	13	#bc5fd1	2285	7-9-4-13-15-20-28	6A	South Africa	PCV13	PCV7 era	Soweto	-26.2542	27.8585	2010	7	M	<=2	N	2	4	456	2--4--456	0.12	R	#ff2722	S	0.06	S	#0052e2	<= 0.06	S	#0052e2	0.12	S	#0052e2	S	<= 0.5	S	#0052e2	S	<= 0.5	S	#0052e2	neg	neg	#0052e2	neg	#0052e2	0.06
17150_5#77	ERS708223	ERS708223	13	#bc5fd1	6373	7-9-1-13-15-20-28	6A	South Africa	PCV13	PCV7 era	Soweto	-26.2542	27.8585	2010	7	M	<=2	N	2	4	456	2--4--456	0.12	R	#ff2722	S	0.06	S	#0052e2	<= 0.06	S	#0052e2	0.12	S	#0052e2	S	<= 0.5	S	#0052e2	S	<= 0.5	S	#0052e2	neg	neg	#0052e2	neg	#0052e2	0.06
15841_1#85	ERS638882	ERS638882	13	#bc5fd1	6390	7-9-4-13-14-20-28	6A	South Africa	PCV13	PCV7 era	Agincourt	-24.8281	31.2295	2009	6	M	<=2	NA	2	4	456	2--4--456	0.12	R	#ff2722	S	0.06	S	#0052e2	<= 0.06	S	#0052e2	0.12	S	#0052e2	S	<= 0.5	S	#0052e2	S	<= 0.5	S	#0052e2	neg	neg	#0052e2	neg	#0052e2	0.06
15874_1#27	ERS639042	ERS639042	13	#bc5fd1	6390	7-9-4-13-14-20-28	6A	South Africa	PCV13	PCV7 era	Agincourt	-24.8281	31.2295	2009	10	M	<=2	NA	2	4	456	2--4--456	0.12	R	#ff2722	S	0.06	S	#0052e2	<= 0.06	S	#0052e2	0.12	S	#0052e2	S	<= 0.5	S	#0052e2	S	<= 0.5	S	#0052e2	neg	neg	#0052e2	neg	#0052e2	0.06
15874_1#58	ERS639080	ERS639080	13	#bc5fd1	6390	7-9-4-13-14-20-28	6A	South Africa	PCV13	PCV7 era	Agincourt	-24.8281	31.2295	2009	10	M	<=2	NA	2	4	456	2--4--456	0.12	R	#ff2722	S	0.06	S	#0052e2	<= 0.06	S	#0052e2	0.12	S	#0052e2	S	<= 0.5	S	#0052e2	S	<= 0.5	S	#0052e2	neg	neg	#0052e2	neg	#0052e2	0.06
15995_2#105	ERS640137	ERS640137	13	#bc5fd1	6390	7-9-4-13-14-20-28	6A	South Africa	PCV13	PCV13 era	Agincourt	-24.8281	31.2295	2013	8	M	<=2	N	2	4	456	2--4--456	0.12	R	#ff2722	S	0.06	S	#0052e2	<= 0.06	S	#0052e2	0.12	S	#0052e2	S	<= 0.5	S	#0052e2	S	<= 0.5	S	#0052e2	neg	neg	#0052e2	neg	#0052e2	0.06
17175_6#39	ERS708148	ERS708148	13	#bc5fd1	2285	7-9-4-13-15-20-28	6A	South Africa	PCV13	PCV7 era	Soweto	-26.2542	27.8585	2010	9	F	>18	N	2	4	456	2--4--456	0.12	R	#ff2722	S	0.06	S	#0052e2	<= 0.06	S	#0052e2	0.12	S	#0052e2	S	<= 0.5	S	#0052e2	S	<= 0.5	S	#0052e2	neg	neg	#0052e2	neg	#0052e2	0.06
15731_8#53	ERS638688	ERS638688	13	#bc5fd1	6390	7-9-4-13-14-20-28	6A	South Africa	PCV13	PCV7 era	Agincourt	-24.8281	31.2295	2009	7	F	>18	NA	2	4	456	2--4--456	0.12	R	#ff2722	S	0.06	S	#0052e2	<= 0.06	S	#0052e2	0.12	S	#0052e2	S	<= 0.5	S	#0052e2	S	<= 0.5	S	#0052e2	neg	neg	#0052e2	neg	#0052e2	0.06
15874_1#59	ERS639081	ERS639081	13	#bc5fd1	6390	7-9-4-13-14-20-28	6A	South Africa	PCV13	PCV7 era	Agincourt	-24.8281	31.2295	2009	8	M	3--5	NA	2	4	456	2--4--456	0.12	R	#ff2722	S	0.06	S	#0052e2	<= 0.06	S	#0052e2	0.12	S	#0052e2	S	<= 0.5	S	#0052e2	S	<= 0.5	S	#0052e2	neg	neg	#0052e2	neg	#0052e2	0.06
15873_1#26	ERS639136	ERS639136	13	#bc5fd1	2285	7-9-4-13-15-20-28	6A	South Africa	PCV13	PCV7 era	Agincourt	-24.8281	31.2295	2011	7	F	3--5	NA	2	4	456	2--4--456	0.12	R	#ff2722	S	0.06	S	#0052e2	<= 0.06	S	#0052e2	0.12	S	#0052e2	S	<= 0.5	S	#0052e2	S	<= 0.5	S	#0052e2	neg	neg	#0052e2	neg	#0052e2	0.06
15873_1#36	ERS639146	ERS639146	13	#bc5fd1	2285	7-9-4-13-15-20-28	6A	South Africa	PCV13	PCV13 era	Agincourt	-24.8281	31.2295	2011	9	F	3--5	N	2	4	456	2--4--456	0.12	R	#ff2722	S	0.06	S	#0052e2	<= 0.06	S	#0052e2	0.12	S	#0052e2	S	<= 0.5	S	#0052e2	S	<= 0.5	S	#0052e2	neg	neg	#0052e2	neg	#0052e2	0.06
15995_1#20	ERS638750	ERS638750	13	#bc5fd1	6390	7-9-4-13-14-20-28	6A	South Africa	PCV13	PCV7 era	Agincourt	-24.8281	31.2295	2009	10	M	3--5	NA	2	4	456	2--4--456	0.12	R	#ff2722	S	0.06	S	#0052e2	<= 0.06	S	#0052e2	0.12	S	#0052e2	S	<= 0.5	S	#0052e2	S	<= 0.5	S	#0052e2	neg	neg	#0052e2	neg	#0052e2	0.06
17150_4#16	ERS707915	ERS707915	13	#bc5fd1	2285	7-9-4-13-15-20-28	6A	South Africa	PCV13	PCV7 era	Soweto	-26.2542	27.8585	2010	6	M	3--5	N	2	4	456	2--4--456	0.12	R	#ff2722	S	0.06	S	#0052e2	<= 0.06	S	#0052e2	0.12	S	#0052e2	S	<= 0.5	S	#0052e2	S	<= 0.5	S	#0052e2	neg	neg	#0052e2	neg	#0052e2	0.06
15874_1#61	ERS639084	ERS639084	13	#bc5fd1	6390	7-9-4-13-14-20-28	6A	South Africa	PCV13	PCV7 era	Agincourt	-24.8281	31.2295	2011	6	F	6--18	NA	2	4	456	2--4--456	0.12	R	#ff2722	S	0.06	S	#0052e2	<= 0.06	S	#0052e2	0.12	S	#0052e2	S	<= 0.5	S	#0052e2	S	<= 0.5	S	#0052e2	neg	neg	#0052e2	neg	#0052e2	0.06
17059_7#61	ERS707639	ERS707639	2	#8da9ac	217	10-18-4-1-7-19-9	1	South Africa	PCV13	PCV13 era	Soweto	-26.2542	27.8585	2012	7	F	<=2	N	2	44	0	2--44--0	<= 0.03	S	#0052e2	S	<= 0.03	S	#0052e2	<= 0.06	S	#0052e2	<= 0.06	S	#0052e2	S	<= 0.5	S	#0052e2	S	<= 0.5	S	#0052e2	neg	neg	#0052e2	neg	#0052e2	0.06
15841_2#43	ERS639248	ERS639248	2	#8da9ac	217	10-18-4-1-7-19-9	1	South Africa	PCV13	PCV7 era	Agincourt	-24.8281	31.2295	2009	8	M	<=2	NA	2	44	0	2--44--0	<= 0.03	S	#0052e2	S	<= 0.03	S	#0052e2	<= 0.06	S	#0052e2	<= 0.06	S	#0052e2	S	<= 0.5	S	#0052e2	S	<= 0.5	S	#0052e2	neg	neg	#0052e2	neg	#0052e2	0.06
17059_8#11	ERS707723	ERS707723	2	#8da9ac	217	10-18-4-1-7-19-9	1	South Africa	PCV13	PCV13 era	Soweto	-26.2542	27.8585	2012	7	F	<=2	N	2	44	0	2--44--0	<= 0.03	S	#0052e2	S	<= 0.03	S	#0052e2	<= 0.06	S	#0052e2	<= 0.06	S	#0052e2	S	<= 0.5	S	#0052e2	S	<= 0.5	S	#0052e2	neg	neg	#0052e2	neg	#0052e2	0.06
17059_8#21	ERS707744	ERS707744	2	#8da9ac	217	10-18-4-1-7-19-9	1	South Africa	PCV13	PCV13 era	Soweto	-26.2542	27.8585	2012	8	M	3--5	P	2	44	0	2--44--0	<= 0.03	S	#0052e2	S	<= 0.03	S	#0052e2	<= 0.06	S	#0052e2	<= 0.06	S	#0052e2	S	<= 0.5	S	#0052e2	S	<= 0.5	S	#0052e2	neg	neg	#0052e2	neg	#0052e2	0.06
17059_8#24	ERS707750	ERS707750	2	#8da9ac	8314	10-18-36-1-7-19-9	1	South Africa	PCV13	PCV13 era	Soweto	-26.2542	27.8585	2012	8	F	3--5	N	2	44	NEW	2--44--gps51	0.06	S	#0052e2	S	<= 0.03	S	#0052e2	<= 0.06	S	#0052e2	0.12	S	#0052e2	S	<= 0.5	S	#0052e2	S	<= 0.5	S	#0052e2	neg	neg	#0052e2	neg	#0052e2	0.06
15995_2#145	ERS640177	ERS640177	47	#b4b270	2040	20-28-1-1-15-123-14	6B	South Africa	PCV7	PCV13 era	Agincourt	-24.8281	31.2295	2013	9	M	6--18	N	2	53	77	2--53--77	0.12	R	#ff2722	S	0.12	S	#0052e2	<= 0.06	S	#0052e2	<= 0.06	S	#0052e2	S	<= 0.5	S	#0052e2	S	<= 0.5	S	#0052e2	ERMB	neg	#0052e2	pos	#ff2722	> 32
15841_5#36	ERS638956	ERS638956	102	#b34129	11765	33-5-6-63-471-20-255	23B	South Africa	NVT	PCV7 era	Agincourt	-24.8281	31.2295	2011	5	F	<=2	NA	2	6	3	2--6--3	<= 0.03	S	#0052e2	S	<= 0.03	S	#0052e2	<= 0.06	S	#0052e2	<= 0.06	S	#0052e2	S	<= 0.5	S	#0052e2	S	<= 0.5	S	#0052e2	neg	neg	#0052e2	neg	#0052e2	0.06
15841_1#89	ERS638887	ERS638887	102	#b34129	7687	33-5-6-63-17-20-255	23B	South Africa	NVT	PCV7 era	Agincourt	-24.8281	31.2295	2009	10	M	<=2	N	2	6	3	2--6--3	<= 0.03	S	#0052e2	S	<= 0.03	S	#0052e2	<= 0.06	S	#0052e2	<= 0.06	S	#0052e2	S	<= 0.5	S	#0052e2	S	<= 0.5	S	#0052e2	neg	neg	#0052e2	neg	#0052e2	0.06
15841_5#28	ERS638948	ERS638948	102	#b34129	11765	33-5-6-63-471-20-255	23B	South Africa	NVT	PCV7 era	Agincourt	-24.8281	31.2295	2011	5	F	<=2	N	2	6	3	2--6--3	<= 0.03	S	#0052e2	S	<= 0.03	S	#0052e2	<= 0.06	S	#0052e2	<= 0.06	S	#0052e2	S	<= 0.5	S	#0052e2	S	<= 0.5	S	#0052e2	neg	neg	#0052e2	neg	#0052e2	0.06
15873_1#8	ERS639082	ERS639082	102	#b34129	7687	33-5-6-63-17-20-255	23B	South Africa	NVT	PCV13 era	Agincourt	-24.8281	31.2295	2011	9	F	<=2	NA	2	6	3	2--6--3	<= 0.03	S	#0052e2	S	<= 0.03	S	#0052e2	<= 0.06	S	#0052e2	<= 0.06	S	#0052e2	S	<= 0.5	S	#0052e2	S	<= 0.5	S	#0052e2	neg	neg	#0052e2	neg	#0052e2	0.06
15874_1#2	ERS639017	ERS639017	102	#b34129	7687	33-5-6-63-17-20-255	23B	South Africa	NVT	PCV7 era	Agincourt	-24.8281	31.2295	2009	10	F	<=2	N	2	6	3	2--6--3	<= 0.03	S	#0052e2	S	<= 0.03	S	#0052e2	<= 0.06	S	#0052e2	<= 0.06	S	#0052e2	S	<= 0.5	S	#0052e2	S	<= 0.5	S	#0052e2	neg	neg	#0052e2	neg	#0052e2	0.06
15874_1#45	ERS639062	ERS639062	102	#b34129	7687	33-5-6-63-17-20-255	23B	South Africa	NVT	PCV7 era	Agincourt	-24.8281	31.2295	2011	6	F	<=2	NA	2	6	3	2--6--3	<= 0.03	S	#0052e2	S	<= 0.03	S	#0052e2	<= 0.06	S	#0052e2	<= 0.06	S	#0052e2	S	<= 0.5	S	#0052e2	S	<= 0.5	S	#0052e2	neg	neg	#0052e2	neg	#0052e2	0.06
15995_1#3	ERS638733	ERS638733	102	#b34129	7687	33-5-6-63-17-20-255	23B	South Africa	NVT	PCV7 era	Agincourt	-24.8281	31.2295	2009	10	F	<=2	NA	2	6	3	2--6--3	<= 0.03	S	#0052e2	S	<= 0.03	S	#0052e2	<= 0.06	S	#0052e2	<= 0.06	S	#0052e2	S	<= 0.5	S	#0052e2	S	<= 0.5	S	#0052e2	neg	neg	#0052e2	neg	#0052e2	0.06
15995_2#84	ERS640117	ERS640117	102	#b34129	7687	33-5-6-63-17-20-255	23B	South Africa	NVT	PCV13 era	Agincourt	-24.8281	31.2295	2013	9	M	<=2	NA	2	6	3	2--6--3	<= 0.03	S	#0052e2	S	<= 0.03	S	#0052e2	<= 0.06	S	#0052e2	<= 0.06	S	#0052e2	S	<= 0.5	S	#0052e2	S	<= 0.5	S	#0052e2	neg	neg	#0052e2	neg	#0052e2	0.06
15995_1#37	ERS638774	ERS638774	102	#b34129	7687	33-5-6-63-17-20-255	19A	South Africa	PCV13	PCV7 era	Agincourt	-24.8281	31.2295	2009	8	F	<=2	NA	2	6	3	2--6--3	<= 0.03	S	#0052e2	S	<= 0.03	S	#0052e2	<= 0.06	S	#0052e2	<= 0.06	S	#0052e2	S	<= 0.5	S	#0052e2	S	<= 0.5	S	#0052e2	neg	neg	#0052e2	neg	#0052e2	0.06
15841_2#71	ERS639277	ERS639277	201	#4f8328	12278	51-11-74-1-9-637-394	21	South Africa	NVT	PCV13 era	Agincourt	-24.8281	31.2295	2011	10	M	<=2	NA	2	6	3	2--6--3	<= 0.03	S	#0052e2	S	<= 0.03	S	#0052e2	<= 0.06	S	#0052e2	<= 0.06	S	#0052e2	S	<= 0.5	S	#0052e2	S	<= 0.5	S	#0052e2	neg	neg	#0052e2	neg	#0052e2	0.06
15841_1#40	ERS638821	ERS638821	102	#b34129	11765	33-5-6-63-471-20-255	23B	South Africa	NVT	PCV7 era	Agincourt	-24.8281	31.2295	2009	9	F	<=2	NA	2	6	3	2--6--3	<= 0.03	S	#0052e2	S	<= 0.03	S	#0052e2	<= 0.06	S	#0052e2	<= 0.06	S	#0052e2	S	<= 0.5	S	#0052e2	S	<= 0.5	S	#0052e2	neg	neg	#0052e2	neg	#0052e2	0.06
17059_6#84	ERS707680	ERS707680	102	#b34129	7687	33-5-6-63-17-20-255	23B	South Africa	NVT	PCV13 era	Agincourt	-24.8281	31.2295	2013	10	F	>18	N	2	6	3	2--6--3	<= 0.03	S	#0052e2	S	<= 0.03	S	#0052e2	<= 0.06	S	#0052e2	<= 0.06	S	#0052e2	S	<= 0.5	S	#0052e2	S	<= 0.5	S	#0052e2	neg	neg	#0052e2	neg	#0052e2	0.06
17150_4#46	ERS707977	ERS707977	102	#b34129	7687	33-5-6-63-17-20-255	23B	South Africa	NVT	PCV7 era	Soweto	-26.2542	27.8585	2010	5	F	3--5	N	2	6	3	2--6--3	<= 0.03	S	#0052e2	S	<= 0.03	S	#0052e2	<= 0.06	S	#0052e2	<= 0.06	S	#0052e2	S	<= 0.5	S	#0052e2	S	<= 0.5	S	#0052e2	neg	neg	#0052e2	neg	#0052e2	0.06
17175_5#53	ERS707998	ERS707998	102	#b34129	7687	33-5-6-63-17-20-255	23B	South Africa	NVT	PCV7 era	Soweto	-26.2542	27.8585	2010	7	M	3--5	P	2	6	3	2--6--3	<= 0.03	S	#0052e2	S	<= 0.03	S	#0052e2	<= 0.06	S	#0052e2	<= 0.06	S	#0052e2	S	<= 0.5	S	#0052e2	S	<= 0.5	S	#0052e2	neg	neg	#0052e2	neg	#0052e2	0.06
15995_2#41	ERS640074	ERS640074	102	#b34129	7687	33-5-6-63-17-20-255	23B	South Africa	NVT	PCV13 era	Agincourt	-24.8281	31.2295	2013	8	F	6--18	NA	2	6	3	2--6--3	<= 0.03	S	#0052e2	S	<= 0.03	S	#0052e2	<= 0.06	S	#0052e2	<= 0.06	S	#0052e2	S	<= 0.5	S	#0052e2	S	<= 0.5	S	#0052e2	neg	neg	#0052e2	neg	#0052e2	0.06
15995_1#18	ERS638748	ERS638748	170	#a73e51	2714	43-5-4-16-7-79-255	23F	South Africa	PCV7	PCV7 era	Agincourt	-24.8281	31.2295	2009	10	M	3--5	NA	2	6	53	2--6--53	<= 0.03	S	#0052e2	S	<= 0.03	S	#0052e2	<= 0.06	S	#0052e2	<= 0.06	S	#0052e2	S	<= 0.5	S	#0052e2	S	<= 0.5	S	#0052e2	neg	neg	#0052e2	neg	#0052e2	0.06
15841_3#10	ERS639758	ERS639758	276	#8162a6	10942	51-270-101-1-27-177-18	19B	South Africa	NVT	PCV7 era	Agincourt	-24.8281	31.2295	2011	6	F	<=2	N	2	NEW	3	2--gps100--3	<= 0.03	S	#0052e2	S	<= 0.03	S	#0052e2	<= 0.06	S	#0052e2	<= 0.06	S	#0052e2	S	<= 0.5	S	#0052e2	S	<= 0.5	S	#0052e2	neg	neg	#0052e2	neg	#0052e2	0.06
15995_2#97	ERS640129	ERS640129	88	#4f79db	1264	6-5-2-5-17-20-148	15B/15C	South Africa	NVT	PCV13 era	Agincourt	-24.8281	31.2295	2013	10	F	<=2	N	2	248	21	2--248--21	0.12	R	#ff2722	S	0.06	S	#0052e2	<= 0.06	S	#0052e2	<= 0.06	S	#0052e2	S	<= 0.5	S	#0052e2	S	<= 0.5	S	#0052e2	neg	neg	#0052e2	neg	#0052e2	0.06
17059_6#52	ERS707617	ERS707617	88	#4f79db	1264	6-5-2-5-17-20-148	15B/15C	South Africa	NVT	PCV13 era	Agincourt	-24.8281	31.2295	2013	10	M	<=2	NA	2	248	21	2--248--21	0.12	R	#ff2722	S	0.06	S	#0052e2	<= 0.06	S	#0052e2	<= 0.06	S	#0052e2	S	<= 0.5	S	#0052e2	S	<= 0.5	S	#0052e2	neg	neg	#0052e2	neg	#0052e2	0.06
15995_2#167	ERS640199	ERS640199	88	#4f79db	1264	6-5-2-5-17-20-148	15B/15C	South Africa	NVT	PCV13 era	Agincourt	-24.8281	31.2295	2013	10	M	3--5	N	2	248	21	2--248--21	0.12	R	#ff2722	S	0.06	S	#0052e2	<= 0.06	S	#0052e2	<= 0.06	S	#0052e2	S	<= 0.5	S	#0052e2	S	<= 0.5	S	#0052e2	neg	neg	#0052e2	neg	#0052e2	0.06
15995_1#108	ERS639950	ERS639950	34	#3fc6d1	7067	12-5-54-38-27-14-6	34	South Africa	NVT	PCV13 era	Agincourt	-24.8281	31.2295	2013	6	F	6--18	NA	2	NEW	0	2--gps116--0	<= 0.03	S	#0052e2	S	<= 0.03	S	#0052e2	<= 0.06	S	#0052e2	<= 0.06	S	#0052e2	S	<= 0.5	S	#0052e2	S	<= 0.5	S	#0052e2	neg	neg	#0052e2	neg	#0052e2	0.06
17175_4#6	ERS707718	ERS707718	159	#cf8ed5	7131	224-5-9-5-15-339-1	19F	South Africa	PCV7	PCV13 era	Soweto	-26.2542	27.8585	2012	10	F	<=2	P	2	NEW	NEW	2--gps129--gps81	0.12	R	#ff2722	S	0.12	S	#0052e2	0.12	S	#0052e2	0.12	S	#0052e2	S	<= 0.5	S	#0052e2	S	<= 0.5	S	#0052e2	neg	neg	#0052e2	neg	#0052e2	0.06
17175_4#76	ERS707851	ERS707851	34	#3fc6d1	7067	12-5-54-38-27-14-6	34	South Africa	NVT	PCV13 era	Soweto	-26.2542	27.8585	2012	10	F	6--18	N	2	NEW	0	2--gps131--0	<= 0.03	S	#0052e2	S	<= 0.03	S	#0052e2	<= 0.06	S	#0052e2	<= 0.06	S	#0052e2	S	<= 0.5	S	#0052e2	S	<= 0.5	S	#0052e2	neg	neg	#0052e2	neg	#0052e2	0.06
15841_4#33	ERS639876	ERS639876	1	#4867aa	420	15-38-19-5-36-20-6	19F	South Africa	PCV7	PCV13 era	Agincourt	-24.8281	31.2295	2011	8	M	<=2	N	2	NEW	NEW	2--gps21--gps209	0.25	R	#ff2722	S	0.12	S	#0052e2	<= 0.06	S	#0052e2	0.25	S	#0052e2	S	<= 0.5	S	#0052e2	S	<= 0.5	S	#0052e2	ERMB	neg	#0052e2	pos	#ff2722	> 32
15841_4#67	ERS639910	ERS639910	1	#4867aa	420	15-38-19-5-36-20-6	19F	South Africa	PCV7	PCV13 era	Agincourt	-24.8281	31.2295	2011	10	M	<=2	NA	2	NEW	NEW	2--gps21--gps209	0.25	R	#ff2722	S	0.12	S	#0052e2	<= 0.06	S	#0052e2	0.25	S	#0052e2	S	<= 0.5	S	#0052e2	S	<= 0.5	S	#0052e2	neg	neg	#0052e2	neg	#0052e2	0.06
15841_4#41	ERS639884	ERS639884	1	#4867aa	420	15-38-19-5-36-20-6	19F	South Africa	PCV7	PCV13 era	Agincourt	-24.8281	31.2295	2011	8	F	3--5	N	2	NEW	NEW	2--gps21--gps209	0.25	R	#ff2722	S	0.12	S	#0052e2	<= 0.06	S	#0052e2	0.25	S	#0052e2	S	<= 0.5	S	#0052e2	S	<= 0.5	S	#0052e2	neg	neg	#0052e2	neg	#0052e2	0.06
17059_7#71	ERS707659	ERS707659	126	#ad4150	1368	7-5-4-5-42-92-79	35F	South Africa	NVT	PCV13 era	Soweto	-26.2542	27.8585	2012	8	M	<=2	N	2	NEW	0	2--gps59--0	<= 0.03	S	#0052e2	S	<= 0.03	S	#0052e2	<= 0.06	S	#0052e2	<= 0.06	S	#0052e2	S	<= 0.5	S	#0052e2	S	<= 0.5	S	#0052e2	neg	neg	#0052e2	neg	#0052e2	0.06
17059_7#86	ERS707690	ERS707690	126	#ad4150	9408	7-409-4-5-42-20-79	35F	South Africa	NVT	PCV13 era	Soweto	-26.2542	27.8585	2012	7	F	<=2	N	2	NEW	0	2--gps59--0	<= 0.03	S	#0052e2	S	<= 0.03	S	#0052e2	<= 0.06	S	#0052e2	<= 0.06	S	#0052e2	S	<= 0.5	S	#0052e2	S	<= 0.5	S	#0052e2	neg	neg	#0052e2	neg	#0052e2	0.06
17138_4#52	ERS708689	ERS708689	126	#ad4150	9408	7-409-4-5-42-20-79	35F	South Africa	NVT	PCV13 era	Soweto	-26.2542	27.8585	2012	6	M	<=2	N	2	NEW	0	2--gps59--0	<= 0.03	S	#0052e2	S	<= 0.03	S	#0052e2	<= 0.06	S	#0052e2	<= 0.06	S	#0052e2	S	<= 0.5	S	#0052e2	S	<= 0.5	S	#0052e2	neg	neg	#0052e2	neg	#0052e2	0.06
15873_1#28	ERS639138	ERS639138	34	#3fc6d1	7067	12-5-54-38-27-14-6	34	South Africa	NVT	PCV13 era	Agincourt	-24.8281	31.2295	2011	9	F	<=2	NA	2	NEW	0	2--gps59--0	<= 0.03	S	#0052e2	S	<= 0.03	S	#0052e2	<= 0.06	S	#0052e2	<= 0.06	S	#0052e2	S	<= 0.5	S	#0052e2	S	<= 0.5	S	#0052e2	neg	neg	#0052e2	neg	#0052e2	0.06
15841_1#47	ERS638831	ERS638831	126	#ad4150	9408	7-409-4-5-42-20-79	35F	South Africa	NVT	PCV7 era	Agincourt	-24.8281	31.2295	2009	8	F	<=2	NA	2	NEW	0	2--gps59--0	<= 0.03	S	#0052e2	S	<= 0.03	S	#0052e2	<= 0.06	S	#0052e2	<= 0.06	S	#0052e2	S	<= 0.5	S	#0052e2	S	<= 0.5	S	#0052e2	neg	neg	#0052e2	neg	#0052e2	0.06
15841_4#88	ERS639931	ERS639931	126	#ad4150	9408	7-409-4-5-42-20-79	35F	South Africa	NVT	PCV13 era	Agincourt	-24.8281	31.2295	2013	6	F	3--5	NA	2	NEW	0	2--gps59--0	<= 0.03	S	#0052e2	S	<= 0.03	S	#0052e2	<= 0.06	S	#0052e2	<= 0.06	S	#0052e2	S	<= 0.5	S	#0052e2	S	<= 0.5	S	#0052e2	neg	neg	#0052e2	neg	#0052e2	0.06
17059_8#86	ERS707880	ERS707880	126	#ad4150	9408	7-409-4-5-42-20-79	35F	South Africa	NVT	PCV13 era	Soweto	-26.2542	27.8585	2012	6	F	3--5	N	2	NEW	0	2--gps59--0	<= 0.03	S	#0052e2	S	<= 0.03	S	#0052e2	<= 0.06	S	#0052e2	<= 0.06	S	#0052e2	S	<= 0.5	S	#0052e2	S	<= 0.5	S	#0052e2	neg	neg	#0052e2	neg	#0052e2	0.06
17059_8#90	ERS707888	ERS707888	126	#ad4150	9408	7-409-4-5-42-20-79	35F	South Africa	NVT	PCV13 era	Soweto	-26.2542	27.8585	2012	5	M	3--5	P	2	NEW	0	2--gps59--0	<= 0.03	S	#0052e2	S	<= 0.03	S	#0052e2	<= 0.06	S	#0052e2	<= 0.06	S	#0052e2	S	<= 0.5	S	#0052e2	S	<= 0.5	S	#0052e2	neg	neg	#0052e2	neg	#0052e2	0.06
17175_5#19	ERS707927	ERS707927	126	#ad4150	9408	7-409-4-5-42-20-79	35F	South Africa	NVT	PCV7 era	Soweto	-26.2542	27.8585	2010	8	F	6--18	P	2	NEW	0	2--gps59--0	<= 0.03	S	#0052e2	S	<= 0.03	S	#0052e2	<= 0.06	S	#0052e2	<= 0.06	S	#0052e2	S	<= 0.5	S	#0052e2	S	<= 0.5	S	#0052e2	neg	neg	#0052e2	neg	#0052e2	0.06
15841_5#53	ERS638973	ERS638973	126	#ad4150	10576	7-409-4-5-42-92-79	35F	South Africa	NVT	PCV7 era	Agincourt	-24.8281	31.2295	2011	5	M	6--18	NA	2	NEW	0	2--gps59--0	<= 0.03	S	#0052e2	S	<= 0.03	S	#0052e2	<= 0.06	S	#0052e2	<= 0.06	S	#0052e2	S	<= 0.5	S	#0052e2	S	<= 0.5	S	#0052e2	neg	neg	#0052e2	neg	#0052e2	0.06
15841_5#45	ERS638965	ERS638965	126	#ad4150	10576	7-409-4-5-42-92-79	35F	South Africa	NVT	PCV7 era	Agincourt	-24.8281	31.2295	2011	5	M	6--18	N	2	NEW	0	2--gps59--0	<= 0.03	S	#0052e2	S	<= 0.03	S	#0052e2	<= 0.06	S	#0052e2	<= 0.06	S	#0052e2	S	<= 0.5	S	#0052e2	S	<= 0.5	S	#0052e2	neg	neg	#0052e2	neg	#0052e2	0.06
15995_2#87	ERS640120	ERS640120	126	#ad4150	10576	7-409-4-5-42-92-79	35F	South Africa	NVT	PCV13 era	Agincourt	-24.8281	31.2295	2013	9	F	3--5	NA	2	NEW	119	2--gps59--119	<= 0.03	S	#0052e2	S	<= 0.03	S	#0052e2	<= 0.06	S	#0052e2	<= 0.06	S	#0052e2	S	<= 0.5	S	#0052e2	S	<= 0.5	S	#0052e2	neg	neg	#0052e2	neg	#0052e2	0.06
15841_5#26	ERS638946	ERS638946	126	#ad4150	10576	7-409-4-5-42-92-79	6B	South Africa	PCV7	PCV7 era	Agincourt	-24.8281	31.2295	2009	9	F	3--5	N	2	NEW	19	2--gps59--19	0.06	S	#0052e2	S	0.06	S	#0052e2	<= 0.06	S	#0052e2	0.12	S	#0052e2	S	<= 0.5	S	#0052e2	S	<= 0.5	S	#0052e2	neg	neg	#0052e2	neg	#0052e2	0.06
15995_1#130	ERS639972	ERS639972	126	#ad4150	10979	10-409-4-5-42-92-79	35F	South Africa	NVT	PCV13 era	Agincourt	-24.8281	31.2295	2013	7	F	<=2	NA	2	NEW	468	2--gps59--468	<= 0.03	S	#0052e2	S	<= 0.03	S	#0052e2	<= 0.06	S	#0052e2	<= 0.06	S	#0052e2	S	<= 0.5	S	#0052e2	S	<= 0.5	S	#0052e2	neg	neg	#0052e2	neg	#0052e2	0.06
15841_5#92	ERS639012	ERS639012	199	#77c467	10570	7-9-4-25-9-28-14	35A	South Africa	NVT	PCV7 era	Agincourt	-24.8281	31.2295	2011	5	M	<=2	NA	23	0	0	23--0--0	<= 0.03	S	#0052e2	S	<= 0.03	S	#0052e2	<= 0.06	S	#0052e2	<= 0.06	S	#0052e2	S	<= 0.5	S	#0052e2	S	<= 0.5	S	#0052e2	neg	neg	#0052e2	neg	#0052e2	0.06
17150_5#50	ERS708170	ERS708170	199	#77c467	10570	7-9-4-25-9-28-14	35A	South Africa	NVT	PCV7 era	Soweto	-26.2542	27.8585	2010	9	F	<=2	N	23	0	0	23--0--0	<= 0.03	S	#0052e2	S	<= 0.03	S	#0052e2	<= 0.06	S	#0052e2	<= 0.06	S	#0052e2	S	<= 0.5	S	#0052e2	S	<= 0.5	S	#0052e2	neg	neg	#0052e2	neg	#0052e2	0.06
17175_5#52	ERS707997	ERS707997	199	#77c467	10570	7-9-4-25-9-28-14	35A	South Africa	NVT	PCV7 era	Soweto	-26.2542	27.8585	2010	7	M	3--5	P	23	0	0	23--0--0	<= 0.03	S	#0052e2	S	<= 0.03	S	#0052e2	<= 0.06	S	#0052e2	<= 0.06	S	#0052e2	S	<= 0.5	S	#0052e2	S	<= 0.5	S	#0052e2	neg	neg	#0052e2	neg	#0052e2	0.06
17175_5#68	ERS708028	ERS708028	199	#77c467	10570	7-9-4-25-9-28-14	35A	South Africa	NVT	PCV7 era	Soweto	-26.2542	27.8585	2010	7	F	3--5	P	23	0	0	23--0--0	<= 0.03	S	#0052e2	S	<= 0.03	S	#0052e2	<= 0.06	S	#0052e2	<= 0.06	S	#0052e2	S	<= 0.5	S	#0052e2	S	<= 0.5	S	#0052e2	neg	neg	#0052e2	neg	#0052e2	0.06
17175_6#5	ERS708084	ERS708084	199	#77c467	10570	7-9-4-25-9-28-14	35A	South Africa	NVT	PCV7 era	Soweto	-26.2542	27.8585	2010	8	F	3--5	P	23	0	0	23--0--0	<= 0.03	S	#0052e2	S	<= 0.03	S	#0052e2	<= 0.06	S	#0052e2	<= 0.06	S	#0052e2	S	<= 0.5	S	#0052e2	S	<= 0.5	S	#0052e2	neg	neg	#0052e2	neg	#0052e2	0.06
17150_6#23	ERS708475	ERS708475	515	#924f77	11098	8-5-36-5-7-4-394	17F	South Africa	NVT	PCV7 era	Soweto	-26.2542	27.8585	2010	10	F	6--18	P	23	0	0	23--0--0	<= 0.03	S	#0052e2	S	<= 0.03	S	#0052e2	<= 0.06	S	#0052e2	<= 0.06	S	#0052e2	S	<= 0.5	S	#0052e2	S	<= 0.5	S	#0052e2	neg	neg	#0052e2	neg	#0052e2	0.06
15841_5#7	ERS638927	ERS638927	199	#77c467	10957	7-9-4-25-9-4-14	35A	South Africa	NVT	PCV7 era	Agincourt	-24.8281	31.2295	2011	6	F	6--18	NA	23	0	0	23--0--0	<= 0.03	S	#0052e2	S	<= 0.03	S	#0052e2	<= 0.06	S	#0052e2	<= 0.06	S	#0052e2	S	<= 0.5	S	#0052e2	S	<= 0.5	S	#0052e2	neg	neg	#0052e2	neg	#0052e2	0.06
15995_1#123	ERS639965	ERS639965	199	#77c467	10570	7-9-4-25-9-28-14	35A	South Africa	NVT	PCV13 era	Agincourt	-24.8281	31.2295	2013	6	M	6--18	NA	23	0	0	23--0--0	<= 0.03	S	#0052e2	S	<= 0.03	S	#0052e2	<= 0.06	S	#0052e2	<= 0.06	S	#0052e2	S	<= 0.5	S	#0052e2	S	<= 0.5	S	#0052e2	neg	neg	#0052e2	neg	#0052e2	0.06
17059_8#93	ERS707892	ERS707892	199	#77c467	11071	7-5-4-25-9-28-14	35A	South Africa	NVT	PCV13 era	Soweto	-26.2542	27.8585	2012	5	M	6--18	P	23	0	0	23--0--0	<= 0.03	S	#0052e2	S	<= 0.03	S	#0052e2	<= 0.06	S	#0052e2	<= 0.06	S	#0052e2	S	<= 0.5	S	#0052e2	S	<= 0.5	S	#0052e2	neg	neg	#0052e2	neg	#0052e2	0.06
15731_8#85	ERS638720	ERS638720	199	#77c467	10570	7-9-4-25-9-28-14	35A	South Africa	NVT	PCV7 era	Agincourt	-24.8281	31.2295	2009	7	M	6--18	NA	23	0	0	23--0--0	<= 0.03	S	#0052e2	S	<= 0.03	S	#0052e2	<= 0.06	S	#0052e2	<= 0.06	S	#0052e2	S	<= 0.5	S	#0052e2	S	<= 0.5	S	#0052e2	neg	neg	#0052e2	neg	#0052e2	0.06
17175_5#78	ERS708046	ERS708046	8	#8ea91e	5659	16-12-9-1-248-33-33	5	South Africa	PCV13	PCV7 era	Soweto	-26.2542	27.8585	2010	6	F	6--18	P	23	0	2	23--0--2	<= 0.03	S	#0052e2	S	<= 0.03	S	#0052e2	<= 0.06	S	#0052e2	<= 0.06	S	#0052e2	S	<= 0.5	S	#0052e2	S	<= 0.5	S	#0052e2	neg	neg	#0052e2	neg	#0052e2	0.06
15995_2#102	ERS640134	ERS640134	40	#5f955c	7054	16-18-6-10-17-1-14	10A	South Africa	NVT	PCV13 era	Agincourt	-24.8281	31.2295	2013	10	M	<=2	N	23	0	454	23--0--454	0.12	R	#ff2722	S	0.12	S	#0052e2	<= 0.06	S	#0052e2	0.12	S	#0052e2	S	<= 0.5	S	#0052e2	S	<= 0.5	S	#0052e2	neg	neg	#0052e2	neg	#0052e2	0.06
17138_4#88	ERS708725	ERS708725	40	#5f955c	7054	16-18-6-10-17-1-14	10A	South Africa	NVT	PCV13 era	Soweto	-26.2542	27.8585	2012	7	F	<=2	N	23	0	454	23--0--454	0.12	R	#ff2722	S	0.12	S	#0052e2	<= 0.06	S	#0052e2	0.12	S	#0052e2	S	<= 0.5	S	#0052e2	S	<= 0.5	S	#0052e2	neg	neg	#0052e2	neg	#0052e2	0.06
15995_1#181	ERS640023	ERS640023	40	#5f955c	10983	12-18-6-10-17-1-14	10A	South Africa	NVT	PCV13 era	Agincourt	-24.8281	31.2295	2013	6	M	6--18	NA	23	0	454	23--0--454	0.12	R	#ff2722	S	0.12	S	#0052e2	<= 0.06	S	#0052e2	0.12	S	#0052e2	S	<= 0.5	S	#0052e2	S	<= 0.5	S	#0052e2	neg	neg	#0052e2	neg	#0052e2	0.06
17138_4#32	ERS708669	ERS708669	40	#5f955c	7054	16-18-6-10-17-1-14	10A	South Africa	NVT	PCV7 era	Soweto	-26.2542	27.8585	2010	10	M	6--18	P	23	0	454	23--0--454	0.12	R	#ff2722	S	0.12	S	#0052e2	<= 0.06	S	#0052e2	0.12	S	#0052e2	S	<= 0.5	S	#0052e2	S	<= 0.5	S	#0052e2	neg	neg	#0052e2	neg	#0052e2	0.06
15841_3#71	ERS639819	ERS639819	40	#5f955c	7054	16-18-6-10-17-1-14	10A	South Africa	NVT	PCV7 era	Agincourt	-24.8281	31.2295	2011	7	M	6--18	N	23	0	454	23--0--454	0.12	R	#ff2722	S	0.12	S	#0052e2	<= 0.06	S	#0052e2	0.12	S	#0052e2	S	<= 0.5	S	#0052e2	S	<= 0.5	S	#0052e2	neg	neg	#0052e2	neg	#0052e2	0.06
15841_1#91	ERS638890	ERS638890	40	#5f955c	7054	16-18-6-10-17-1-14	10A	South Africa	NVT	PCV7 era	Agincourt	-24.8281	31.2295	2009	9	M	6--18	NA	23	0	454	23--0--454	0.12	R	#ff2722	S	0.12	S	#0052e2	<= 0.06	S	#0052e2	0.12	S	#0052e2	S	<= 0.5	S	#0052e2	S	<= 0.5	S	#0052e2	neg	neg	#0052e2	neg	#0052e2	0.06
15995_2#173	ERS640205	ERS640205	40	#5f955c	7054	16-18-6-10-17-1-14	10A	South Africa	NVT	PCV13 era	Agincourt	-24.8281	31.2295	2013	10	M	6--18	NA	23	0	454	23--0--454	0.12	R	#ff2722	S	0.12	S	#0052e2	<= 0.06	S	#0052e2	0.12	S	#0052e2	S	<= 0.5	S	#0052e2	S	<= 0.5	S	#0052e2	neg	neg	#0052e2	neg	#0052e2	0.06
15995_1#103	ERS639945	ERS639945	8	#8ea91e	5659	16-12-9-1-248-33-33	5	South Africa	PCV13	PCV13 era	Agincourt	-24.8281	31.2295	2013	7	F	>18	N	23	0	387	23--0--387	0.06	S	#0052e2	S	<= 0.03	S	#0052e2	<= 0.06	S	#0052e2	0.12	S	#0052e2	S	<= 0.5	S	#0052e2	S	<= 0.5	S	#0052e2	neg	neg	#0052e2	neg	#0052e2	0.06
15995_1#33	ERS638763	ERS638763	8	#8ea91e	5659	16-12-9-1-248-33-33	5	South Africa	PCV13	PCV7 era	Agincourt	-24.8281	31.2295	2009	10	M	3--5	NA	23	0	387	23--0--387	0.06	S	#0052e2	S	<= 0.03	S	#0052e2	<= 0.06	S	#0052e2	0.12	S	#0052e2	S	<= 0.5	S	#0052e2	S	<= 0.5	S	#0052e2	neg	neg	#0052e2	neg	#0052e2	0.06
17175_5#67	ERS708027	ERS708027	8	#8ea91e	5659	16-12-9-1-248-33-33	5	South Africa	PCV13	PCV7 era	Soweto	-26.2542	27.8585	2010	5	M	3--5	N	23	0	387	23--0--387	0.06	S	#0052e2	S	<= 0.03	S	#0052e2	<= 0.06	S	#0052e2	0.12	S	#0052e2	S	<= 0.5	S	#0052e2	S	<= 0.5	S	#0052e2	neg	neg	#0052e2	neg	#0052e2	0.06
15731_8#28	ERS638663	ERS638663	67	#ff8df6	1233	10-11-34-16-15-1-145	21	South Africa	NVT	PCV7 era	Agincourt	-24.8281	31.2295	2009	7	F	6--18	NA	23	2	0	23--2--0	<= 0.03	S	#0052e2	S	<= 0.03	S	#0052e2	<= 0.06	S	#0052e2	<= 0.06	S	#0052e2	S	<= 0.5	S	#0052e2	S	<= 0.5	S	#0052e2	neg	neg	#0052e2	neg	#0052e2	0.06
17150_5#1	ERS708259	ERS708259	67	#ff8df6	1233	10-11-34-16-15-1-145	21	South Africa	NVT	PCV7 era	Soweto	-26.2542	27.8585	2010	9	F	6--18	P	23	2	0	23--2--0	<= 0.03	S	#0052e2	S	<= 0.03	S	#0052e2	<= 0.06	S	#0052e2	<= 0.06	S	#0052e2	S	<= 0.5	S	#0052e2	S	<= 0.5	S	#0052e2	neg	neg	#0052e2	neg	#0052e2	0.06
17059_7#60	ERS707637	ERS707637	67	#ff8df6	6239	10-2-34-16-15-14-145	18C	South Africa	PCV7	PCV13 era	Soweto	-26.2542	27.8585	2012	6	F	3--5	P	23	2	187	23--2--187	<= 0.03	S	#0052e2	S	<= 0.03	S	#0052e2	<= 0.06	S	#0052e2	<= 0.06	S	#0052e2	S	<= 0.5	S	#0052e2	S	<= 0.5	S	#0052e2	neg	neg	#0052e2	neg	#0052e2	0.06
17150_4#8	ERS707900	ERS707900	355	#8b3d4d	5876	16-9-2-3-9-16-5	10A	South Africa	NVT	PCV7 era	Soweto	-26.2542	27.8585	2010	6	F	6--18	P	23	4	0	23--4--0	<= 0.03	S	#0052e2	S	<= 0.03	S	#0052e2	<= 0.06	S	#0052e2	<= 0.06	S	#0052e2	S	<= 0.5	S	#0052e2	S	<= 0.5	S	#0052e2	neg	neg	#0052e2	neg	#0052e2	0.06
15995_2#89	ERS640122	ERS640122	67	#ff8df6	10994	10-11-34-16-1-14-145	18C	South Africa	PCV7	PCV13 era	Agincourt	-24.8281	31.2295	2013	8	F	6--18	NA	23	4	187	23--4--187	<= 0.03	S	#0052e2	S	<= 0.03	S	#0052e2	<= 0.06	S	#0052e2	<= 0.06	S	#0052e2	S	<= 0.5	S	#0052e2	S	<= 0.5	S	#0052e2	neg	neg	#0052e2	neg	#0052e2	0.06
15841_1#84	ERS638881	ERS638881	218	#b990e0	5656	16-5-264-5-10-16-14	46	South Africa	NVT	PCV7 era	Agincourt	-24.8281	31.2295	2009	6	M	<=2	NA	23	4	53	23--4--53	<= 0.03	S	#0052e2	S	<= 0.03	S	#0052e2	<= 0.06	S	#0052e2	<= 0.06	S	#0052e2	S	<= 0.5	S	#0052e2	S	<= 0.5	S	#0052e2	neg	neg	#0052e2	neg	#0052e2	0.06
15873_1#34	ERS639144	ERS639144	469	#9f813e	12604	54-270-74-63-15-716-18	19B	South Africa	NVT	PCV7 era	Agincourt	-24.8281	31.2295	2011	7	F	<=2	NA	23	NEW	2	23--gps100--2	<= 0.03	S	#0052e2	S	<= 0.03	S	#0052e2	<= 0.06	S	#0052e2	<= 0.06	S	#0052e2	S	<= 0.5	S	#0052e2	S	<= 0.5	S	#0052e2	neg	neg	#0052e2	neg	#0052e2	0.06
15841_5#94	ERS639014	ERS639014	276	#8162a6	12277	12-458-101-1-15-177-18	19B	South Africa	NVT	PCV7 era	Agincourt	-24.8281	31.2295	2011	6	M	<=2	NA	23	NEW	3	23--gps100--3	<= 0.03	S	#0052e2	S	<= 0.03	S	#0052e2	<= 0.06	S	#0052e2	<= 0.06	S	#0052e2	S	<= 0.5	S	#0052e2	S	<= 0.5	S	#0052e2	neg	neg	#0052e2	neg	#0052e2	0.06
15995_2#50	ERS640083	ERS640083	276	#8162a6	10627	12-270-101-1-15-177-18	19B	South Africa	NVT	PCV13 era	Agincourt	-24.8281	31.2295	2013	8	F	<=2	NA	23	NEW	3	23--gps100--3	<= 0.03	S	#0052e2	S	<= 0.03	S	#0052e2	<= 0.06	S	#0052e2	<= 0.06	S	#0052e2	S	<= 0.5	S	#0052e2	S	<= 0.5	S	#0052e2	neg	neg	#0052e2	neg	#0052e2	0.06
17059_6#64	ERS707640	ERS707640	276	#8162a6	12501	50-458-101-16-15-177-18	19B	South Africa	NVT	PCV13 era	Soweto	-26.2542	27.8585	2012	5	F	<=2	N	23	NEW	3	23--gps100--3	<= 0.03	S	#0052e2	S	<= 0.03	S	#0052e2	<= 0.06	S	#0052e2	<= 0.06	S	#0052e2	S	<= 0.5	S	#0052e2	S	<= 0.5	S	#0052e2	neg	neg	#0052e2	neg	#0052e2	0.06
17175_6#88	ERS708251	ERS708251	91	#799537	10992	72-5-4-5-7-177-9	19B	South Africa	NVT	PCV7 era	Soweto	-26.2542	27.8585	2010	7	M	3--5	N	23	NEW	389	23--gps117--389	0.06	S	#0052e2	S	<= 0.03	S	#0052e2	<= 0.06	S	#0052e2	0.12	S	#0052e2	S	<= 0.5	S	#0052e2	S	<= 0.5	S	#0052e2	neg	neg	#0052e2	neg	#0052e2	0.06
15995_2#74	ERS640107	ERS640107	91	#799537	10992	72-5-4-5-7-177-9	19B	South Africa	NVT	PCV13 era	Agincourt	-24.8281	31.2295	2013	8	M	6--18	N	23	NEW	389	23--gps117--389	0.06	S	#0052e2	S	<= 0.03	S	#0052e2	<= 0.06	S	#0052e2	0.12	S	#0052e2	S	<= 0.5	S	#0052e2	S	<= 0.5	S	#0052e2	neg	neg	#0052e2	neg	#0052e2	0.06
17059_8#9	ERS707719	ERS707719	91	#799537	10992	72-5-4-5-7-177-9	19B	South Africa	NVT	PCV13 era	Soweto	-26.2542	27.8585	2012	9	F	6--18	P	23	NEW	389	23--gps117--389	0.06	S	#0052e2	S	<= 0.03	S	#0052e2	<= 0.06	S	#0052e2	0.12	S	#0052e2	S	<= 0.5	S	#0052e2	S	<= 0.5	S	#0052e2	neg	neg	#0052e2	neg	#0052e2	0.06
15841_3#74	ERS639822	ERS639822	9	#4c71e1	63	2-5-36-12-17-21-14	14	South Africa	PCV7	PCV7 era	Agincourt	-24.8281	31.2295	2011	7	F	<=2	N	24	27	171	24--27--171	0.25	R	#ff2722	S	0.12	S	#0052e2	<= 0.06	S	#0052e2	0.12	S	#0052e2	S	<= 0.5	S	#0052e2	S	<= 0.5	S	#0052e2	neg	neg	#0052e2	neg	#0052e2	0.06
15874_1#76	ERS639102	ERS639102	9	#4c71e1	63	2-5-36-12-17-21-14	14	South Africa	PCV7	PCV7 era	Agincourt	-24.8281	31.2295	2009	6	M	<=2	NA	24	27	171	24--27--171	0.25	R	#ff2722	S	0.12	S	#0052e2	<= 0.06	S	#0052e2	0.12	S	#0052e2	S	<= 0.5	S	#0052e2	S	<= 0.5	S	#0052e2	neg	neg	#0052e2	neg	#0052e2	0.06
15874_1#34	ERS639049	ERS639049	9	#4c71e1	63	2-5-36-12-17-21-14	14	South Africa	PCV7	PCV7 era	Agincourt	-24.8281	31.2295	2009	10	M	<=2	N	24	27	171	24--27--171	0.25	R	#ff2722	S	0.12	S	#0052e2	<= 0.06	S	#0052e2	0.12	S	#0052e2	S	<= 0.5	S	#0052e2	S	<= 0.5	S	#0052e2	MEF	pos	#ff2722	neg	#0052e2	8
15841_1#11	ERS638779	ERS638779	9	#4c71e1	63	2-5-36-12-17-21-14	14	South Africa	PCV7	PCV7 era	Agincourt	-24.8281	31.2295	2009	9	F	3--5	NA	24	27	171	24--27--171	0.25	R	#ff2722	S	0.12	S	#0052e2	<= 0.06	S	#0052e2	0.12	S	#0052e2	S	<= 0.5	S	#0052e2	S	<= 0.5	S	#0052e2	neg	neg	#0052e2	neg	#0052e2	0.06
15841_1#68	ERS638860	ERS638860	9	#4c71e1	63	2-5-36-12-17-21-14	14	South Africa	PCV7	PCV7 era	Agincourt	-24.8281	31.2295	2009	6	M	3--5	NA	24	27	171	24--27--171	0.25	R	#ff2722	S	0.12	S	#0052e2	<= 0.06	S	#0052e2	0.12	S	#0052e2	S	<= 0.5	S	#0052e2	S	<= 0.5	S	#0052e2	neg	neg	#0052e2	neg	#0052e2	0.06
15874_1#78	ERS639105	ERS639105	9	#4c71e1	63	2-5-36-12-17-21-14	14	South Africa	PCV7	PCV7 era	Agincourt	-24.8281	31.2295	2011	7	M	3--5	NA	24	27	171	24--27--171	0.25	R	#ff2722	S	0.12	S	#0052e2	<= 0.06	S	#0052e2	0.12	S	#0052e2	S	<= 0.5	S	#0052e2	S	<= 0.5	S	#0052e2	neg	neg	#0052e2	neg	#0052e2	0.06
15841_1#83	ERS638880	ERS638880	9	#4c71e1	63	2-5-36-12-17-21-14	14	South Africa	PCV7	PCV7 era	Agincourt	-24.8281	31.2295	2009	9	M	6--18	NA	24	27	171	24--27--171	0.25	R	#ff2722	S	0.12	S	#0052e2	<= 0.06	S	#0052e2	0.12	S	#0052e2	S	<= 0.5	S	#0052e2	S	<= 0.5	S	#0052e2	neg	neg	#0052e2	neg	#0052e2	0.06
15841_1#61	ERS638850	ERS638850	9	#4c71e1	63	2-5-36-12-17-21-14	14	South Africa	PCV7	PCV7 era	Agincourt	-24.8281	31.2295	2009	6	M	<=2	NA	24	27	19	24--27--19	0.25	R	#ff2722	S	0.25	S	#0052e2	<= 0.06	S	#0052e2	0.12	S	#0052e2	S	<= 0.5	S	#0052e2	S	<= 0.5	S	#0052e2	neg	neg	#0052e2	neg	#0052e2	0.06
15995_1#12	ERS638742	ERS638742	9	#4c71e1	2414	2-8-36-12-17-21-14	14	South Africa	PCV7	PCV7 era	Agincourt	-24.8281	31.2295	2009	10	M	3--5	NA	24	27	19	24--27--19	0.25	R	#ff2722	S	0.25	S	#0052e2	<= 0.06	S	#0052e2	0.12	S	#0052e2	S	<= 0.5	S	#0052e2	S	<= 0.5	S	#0052e2	neg	neg	#0052e2	neg	#0052e2	0.06
15841_3#79	ERS639827	ERS639827	9	#4c71e1	63	2-5-36-12-17-21-14	14	South Africa	PCV7	PCV7 era	Agincourt	-24.8281	31.2295	2011	7	F	<=2	N	24	27	28	24--27--28	0.25	R	#ff2722	S	<= 0.03	S	#0052e2	<= 0.06	S	#0052e2	0.12	S	#0052e2	S	<= 0.5	S	#0052e2	S	<= 0.5	S	#0052e2	neg	neg	#0052e2	neg	#0052e2	0.06
15995_1#22	ERS638752	ERS638752	9	#4c71e1	63	2-5-36-12-17-21-14	14	South Africa	PCV7	PCV7 era	Agincourt	-24.8281	31.2295	2009	8	F	<=2	NA	24	27	28	24--27--28	0.25	R	#ff2722	S	<= 0.03	S	#0052e2	<= 0.06	S	#0052e2	0.12	S	#0052e2	S	<= 0.5	S	#0052e2	S	<= 0.5	S	#0052e2	neg	neg	#0052e2	neg	#0052e2	0.06
15995_1#26	ERS638756	ERS638756	9	#4c71e1	63	2-5-36-12-17-21-14	14	South Africa	PCV7	PCV7 era	Agincourt	-24.8281	31.2295	2009	10	F	<=2	NA	24	27	28	24--27--28	0.25	R	#ff2722	S	<= 0.03	S	#0052e2	<= 0.06	S	#0052e2	0.12	S	#0052e2	S	<= 0.5	S	#0052e2	S	<= 0.5	S	#0052e2	neg	neg	#0052e2	neg	#0052e2	0.06
17175_6#52	ERS708173	ERS708173	9	#4c71e1	63	2-5-36-12-17-21-14	14	South Africa	PCV7	PCV7 era	Soweto	-26.2542	27.8585	2010	7	F	3--5	P	24	27	28	24--27--28	0.25	R	#ff2722	S	<= 0.03	S	#0052e2	<= 0.06	S	#0052e2	0.12	S	#0052e2	S	<= 0.5	S	#0052e2	S	<= 0.5	S	#0052e2	neg	neg	#0052e2	neg	#0052e2	0.06
17175_6#68	ERS708209	ERS708209	9	#4c71e1	9352	2-2-36-12-17-21-14	14	South Africa	PCV7	PCV7 era	Soweto	-26.2542	27.8585	2010	9	F	3--5	P	24	27	28	24--27--28	0.25	R	#ff2722	S	<= 0.03	S	#0052e2	<= 0.06	S	#0052e2	0.12	S	#0052e2	S	<= 0.5	S	#0052e2	S	<= 0.5	S	#0052e2	neg	neg	#0052e2	neg	#0052e2	0.06
15873_1#6	ERS639075	ERS639075	9	#4c71e1	2414	2-8-36-12-17-21-14	14	South Africa	PCV7	PCV13 era	Agincourt	-24.8281	31.2295	2011	9	M	3--5	NA	24	27	411	24--27--411	0.25	R	#ff2722	S	0.12	S	#0052e2	<= 0.06	S	#0052e2	0.12	S	#0052e2	S	<= 0.5	S	#0052e2	S	<= 0.5	S	#0052e2	neg	neg	#0052e2	neg	#0052e2	0.06
17150_5#34	ERS708138	ERS708138	9	#4c71e1	2414	2-8-36-12-17-21-14	14	South Africa	PCV7	PCV7 era	Soweto	-26.2542	27.8585	2010	8	F	3--5	P	24	27	411	24--27--411	0.25	R	#ff2722	S	0.12	S	#0052e2	<= 0.06	S	#0052e2	0.12	S	#0052e2	S	<= 0.5	S	#0052e2	S	<= 0.5	S	#0052e2	neg	neg	#0052e2	neg	#0052e2	0.06
17150_4#36	ERS707956	ERS707956	9	#4c71e1	2414	2-8-36-12-17-21-14	14	South Africa	PCV7	PCV7 era	Soweto	-26.2542	27.8585	2010	7	F	>18	P	24	27	410	24--27--410	0.25	R	#ff2722	S	0.12	S	#0052e2	<= 0.06	S	#0052e2	0.12	S	#0052e2	S	<= 0.5	S	#0052e2	S	<= 0.5	S	#0052e2	neg	neg	#0052e2	neg	#0052e2	0.06
15731_8#7	ERS638642	ERS638642	9	#4c71e1	2414	2-8-36-12-17-21-14	14	South Africa	PCV7	PCV7 era	Agincourt	-24.8281	31.2295	2009	7	M	<=2	NA	24	27	433	24--27--433	0.5	R	#ff2722	S	0.25	S	#0052e2	<= 0.06	S	#0052e2	0.25	S	#0052e2	S	<= 0.5	S	#0052e2	S	<= 0.5	S	#0052e2	ERMB	neg	#0052e2	pos	#ff2722	> 32
15731_8#74	ERS638709	ERS638709	9	#4c71e1	2414	2-8-36-12-17-21-14	14	South Africa	PCV7	PCV7 era	Agincourt	-24.8281	31.2295	2009	7	M	<=2	N	24	265	434	24--265--434	0.5	R	#ff2722	S	1	S	#0052e2	0.25	S	#0052e2	0.5	S	#0052e2	S	1	I	#efa41e	S	> 2	R	#ff2722	neg	neg	#0052e2	neg	#0052e2	0.06
17175_5#31	ERS707953	ERS707953	23	#df7ddc	1518	7-6-4-2-10-15-14	6B	South Africa	PCV7	PCV7 era	Soweto	-26.2542	27.8585	2010	7	M	<=2	P	25	31	8	25--31--8	2	R	#ff2722	S	2	S	#0052e2	0.5	I	#efa41e	1	I	#efa41e	S	1	I	#efa41e	S	> 2	R	#ff2722	MEF	pos	#ff2722	neg	#0052e2	8
17175_4#4	ERS707714	ERS707714	3	#8854d2	53	2-5-1-11-16-3-14	8	South Africa	NVT	PCV13 era	Soweto	-26.2542	27.8585	2012	9	M	<=2	N	3	6	5	3--6--5	<= 0.03	S	#0052e2	S	<= 0.03	S	#0052e2	<= 0.06	S	#0052e2	<= 0.06	S	#0052e2	S	<= 0.5	S	#0052e2	S	<= 0.5	S	#0052e2	neg	neg	#0052e2	neg	#0052e2	0.06
17175_4#82	ERS707863	ERS707863	3	#8854d2	53	2-5-1-11-16-3-14	8	South Africa	NVT	PCV13 era	Soweto	-26.2542	27.8585	2012	6	F	<=2	N	3	6	5	3--6--5	<= 0.03	S	#0052e2	S	<= 0.03	S	#0052e2	<= 0.06	S	#0052e2	<= 0.06	S	#0052e2	S	<= 0.5	S	#0052e2	S	<= 0.5	S	#0052e2	neg	neg	#0052e2	neg	#0052e2	0.06
15841_5#18	ERS638938	ERS638938	3	#8854d2	53	2-5-1-11-16-3-14	8	South Africa	NVT	PCV7 era	Agincourt	-24.8281	31.2295	2009	9	M	<=2	NA	3	6	5	3--6--5	<= 0.03	S	#0052e2	S	<= 0.03	S	#0052e2	<= 0.06	S	#0052e2	<= 0.06	S	#0052e2	S	<= 0.5	S	#0052e2	S	<= 0.5	S	#0052e2	neg	neg	#0052e2	neg	#0052e2	0.06
17175_6#9	ERS708088	ERS708088	3	#8854d2	53	2-5-1-11-16-3-14	8	South Africa	NVT	PCV7 era	Soweto	-26.2542	27.8585	2010	6	F	>18	N	3	6	5	3--6--5	<= 0.03	S	#0052e2	S	<= 0.03	S	#0052e2	<= 0.06	S	#0052e2	<= 0.06	S	#0052e2	S	<= 0.5	S	#0052e2	S	<= 0.5	S	#0052e2	neg	neg	#0052e2	neg	#0052e2	0.06
15995_2#61	ERS640094	ERS640094	3	#8854d2	53	2-5-1-11-16-3-14	8	South Africa	NVT	PCV13 era	Agincourt	-24.8281	31.2295	2013	9	F	>18	N	3	6	5	3--6--5	<= 0.03	S	#0052e2	S	<= 0.03	S	#0052e2	<= 0.06	S	#0052e2	<= 0.06	S	#0052e2	S	<= 0.5	S	#0052e2	S	<= 0.5	S	#0052e2	neg	neg	#0052e2	neg	#0052e2	0.06
15841_5#37	ERS638957	ERS638957	3	#8854d2	53	2-5-1-11-16-3-14	8	South Africa	NVT	PCV7 era	Agincourt	-24.8281	31.2295	2011	5	F	>18	N	3	6	5	3--6--5	<= 0.03	S	#0052e2	S	<= 0.03	S	#0052e2	<= 0.06	S	#0052e2	<= 0.06	S	#0052e2	S	<= 0.5	S	#0052e2	S	<= 0.5	S	#0052e2	neg	neg	#0052e2	neg	#0052e2	0.06
15841_4#95	ERS639938	ERS639938	3	#8854d2	53	2-5-1-11-16-3-14	8	South Africa	NVT	PCV13 era	Agincourt	-24.8281	31.2295	2013	6	F	3--5	NA	3	6	5	3--6--5	<= 0.03	S	#0052e2	S	<= 0.03	S	#0052e2	<= 0.06	S	#0052e2	<= 0.06	S	#0052e2	S	<= 0.5	S	#0052e2	S	<= 0.5	S	#0052e2	neg	neg	#0052e2	neg	#0052e2	0.06
15995_2#21	ERS640054	ERS640054	3	#8854d2	53	2-5-1-11-16-3-14	8	South Africa	NVT	PCV13 era	Agincourt	-24.8281	31.2295	2013	9	F	6--18	NA	3	6	5	3--6--5	<= 0.03	S	#0052e2	S	<= 0.03	S	#0052e2	<= 0.06	S	#0052e2	<= 0.06	S	#0052e2	S	<= 0.5	S	#0052e2	S	<= 0.5	S	#0052e2	neg	neg	#0052e2	neg	#0052e2	0.06
15841_2#14	ERS639212	ERS639212	3	#8854d2	53	2-5-1-11-16-3-14	8	South Africa	NVT	PCV13 era	Agincourt	-24.8281	31.2295	2011	10	M	6--18	NA	3	6	5	3--6--5	<= 0.03	S	#0052e2	S	<= 0.03	S	#0052e2	<= 0.06	S	#0052e2	<= 0.06	S	#0052e2	S	<= 0.5	S	#0052e2	S	<= 0.5	S	#0052e2	neg	neg	#0052e2	neg	#0052e2	0.06
15874_1#47	ERS639064	ERS639064	3	#8854d2	53	2-5-1-11-16-3-14	8	South Africa	NVT	PCV7 era	Agincourt	-24.8281	31.2295	2011	7	F	6--18	NA	3	6	5	3--6--5	<= 0.03	S	#0052e2	S	<= 0.03	S	#0052e2	<= 0.06	S	#0052e2	<= 0.06	S	#0052e2	S	<= 0.5	S	#0052e2	S	<= 0.5	S	#0052e2	neg	neg	#0052e2	neg	#0052e2	0.06
15995_1#132	ERS639974	ERS639974	3	#8854d2	53	2-5-1-11-16-3-14	8	South Africa	NVT	PCV13 era	Agincourt	-24.8281	31.2295	2013	6	F	6--18	N	3	6	5	3--6--5	<= 0.03	S	#0052e2	S	<= 0.03	S	#0052e2	<= 0.06	S	#0052e2	<= 0.06	S	#0052e2	S	<= 0.5	S	#0052e2	S	<= 0.5	S	#0052e2	neg	neg	#0052e2	neg	#0052e2	0.06
17138_3#59	ERS708557	ERS708557	3	#8854d2	53	2-5-1-11-16-3-14	8	South Africa	NVT	PCV13 era	Soweto	-26.2542	27.8585	2012	10	F	>18	N	3	NEW	5	3--gps135--5	<= 0.03	S	#0052e2	S	<= 0.03	S	#0052e2	<= 0.06	S	#0052e2	<= 0.06	S	#0052e2	S	<= 0.5	S	#0052e2	S	<= 0.5	S	#0052e2	neg	neg	#0052e2	neg	#0052e2	0.06
17175_4#37	ERS707776	ERS707776	3	#8854d2	3847	65-5-1-11-16-3-14	8	South Africa	NVT	PCV13 era	Soweto	-26.2542	27.8585	2012	11	F	<=2	N	3	NEW	5	3--gps50--5	<= 0.03	S	#0052e2	S	<= 0.03	S	#0052e2	<= 0.06	S	#0052e2	<= 0.06	S	#0052e2	S	<= 0.5	S	#0052e2	S	<= 0.5	S	#0052e2	neg	neg	#0052e2	neg	#0052e2	0.06
17059_7#50	ERS707615	ERS707615	23	#df7ddc	2156	5-6-1-2-6-3-14	6B	South Africa	PCV7	PCV13 era	Soweto	-26.2542	27.8585	2012	5	M	<=2	P	34	92	56	34--92--56	2	R	#ff2722	S	1	S	#0052e2	0.5	I	#efa41e	0.5	S	#0052e2	S	1	I	#efa41e	S	> 2	R	#ff2722	ERMB	neg	#0052e2	pos	#ff2722	> 32
17150_4#17	ERS707917	ERS707917	13	#bc5fd1	473	7-25-4-4-15-20-28	6A	South Africa	PCV13	PCV7 era	Soweto	-26.2542	27.8585	2010	6	M	<=2	N	36	34	44	36--34--44	0.5	R	#ff2722	S	0.25	S	#0052e2	<= 0.06	S	#0052e2	0.25	S	#0052e2	S	<= 0.5	S	#0052e2	S	1	I	#efa41e	MEF	pos	#ff2722	neg	#0052e2	8
17138_4#35	ERS708672	ERS708672	13	#bc5fd1	473	7-25-4-4-15-20-28	6A	South Africa	PCV13	PCV13 era	Soweto	-26.2542	27.8585	2012	7	M	<=2	N	36	34	44	36--34--44	0.5	R	#ff2722	S	0.25	S	#0052e2	<= 0.06	S	#0052e2	0.25	S	#0052e2	S	<= 0.5	S	#0052e2	S	1	I	#efa41e	MEF	pos	#ff2722	neg	#0052e2	8
17059_7#12	ERS707539	ERS707539	13	#bc5fd1	473	7-25-4-4-15-20-28	6A	South Africa	PCV13	PCV13 era	Soweto	-26.2542	27.8585	2012	7	F	>18	N	36	34	44	36--34--44	0.5	R	#ff2722	S	0.25	S	#0052e2	<= 0.06	S	#0052e2	0.25	S	#0052e2	S	<= 0.5	S	#0052e2	S	1	I	#efa41e	MEF	pos	#ff2722	neg	#0052e2	8
17150_4#24	ERS707932	ERS707932	13	#bc5fd1	473	7-25-4-4-15-20-28	6A	South Africa	PCV13	PCV7 era	Soweto	-26.2542	27.8585	2010	6	M	3--5	P	36	34	44	36--34--44	0.5	R	#ff2722	S	0.25	S	#0052e2	<= 0.06	S	#0052e2	0.25	S	#0052e2	S	<= 0.5	S	#0052e2	S	1	I	#efa41e	MEF	pos	#ff2722	neg	#0052e2	8
15874_1#18	ERS639033	ERS639033	20	#81be6d	6120	10-13-53-1-72-38-421	23F	South Africa	PCV7	PCV7 era	Agincourt	-24.8281	31.2295	2009	10	M	<=2	NA	37	176	389	37--176--389	0.06	S	#0052e2	S	0.06	S	#0052e2	<= 0.06	S	#0052e2	<= 0.06	S	#0052e2	S	<= 0.5	S	#0052e2	S	<= 0.5	S	#0052e2	neg	neg	#0052e2	neg	#0052e2	0.06
15841_1#63	ERS638853	ERS638853	34	#3fc6d1	7067	12-5-54-38-27-14-6	23F	South Africa	PCV7	PCV7 era	Agincourt	-24.8281	31.2295	2009	8	M	6--18	NA	37	2	0	37--2--0	<= 0.03	S	#0052e2	S	<= 0.03	S	#0052e2	<= 0.06	S	#0052e2	<= 0.06	S	#0052e2	S	<= 0.5	S	#0052e2	S	<= 0.5	S	#0052e2	neg	neg	#0052e2	neg	#0052e2	0.06
15873_1#23	ERS639133	ERS639133	34	#3fc6d1	10960	12-5-54-4-27-14-6	23F	South Africa	PCV7	PCV7 era	Agincourt	-24.8281	31.2295	2009	9	F	6--18	NA	37	2	23	37--2--23	<= 0.03	S	#0052e2	S	<= 0.03	S	#0052e2	<= 0.06	S	#0052e2	<= 0.06	S	#0052e2	S	<= 0.5	S	#0052e2	S	<= 0.5	S	#0052e2	neg	neg	#0052e2	neg	#0052e2	0.06
17150_4#82	ERS708050	ERS708050	14	#3cca7c	10571	15-29-4-21-30-352-271	23F	South Africa	PCV7	PCV7 era	Soweto	-26.2542	27.8585	2010	6	F	<=2	P	38	12	NEW	38--12--gps241	2	R	#ff2722	S	2	S	#0052e2	0.5	I	#efa41e	1	I	#efa41e	S	1	I	#efa41e	S	> 2	R	#ff2722	MEF	pos	#ff2722	neg	#0052e2	8
17175_6#6	ERS708085	ERS708085	14	#3cca7c	10571	15-29-4-21-30-352-271	23F	South Africa	PCV7	PCV7 era	Soweto	-26.2542	27.8585	2010	8	M	<=2	P	38	12	NEW	38--12--gps241	2	R	#ff2722	S	2	S	#0052e2	0.5	I	#efa41e	1	I	#efa41e	S	1	I	#efa41e	S	> 2	R	#ff2722	MEF	pos	#ff2722	neg	#0052e2	8
15731_8#37	ERS638672	ERS638672	14	#3cca7c	10571	15-29-4-21-30-352-271	23F	South Africa	PCV7	PCV7 era	Agincourt	-24.8281	31.2295	2009	7	M	<=2	N	38	12	NEW	38--12--gps98	0.5	R	#ff2722	S	1	S	#0052e2	0.25	S	#0052e2	0.25	S	#0052e2	S	1	I	#efa41e	S	1	I	#efa41e	MEF	pos	#ff2722	neg	#0052e2	8
15841_1#27	ERS638802	ERS638802	14	#3cca7c	10571	15-29-4-21-30-352-271	23F	South Africa	PCV7	PCV7 era	Agincourt	-24.8281	31.2295	2009	9	M	<=2	NA	38	12	NEW	38--12--gps98	0.5	R	#ff2722	S	1	S	#0052e2	0.25	S	#0052e2	0.25	S	#0052e2	S	1	I	#efa41e	S	1	I	#efa41e	MEF	pos	#ff2722	neg	#0052e2	8
15731_8#20	ERS638655	ERS638655	14	#3cca7c	10571	15-29-4-21-30-352-271	23F	South Africa	PCV7	PCV7 era	Agincourt	-24.8281	31.2295	2009	7	F	3--5	NA	38	12	NEW	38--12--gps98	0.5	R	#ff2722	S	1	S	#0052e2	0.25	S	#0052e2	0.25	S	#0052e2	S	1	I	#efa41e	S	1	I	#efa41e	MEF	pos	#ff2722	neg	#0052e2	8
15731_8#77	ERS638712	ERS638712	14	#3cca7c	10571	15-29-4-21-30-352-271	23F	South Africa	PCV7	PCV7 era	Agincourt	-24.8281	31.2295	2009	7	F	3--5	NA	38	12	NEW	38--12--gps98	0.5	R	#ff2722	S	1	S	#0052e2	0.25	S	#0052e2	0.25	S	#0052e2	S	1	I	#efa41e	S	1	I	#efa41e	MEF	pos	#ff2722	neg	#0052e2	8
15731_8#12	ERS638647	ERS638647	14	#3cca7c	10571	15-29-4-21-30-352-271	23F	South Africa	PCV7	PCV7 era	Agincourt	-24.8281	31.2295	2009	7	F	6--18	NA	38	12	NEW	38--12--gps98	0.5	R	#ff2722	S	1	S	#0052e2	0.25	S	#0052e2	0.25	S	#0052e2	S	1	I	#efa41e	S	1	I	#efa41e	MEF	pos	#ff2722	neg	#0052e2	8
17138_3#18	ERS708474	ERS708474	33	#d86831	11072	50-8-1-16-15-88-14	16F	South Africa	NVT	PCV13 era	Soweto	-26.2542	27.8585	2012	6	F	3--5	P	49	0	0	49--0--0	<= 0.03	S	#0052e2	S	<= 0.03	S	#0052e2	<= 0.06	S	#0052e2	<= 0.06	S	#0052e2	S	<= 0.5	S	#0052e2	S	<= 0.5	S	#0052e2	neg	neg	#0052e2	neg	#0052e2	0.06
17150_5#83	ERS708234	ERS708234	68	#2addc5	11096	16-13-34-4-15-1-19	17F	South Africa	NVT	PCV7 era	Soweto	-26.2542	27.8585	2010	7	M	3--5	P	49	4	0	49--4--0	<= 0.03	S	#0052e2	S	<= 0.03	S	#0052e2	<= 0.06	S	#0052e2	<= 0.06	S	#0052e2	S	<= 0.5	S	#0052e2	S	<= 0.5	S	#0052e2	neg	neg	#0052e2	neg	#0052e2	0.06
17175_5#37	ERS707966	ERS707966	68	#2addc5	7262	5-11-11-4-15-1-19	18C	South Africa	PCV7	PCV7 era	Soweto	-26.2542	27.8585	2010	7	F	6--18	P	49	4	2	49--4--2	<= 0.03	S	#0052e2	S	<= 0.03	S	#0052e2	<= 0.06	S	#0052e2	<= 0.06	S	#0052e2	S	<= 0.5	S	#0052e2	S	<= 0.5	S	#0052e2	neg	neg	#0052e2	neg	#0052e2	0.06
15873_1#54	ERS639164	ERS639164	81	#c942b0	9809	8-37-9-5-2-12-53	Swiss_NT	South Africa	NVT	PCV7 era	Agincourt	-24.8281	31.2295	2009	6	M	<=2	NA	55	60	427	55--60--427	0.25	R	#ff2722	S	0.25	S	#0052e2	<= 0.06	S	#0052e2	0.12	S	#0052e2	S	<= 0.5	S	#0052e2	S	<= 0.5	S	#0052e2	ERMB	neg	#0052e2	pos	#ff2722	> 32
15995_2#4	ERS640037	ERS640037	81	#c942b0	9809	8-37-9-5-2-12-53	Swiss_NT	South Africa	NVT	PCV13 era	Agincourt	-24.8281	31.2295	2013	7	F	<=2	NA	55	60	427	55--60--427	0.25	R	#ff2722	S	0.25	S	#0052e2	<= 0.06	S	#0052e2	0.12	S	#0052e2	S	<= 0.5	S	#0052e2	S	<= 0.5	S	#0052e2	ERMB	neg	#0052e2	pos	#ff2722	> 32
15995_2#75	ERS640108	ERS640108	81	#c942b0	10993	8-8-9-29-2-11-53	Swiss_NT	South Africa	NVT	PCV13 era	Agincourt	-24.8281	31.2295	2013	8	M	<=2	N	55	60	427	55--60--427	0.25	R	#ff2722	S	0.25	S	#0052e2	<= 0.06	S	#0052e2	0.12	S	#0052e2	S	<= 0.5	S	#0052e2	S	<= 0.5	S	#0052e2	ERMB	neg	#0052e2	pos	#ff2722	> 32
17175_4#10	ERS707726	ERS707726	81	#c942b0	10241	8-37-9-29-2-609-53	Swiss_NT	South Africa	NVT	PCV13 era	Soweto	-26.2542	27.8585	2012	6	F	6--18	P	55	60	427	55--60--427	0.25	R	#ff2722	S	0.25	S	#0052e2	<= 0.06	S	#0052e2	0.12	S	#0052e2	S	<= 0.5	S	#0052e2	S	<= 0.5	S	#0052e2	ERMB:MEF	pos	#ff2722	pos	#ff2722	> 32
15995_1#188	ERS640030	ERS640030	81	#c942b0	11878	2-37-9-29-2-47-721	Swiss_NT	South Africa	NVT	PCV13 era	Agincourt	-24.8281	31.2295	2013	6	F	<=2	N	55	NEW	NEW	55--gps171--gps139	0.12	R	#ff2722	S	0.12	S	#0052e2	<= 0.06	S	#0052e2	0.12	S	#0052e2	S	<= 0.5	S	#0052e2	S	<= 0.5	S	#0052e2	neg	neg	#0052e2	neg	#0052e2	0.06
17150_5#42	ERS708153	ERS708153	81	#c942b0	11093	8-37-9-29-2-609-5	Swiss_NT	South Africa	NVT	PCV7 era	Soweto	-26.2542	27.8585	2010	6	M	<=2	P	55	212	427	55--212--427	0.25	R	#ff2722	S	0.25	S	#0052e2	0.12	S	#0052e2	0.12	S	#0052e2	S	<= 0.5	S	#0052e2	S	<= 0.5	S	#0052e2	ERMB	neg	#0052e2	pos	#ff2722	> 32
17175_5#85	ERS708064	ERS708064	81	#c942b0	11093	8-37-9-29-2-609-5	Swiss_NT	South Africa	NVT	PCV7 era	Soweto	-26.2542	27.8585	2010	6	F	6--18	P	55	212	427	55--212--427	0.25	R	#ff2722	S	0.25	S	#0052e2	0.12	S	#0052e2	0.12	S	#0052e2	S	<= 0.5	S	#0052e2	S	<= 0.5	S	#0052e2	ERMB	neg	#0052e2	pos	#ff2722	> 32
17138_4#44	ERS708681	ERS708681	258	#e2733b	10972	8-13-331-10-2-4-14	Swiss_NT	South Africa	NVT	PCV7 era	Soweto	-26.2542	27.8585	2010	6	M	<=2	N	55	NEW	NEW	55--gps38--gps239	0.12	R	#ff2722	S	0.12	S	#0052e2	<= 0.06	S	#0052e2	0.12	S	#0052e2	S	<= 0.5	S	#0052e2	S	<= 0.5	S	#0052e2	neg	neg	#0052e2	neg	#0052e2	0.06
15841_2#56	ERS639262	ERS639262	258	#e2733b	9811	8-8-331-10-2-4-14	Swiss_NT	South Africa	NVT	PCV13 era	Agincourt	-24.8281	31.2295	2013	11	M	<=2	N	55	NEW	NEW	55--gps38--gps44	0.12	R	#ff2722	S	0.06	S	#0052e2	<= 0.06	S	#0052e2	0.12	S	#0052e2	S	<= 0.5	S	#0052e2	S	<= 0.5	S	#0052e2	neg	neg	#0052e2	neg	#0052e2	0.06
15841_2#59	ERS639265	ERS639265	258	#e2733b	9811	8-8-331-10-2-4-14	Swiss_NT	South Africa	NVT	PCV7 era	Agincourt	-24.8281	31.2295	2009	9	F	<=2	NA	55	NEW	NEW	55--gps38--gps44	0.12	R	#ff2722	S	0.06	S	#0052e2	<= 0.06	S	#0052e2	0.12	S	#0052e2	S	<= 0.5	S	#0052e2	S	<= 0.5	S	#0052e2	neg	neg	#0052e2	neg	#0052e2	0.06
15995_2#29	ERS640062	ERS640062	133	#3bce80	12281	23-2-4-10-2-1-682	Swiss_NT	South Africa	NVT	PCV13 era	Agincourt	-24.8281	31.2295	2013	9	M	<=2	NA	55	NEW	NEW	55--gps38--gps44	0.12	R	#ff2722	S	0.06	S	#0052e2	<= 0.06	S	#0052e2	0.12	S	#0052e2	S	<= 0.5	S	#0052e2	S	<= 0.5	S	#0052e2	neg	neg	#0052e2	neg	#0052e2	0.06
17059_7#76	ERS707669	ERS707669	83	#d975e2	7369	13-340-15-14-10-16-19	3	South Africa	PCV13	PCV13 era	Soweto	-26.2542	27.8585	2012	6	F	3--5	N	62	0	2	62--0--2	<= 0.03	S	#0052e2	S	<= 0.03	S	#0052e2	<= 0.06	S	#0052e2	<= 0.06	S	#0052e2	S	<= 0.5	S	#0052e2	S	<= 0.5	S	#0052e2	neg	neg	#0052e2	neg	#0052e2	0.06
17059_6#62	ERS707636	ERS707636	5	#9c34b3	3163	7-13-8-6-10-6-8	35B	South Africa	NVT	PCV13 era	Soweto	-26.2542	27.8585	2012	5	M	3--5	P	7	1	3	7--1--3	0.12	R	#ff2722	S	0.06	S	#0052e2	<= 0.06	S	#0052e2	0.12	S	#0052e2	S	<= 0.5	S	#0052e2	S	<= 0.5	S	#0052e2	neg	neg	#0052e2	neg	#0052e2	0.06
15995_2#36	ERS640069	ERS640069	5	#9c34b3	361	7-13-8-6-6-6-8	35B	South Africa	NVT	PCV13 era	Agincourt	-24.8281	31.2295	2013	8	M	<=2	N	7	1	455	7--1--455	0.25	R	#ff2722	S	0.06	S	#0052e2	<= 0.06	S	#0052e2	0.12	S	#0052e2	S	<= 0.5	S	#0052e2	S	<= 0.5	S	#0052e2	neg	neg	#0052e2	neg	#0052e2	0.06
17059_8#94	ERS707893	ERS707893	5	#9c34b3	361	7-13-8-6-6-6-8	35B	South Africa	NVT	PCV13 era	Soweto	-26.2542	27.8585	2012	6	M	<=2	N	7	1	455	7--1--455	0.25	R	#ff2722	S	0.06	S	#0052e2	<= 0.06	S	#0052e2	0.12	S	#0052e2	S	<= 0.5	S	#0052e2	S	<= 0.5	S	#0052e2	neg	neg	#0052e2	neg	#0052e2	0.06
17150_4#1	ERS707883	ERS707883	5	#9c34b3	361	7-13-8-6-6-6-8	35B	South Africa	NVT	PCV13 era	Soweto	-26.2542	27.8585	2012	10	F	<=2	N	7	1	455	7--1--455	0.25	R	#ff2722	S	0.06	S	#0052e2	<= 0.06	S	#0052e2	0.12	S	#0052e2	S	<= 0.5	S	#0052e2	S	<= 0.5	S	#0052e2	neg	neg	#0052e2	neg	#0052e2	0.06
17175_4#12	ERS707730	ERS707730	5	#9c34b3	361	7-13-8-6-6-6-8	35B	South Africa	NVT	PCV13 era	Soweto	-26.2542	27.8585	2012	9	M	<=2	N	7	1	455	7--1--455	0.25	R	#ff2722	S	0.06	S	#0052e2	<= 0.06	S	#0052e2	0.12	S	#0052e2	S	<= 0.5	S	#0052e2	S	<= 0.5	S	#0052e2	neg	neg	#0052e2	neg	#0052e2	0.06
17175_4#30	ERS707764	ERS707764	5	#9c34b3	361	7-13-8-6-6-6-8	35B	South Africa	NVT	PCV13 era	Soweto	-26.2542	27.8585	2012	11	M	<=2	P	7	1	455	7--1--455	0.25	R	#ff2722	S	0.06	S	#0052e2	<= 0.06	S	#0052e2	0.12	S	#0052e2	S	<= 0.5	S	#0052e2	S	<= 0.5	S	#0052e2	neg	neg	#0052e2	neg	#0052e2	0.06
17175_4#54	ERS707808	ERS707808	5	#9c34b3	361	7-13-8-6-6-6-8	35B	South Africa	NVT	PCV13 era	Soweto	-26.2542	27.8585	2012	12	M	<=2	N	7	1	455	7--1--455	0.25	R	#ff2722	S	0.06	S	#0052e2	<= 0.06	S	#0052e2	0.12	S	#0052e2	S	<= 0.5	S	#0052e2	S	<= 0.5	S	#0052e2	neg	neg	#0052e2	neg	#0052e2	0.06
17175_4#86	ERS707871	ERS707871	5	#9c34b3	361	7-13-8-6-6-6-8	35B	South Africa	NVT	PCV13 era	Soweto	-26.2542	27.8585	2013	1	M	<=2	P	7	1	455	7--1--455	0.25	R	#ff2722	S	0.06	S	#0052e2	<= 0.06	S	#0052e2	0.12	S	#0052e2	S	<= 0.5	S	#0052e2	S	<= 0.5	S	#0052e2	neg	neg	#0052e2	neg	#0052e2	0.06
17175_5#70	ERS708032	ERS708032	5	#9c34b3	361	7-13-8-6-6-6-8	35B	South Africa	NVT	PCV13 era	Soweto	-26.2542	27.8585	2013	1	M	<=2	N	7	1	455	7--1--455	0.25	R	#ff2722	S	0.06	S	#0052e2	<= 0.06	S	#0052e2	0.12	S	#0052e2	S	<= 0.5	S	#0052e2	S	<= 0.5	S	#0052e2	neg	neg	#0052e2	neg	#0052e2	0.06
15841_3#12	ERS639760	ERS639760	5	#9c34b3	361	7-13-8-6-6-6-8	35B	South Africa	NVT	PCV13 era	Agincourt	-24.8281	31.2295	2011	9	F	<=2	NA	7	1	455	7--1--455	0.25	R	#ff2722	S	0.06	S	#0052e2	<= 0.06	S	#0052e2	0.12	S	#0052e2	S	<= 0.5	S	#0052e2	S	<= 0.5	S	#0052e2	neg	neg	#0052e2	neg	#0052e2	0.06
15841_3#26	ERS639774	ERS639774	5	#9c34b3	11716	7-13-8-308-6-6-8	35B	South Africa	NVT	PCV7 era	Agincourt	-24.8281	31.2295	2011	6	M	<=2	N	7	1	455	7--1--455	0.25	R	#ff2722	S	0.06	S	#0052e2	<= 0.06	S	#0052e2	0.12	S	#0052e2	S	<= 0.5	S	#0052e2	S	<= 0.5	S	#0052e2	neg	neg	#0052e2	neg	#0052e2	0.06
15841_3#64	ERS639812	ERS639812	5	#9c34b3	361	7-13-8-6-6-6-8	35B	South Africa	NVT	PCV13 era	Agincourt	-24.8281	31.2295	2011	8	F	<=2	N	7	1	455	7--1--455	0.25	R	#ff2722	S	0.06	S	#0052e2	<= 0.06	S	#0052e2	0.12	S	#0052e2	S	<= 0.5	S	#0052e2	S	<= 0.5	S	#0052e2	neg	neg	#0052e2	neg	#0052e2	0.06
15841_5#39	ERS638959	ERS638959	5	#9c34b3	361	7-13-8-6-6-6-8	35B	South Africa	NVT	PCV7 era	Agincourt	-24.8281	31.2295	2011	6	M	<=2	NA	7	1	455	7--1--455	0.25	R	#ff2722	S	0.06	S	#0052e2	<= 0.06	S	#0052e2	0.12	S	#0052e2	S	<= 0.5	S	#0052e2	S	<= 0.5	S	#0052e2	neg	neg	#0052e2	neg	#0052e2	0.06
15873_1#15	ERS639114	ERS639114	5	#9c34b3	11716	7-13-8-308-6-6-8	35B	South Africa	NVT	PCV7 era	Agincourt	-24.8281	31.2295	2009	9	F	<=2	N	7	1	455	7--1--455	0.25	R	#ff2722	S	0.06	S	#0052e2	<= 0.06	S	#0052e2	0.12	S	#0052e2	S	<= 0.5	S	#0052e2	S	<= 0.5	S	#0052e2	neg	neg	#0052e2	neg	#0052e2	0.06
15873_1#62	ERS639172	ERS639172	5	#9c34b3	361	7-13-8-6-6-6-8	35B	South Africa	NVT	PCV13 era	Agincourt	-24.8281	31.2295	2011	9	M	<=2	NA	7	1	455	7--1--455	0.25	R	#ff2722	S	0.06	S	#0052e2	<= 0.06	S	#0052e2	0.12	S	#0052e2	S	<= 0.5	S	#0052e2	S	<= 0.5	S	#0052e2	neg	neg	#0052e2	neg	#0052e2	0.06
15995_2#141	ERS640173	ERS640173	5	#9c34b3	11716	7-13-8-308-6-6-8	35B	South Africa	NVT	PCV13 era	Agincourt	-24.8281	31.2295	2013	10	F	<=2	NA	7	1	455	7--1--455	0.25	R	#ff2722	S	0.06	S	#0052e2	<= 0.06	S	#0052e2	0.12	S	#0052e2	S	<= 0.5	S	#0052e2	S	<= 0.5	S	#0052e2	neg	neg	#0052e2	neg	#0052e2	0.06
15995_2#191	ERS640223	ERS640223	5	#9c34b3	11716	7-13-8-308-6-6-8	35B	South Africa	NVT	PCV13 era	Agincourt	-24.8281	31.2295	2013	10	M	<=2	NA	7	1	455	7--1--455	0.25	R	#ff2722	S	0.06	S	#0052e2	<= 0.06	S	#0052e2	0.12	S	#0052e2	S	<= 0.5	S	#0052e2	S	<= 0.5	S	#0052e2	neg	neg	#0052e2	neg	#0052e2	0.06
15995_2#44	ERS640077	ERS640077	5	#9c34b3	361	7-13-8-6-6-6-8	35B	South Africa	NVT	PCV13 era	Agincourt	-24.8281	31.2295	2013	8	F	<=2	NA	7	1	455	7--1--455	0.25	R	#ff2722	S	0.06	S	#0052e2	<= 0.06	S	#0052e2	0.12	S	#0052e2	S	<= 0.5	S	#0052e2	S	<= 0.5	S	#0052e2	neg	neg	#0052e2	neg	#0052e2	0.06
15995_2#68	ERS640101	ERS640101	5	#9c34b3	11716	7-13-8-308-6-6-8	35B	South Africa	NVT	PCV13 era	Agincourt	-24.8281	31.2295	2013	9	F	<=2	NA	7	1	455	7--1--455	0.25	R	#ff2722	S	0.06	S	#0052e2	<= 0.06	S	#0052e2	0.12	S	#0052e2	S	<= 0.5	S	#0052e2	S	<= 0.5	S	#0052e2	neg	neg	#0052e2	neg	#0052e2	0.06
17059_6#28	ERS707571	ERS707571	5	#9c34b3	11716	7-13-8-308-6-6-8	35B	South Africa	NVT	PCV13 era	Agincourt	-24.8281	31.2295	2013	10	M	<=2	N	7	1	455	7--1--455	0.25	R	#ff2722	S	0.06	S	#0052e2	<= 0.06	S	#0052e2	0.12	S	#0052e2	S	<= 0.5	S	#0052e2	S	<= 0.5	S	#0052e2	neg	neg	#0052e2	neg	#0052e2	0.06
17059_6#50	ERS707614	ERS707614	5	#9c34b3	361	7-13-8-6-6-6-8	35B	South Africa	NVT	PCV13 era	Agincourt	-24.8281	31.2295	2013	7	M	<=2	NA	7	1	455	7--1--455	0.25	R	#ff2722	S	0.06	S	#0052e2	<= 0.06	S	#0052e2	0.12	S	#0052e2	S	<= 0.5	S	#0052e2	S	<= 0.5	S	#0052e2	neg	neg	#0052e2	neg	#0052e2	0.06
17059_6#61	ERS707634	ERS707634	5	#9c34b3	361	7-13-8-6-6-6-8	35B	South Africa	NVT	PCV13 era	Agincourt	-24.8281	31.2295	2013	10	M	<=2	NA	7	1	455	7--1--455	0.25	R	#ff2722	S	0.06	S	#0052e2	<= 0.06	S	#0052e2	0.12	S	#0052e2	S	<= 0.5	S	#0052e2	S	<= 0.5	S	#0052e2	neg	neg	#0052e2	neg	#0052e2	0.06
17059_6#91	ERS707693	ERS707693	5	#9c34b3	11716	7-13-8-308-6-6-8	35B	South Africa	NVT	PCV13 era	Agincourt	-24.8281	31.2295	2013	10	M	<=2	NA	7	1	455	7--1--455	0.25	R	#ff2722	S	0.06	S	#0052e2	<= 0.06	S	#0052e2	0.12	S	#0052e2	S	<= 0.5	S	#0052e2	S	<= 0.5	S	#0052e2	neg	neg	#0052e2	neg	#0052e2	0.06
15841_3#91	ERS639839	ERS639839	5	#9c34b3	361	7-13-8-6-6-6-8	35B	South Africa	NVT	PCV13 era	Agincourt	-24.8281	31.2295	2011	9	F	<=2	NA	7	1	455	7--1--455	0.25	R	#ff2722	S	0.06	S	#0052e2	<= 0.06	S	#0052e2	0.12	S	#0052e2	S	<= 0.5	S	#0052e2	S	<= 0.5	S	#0052e2	neg	neg	#0052e2	neg	#0052e2	0.06
15841_4#40	ERS639883	ERS639883	5	#9c34b3	11716	7-13-8-308-6-6-8	35B	South Africa	NVT	PCV13 era	Agincourt	-24.8281	31.2295	2013	6	F	<=2	N	7	1	455	7--1--455	0.25	R	#ff2722	S	0.06	S	#0052e2	<= 0.06	S	#0052e2	0.12	S	#0052e2	S	<= 0.5	S	#0052e2	S	<= 0.5	S	#0052e2	neg	neg	#0052e2	neg	#0052e2	0.06
17059_6#2	ERS707519	ERS707519	5	#9c34b3	361	7-13-8-6-6-6-8	35B	South Africa	NVT	PCV13 era	Agincourt	-24.8281	31.2295	2013	7	M	<=2	NA	7	1	455	7--1--455	0.25	R	#ff2722	S	0.06	S	#0052e2	<= 0.06	S	#0052e2	0.12	S	#0052e2	S	<= 0.5	S	#0052e2	S	<= 0.5	S	#0052e2	neg	neg	#0052e2	neg	#0052e2	0.06
17138_4#71	ERS708708	ERS708708	5	#9c34b3	361	7-13-8-6-6-6-8	35B	South Africa	NVT	PCV13 era	Soweto	-26.2542	27.8585	2012	8	F	<=2	N	7	1	455	7--1--455	0.25	R	#ff2722	S	0.06	S	#0052e2	<= 0.06	S	#0052e2	0.12	S	#0052e2	S	<= 0.5	S	#0052e2	S	<= 0.5	S	#0052e2	neg	neg	#0052e2	neg	#0052e2	0.06
15995_2#5	ERS640038	ERS640038	5	#9c34b3	11716	7-13-8-308-6-6-8	35B	South Africa	NVT	PCV13 era	Agincourt	-24.8281	31.2295	2013	9	F	3--5	NA	7	1	455	7--1--455	0.25	R	#ff2722	S	0.06	S	#0052e2	<= 0.06	S	#0052e2	0.12	S	#0052e2	S	<= 0.5	S	#0052e2	S	<= 0.5	S	#0052e2	neg	neg	#0052e2	neg	#0052e2	0.06
17059_8#76	ERS707860	ERS707860	5	#9c34b3	361	7-13-8-6-6-6-8	35B	South Africa	NVT	PCV13 era	Soweto	-26.2542	27.8585	2012	8	M	3--5	P	7	1	455	7--1--455	0.25	R	#ff2722	S	0.06	S	#0052e2	<= 0.06	S	#0052e2	0.12	S	#0052e2	S	<= 0.5	S	#0052e2	S	<= 0.5	S	#0052e2	neg	neg	#0052e2	neg	#0052e2	0.06
17059_6#65	ERS707641	ERS707641	5	#9c34b3	10652	7-13-8-32-6-6-8	35B	South Africa	NVT	PCV13 era	Agincourt	-24.8281	31.2295	2013	6	F	3--5	NA	7	1	455	7--1--455	0.25	R	#ff2722	S	0.06	S	#0052e2	<= 0.06	S	#0052e2	0.12	S	#0052e2	S	<= 0.5	S	#0052e2	S	<= 0.5	S	#0052e2	neg	neg	#0052e2	neg	#0052e2	0.06
15731_8#42	ERS638677	ERS638677	5	#9c34b3	361	7-13-8-6-6-6-8	35B	South Africa	NVT	PCV7 era	Agincourt	-24.8281	31.2295	2009	7	F	3--5	NA	7	1	455	7--1--455	0.25	R	#ff2722	S	0.06	S	#0052e2	<= 0.06	S	#0052e2	0.12	S	#0052e2	S	<= 0.5	S	#0052e2	S	<= 0.5	S	#0052e2	neg	neg	#0052e2	neg	#0052e2	0.06
15873_1#43	ERS639153	ERS639153	5	#9c34b3	361	7-13-8-6-6-6-8	35B	South Africa	NVT	PCV13 era	Agincourt	-24.8281	31.2295	2011	8	F	3--5	NA	7	1	455	7--1--455	0.25	R	#ff2722	S	0.06	S	#0052e2	<= 0.06	S	#0052e2	0.12	S	#0052e2	S	<= 0.5	S	#0052e2	S	<= 0.5	S	#0052e2	neg	neg	#0052e2	neg	#0052e2	0.06
15995_2#77	ERS640110	ERS640110	5	#9c34b3	11716	7-13-8-308-6-6-8	35B	South Africa	NVT	PCV13 era	Agincourt	-24.8281	31.2295	2013	9	M	3--5	NA	7	1	455	7--1--455	0.25	R	#ff2722	S	0.06	S	#0052e2	<= 0.06	S	#0052e2	0.12	S	#0052e2	S	<= 0.5	S	#0052e2	S	<= 0.5	S	#0052e2	neg	neg	#0052e2	neg	#0052e2	0.06
15841_2#53	ERS639259	ERS639259	5	#9c34b3	361	7-13-8-6-6-6-8	35B	South Africa	NVT	PCV13 era	Agincourt	-24.8281	31.2295	2011	9	F	6--18	NA	7	1	455	7--1--455	0.25	R	#ff2722	S	0.06	S	#0052e2	<= 0.06	S	#0052e2	0.12	S	#0052e2	S	<= 0.5	S	#0052e2	S	<= 0.5	S	#0052e2	neg	neg	#0052e2	neg	#0052e2	0.06
15995_1#109	ERS639951	ERS639951	5	#9c34b3	10652	7-13-8-32-6-6-8	35B	South Africa	NVT	PCV13 era	Agincourt	-24.8281	31.2295	2013	6	M	6--18	N	7	1	455	7--1--455	0.25	R	#ff2722	S	0.06	S	#0052e2	<= 0.06	S	#0052e2	0.12	S	#0052e2	S	<= 0.5	S	#0052e2	S	<= 0.5	S	#0052e2	neg	neg	#0052e2	neg	#0052e2	0.06
17150_4#2	ERS707885	ERS707885	5	#9c34b3	361	7-13-8-6-6-6-8	35B	South Africa	NVT	PCV13 era	Soweto	-26.2542	27.8585	2012	10	F	6--18	P	7	1	455	7--1--455	0.25	R	#ff2722	S	0.06	S	#0052e2	<= 0.06	S	#0052e2	0.12	S	#0052e2	S	<= 0.5	S	#0052e2	S	<= 0.5	S	#0052e2	neg	neg	#0052e2	neg	#0052e2	0.06
15995_2#38	ERS640071	ERS640071	5	#9c34b3	361	7-13-8-6-6-6-8	35B	South Africa	NVT	PCV13 era	Agincourt	-24.8281	31.2295	2013	8	M	6--18	NA	7	1	455	7--1--455	0.25	R	#ff2722	S	0.06	S	#0052e2	<= 0.06	S	#0052e2	0.12	S	#0052e2	S	<= 0.5	S	#0052e2	S	<= 0.5	S	#0052e2	neg	neg	#0052e2	neg	#0052e2	0.06
15841_2#2	ERS639195	ERS639195	5	#9c34b3	361	7-13-8-6-6-6-8	35B	South Africa	NVT	PCV7 era	Agincourt	-24.8281	31.2295	2011	6	F	6--18	N	7	1	455	7--1--455	0.25	R	#ff2722	S	0.06	S	#0052e2	<= 0.06	S	#0052e2	0.12	S	#0052e2	S	<= 0.5	S	#0052e2	S	<= 0.5	S	#0052e2	neg	neg	#0052e2	neg	#0052e2	0.06
15841_1#33	ERS638810	ERS638810	5	#9c34b3	172	7-13-8-6-25-6-8	19A	South Africa	PCV13	PCV7 era	Agincourt	-24.8281	31.2295	2009	8	F	<=2	NA	79	1	NEW	79--1--gps101	0.25	R	#ff2722	S	0.06	S	#0052e2	<= 0.06	S	#0052e2	0.12	S	#0052e2	S	<= 0.5	S	#0052e2	S	<= 0.5	S	#0052e2	neg	neg	#0052e2	neg	#0052e2	0.06
15841_5#6	ERS638926	ERS638926	5	#9c34b3	172	7-13-8-6-25-6-8	19A	South Africa	PCV13	PCV7 era	Agincourt	-24.8281	31.2295	2011	5	F	6--18	NA	79	1	NEW	79--1--gps101	0.25	R	#ff2722	S	0.06	S	#0052e2	<= 0.06	S	#0052e2	0.12	S	#0052e2	S	<= 0.5	S	#0052e2	S	<= 0.5	S	#0052e2	neg	neg	#0052e2	neg	#0052e2	0.06
15995_1#163	ERS640005	ERS640005	278	#498dcb	7069	15-5-15-5-15-1-15	15A	South Africa	NVT	PCV13 era	Agincourt	-24.8281	31.2295	2013	6	M	3--5	NA	79	151	19	79--151--19	0.25	R	#ff2722	S	0.12	S	#0052e2	<= 0.06	S	#0052e2	0.12	S	#0052e2	S	<= 0.5	S	#0052e2	S	<= 0.5	S	#0052e2	neg	neg	#0052e2	neg	#0052e2	0.06
15995_2#42	ERS640075	ERS640075	278	#498dcb	7069	15-5-15-5-15-1-15	15A	South Africa	NVT	PCV13 era	Agincourt	-24.8281	31.2295	2013	8	M	<=2	N	79	151	194	79--151--194	0.12	R	#ff2722	S	0.06	S	#0052e2	<= 0.06	S	#0052e2	0.12	S	#0052e2	S	<= 0.5	S	#0052e2	S	<= 0.5	S	#0052e2	neg	neg	#0052e2	neg	#0052e2	0.06
15874_1#63	ERS639087	ERS639087	37	#da3a83	10976	2-5-1-2-292-26-27	6B	South Africa	PCV7	PCV7 era	Agincourt	-24.8281	31.2295	2011	7	M	<=2	N	79	NEW	427	79--gps40--427	0.25	R	#ff2722	S	0.25	S	#0052e2	0.12	S	#0052e2	0.25	S	#0052e2	S	<= 0.5	S	#0052e2	S	<= 0.5	S	#0052e2	neg	neg	#0052e2	neg	#0052e2	0.06
15995_2#166	ERS640198	ERS640198	102	#b34129	4423	2-5-54-63-7-1-8	23B	South Africa	NVT	PCV13 era	Agincourt	-24.8281	31.2295	2013	10	F	<=2	N	84	1	242	84--1--242	0.25	R	#ff2722	S	0.25	S	#0052e2	<= 0.06	S	#0052e2	0.12	S	#0052e2	S	<= 0.5	S	#0052e2	S	<= 0.5	S	#0052e2	neg	neg	#0052e2	neg	#0052e2	0.06
17059_6#51	ERS707616	ERS707616	102	#b34129	4423	2-5-54-63-7-1-8	23B	South Africa	NVT	PCV13 era	Agincourt	-24.8281	31.2295	2013	10	M	<=2	N	84	1	242	84--1--242	0.25	R	#ff2722	S	0.25	S	#0052e2	<= 0.06	S	#0052e2	0.12	S	#0052e2	S	<= 0.5	S	#0052e2	S	<= 0.5	S	#0052e2	neg	neg	#0052e2	neg	#0052e2	0.06
15995_2#127	ERS640159	ERS640159	102	#b34129	4423	2-5-54-63-7-1-8	23B	South Africa	NVT	PCV13 era	Agincourt	-24.8281	31.2295	2013	10	M	<=2	NA	84	1	242	84--1--242	0.25	R	#ff2722	S	0.25	S	#0052e2	<= 0.06	S	#0052e2	0.12	S	#0052e2	S	<= 0.5	S	#0052e2	S	<= 0.5	S	#0052e2	neg	neg	#0052e2	neg	#0052e2	0.06
17059_6#43	ERS707600	ERS707600	102	#b34129	4423	2-5-54-63-7-1-8	23B	South Africa	NVT	PCV13 era	Agincourt	-24.8281	31.2295	2013	10	M	<=2	NA	84	1	242	84--1--242	0.25	R	#ff2722	S	0.25	S	#0052e2	<= 0.06	S	#0052e2	0.12	S	#0052e2	S	<= 0.5	S	#0052e2	S	<= 0.5	S	#0052e2	neg	neg	#0052e2	neg	#0052e2	0.06
17059_6#27	ERS707569	ERS707569	102	#b34129	4423	2-5-54-63-7-1-8	23B	South Africa	NVT	PCV13 era	Agincourt	-24.8281	31.2295	2013	10	F	6--18	NA	84	1	242	84--1--242	0.25	R	#ff2722	S	0.25	S	#0052e2	<= 0.06	S	#0052e2	0.12	S	#0052e2	S	<= 0.5	S	#0052e2	S	<= 0.5	S	#0052e2	neg	neg	#0052e2	neg	#0052e2	0.06
17175_6#90	ERS708255	ERS708255	129	#e47382	3207	7-6-1-2-6-1-285	6B	South Africa	PCV7	PCV7 era	Soweto	-26.2542	27.8585	2010	8	F	3--5	N	NEW	NEW	NEW	gps104--gps26--gps25	0.12	R	#ff2722	S	0.12	S	#0052e2	<= 0.06	S	#0052e2	0.12	S	#0052e2	S	<= 0.5	S	#0052e2	S	<= 0.5	S	#0052e2	neg	neg	#0052e2	neg	#0052e2	0.06
15841_2#30	ERS639234	ERS639234	5	#9c34b3	1447	6-13-8-6-25-6-8	6A	South Africa	PCV13	PCV13 era	Agincourt	-24.8281	31.2295	2011	10	M	<=2	NA	200	1	19	200--1--19	0.25	R	#ff2722	S	0.25	S	#0052e2	<= 0.06	S	#0052e2	0.12	S	#0052e2	S	<= 0.5	S	#0052e2	S	<= 0.5	S	#0052e2	MEF	pos	#ff2722	neg	#0052e2	8
17175_8#40	ERS708332	ERS708332	5	#9c34b3	1447	6-13-8-6-25-6-8	6A	South Africa	PCV13	PCV13 era	Agincourt	-24.8281	31.2295	2013	6	F	<=2	N	200	1	19	200--1--19	0.25	R	#ff2722	S	0.25	S	#0052e2	<= 0.06	S	#0052e2	0.12	S	#0052e2	S	<= 0.5	S	#0052e2	S	<= 0.5	S	#0052e2	MEF	pos	#ff2722	neg	#0052e2	8
15731_8#57	ERS638692	ERS638692	5	#9c34b3	12593	6-546-8-6-25-6-8	6A	South Africa	PCV13	PCV7 era	Agincourt	-24.8281	31.2295	2009	6	M	<=2	NA	200	1	19	200--1--19	0.25	R	#ff2722	S	0.25	S	#0052e2	<= 0.06	S	#0052e2	0.12	S	#0052e2	S	<= 0.5	S	#0052e2	S	<= 0.5	S	#0052e2	MEF	pos	#ff2722	neg	#0052e2	8
15731_8#62	ERS638697	ERS638697	5	#9c34b3	1447	6-13-8-6-25-6-8	6A	South Africa	PCV13	PCV7 era	Agincourt	-24.8281	31.2295	2009	7	M	<=2	NA	200	1	19	200--1--19	0.25	R	#ff2722	S	0.25	S	#0052e2	<= 0.06	S	#0052e2	0.12	S	#0052e2	S	<= 0.5	S	#0052e2	S	<= 0.5	S	#0052e2	MEF	pos	#ff2722	neg	#0052e2	8
15731_8#70	ERS638705	ERS638705	5	#9c34b3	12594	6-13-8-6-533-6-8	6A	South Africa	PCV13	PCV7 era	Agincourt	-24.8281	31.2295	2009	7	M	<=2	NA	200	1	19	200--1--19	0.25	R	#ff2722	S	0.25	S	#0052e2	<= 0.06	S	#0052e2	0.12	S	#0052e2	S	<= 0.5	S	#0052e2	S	<= 0.5	S	#0052e2	MEF	pos	#ff2722	neg	#0052e2	8
15841_2#48	ERS639254	ERS639254	5	#9c34b3	1447	6-13-8-6-25-6-8	6A	South Africa	PCV13	PCV13 era	Agincourt	-24.8281	31.2295	2011	10	F	<=2	NA	200	1	19	200--1--19	0.25	R	#ff2722	S	0.25	S	#0052e2	<= 0.06	S	#0052e2	0.12	S	#0052e2	S	<= 0.5	S	#0052e2	S	<= 0.5	S	#0052e2	MEF	pos	#ff2722	neg	#0052e2	8
15841_2#79	ERS639285	ERS639285	5	#9c34b3	1447	6-13-8-6-25-6-8	6A	South Africa	PCV13	PCV13 era	Agincourt	-24.8281	31.2295	2011	10	M	<=2	N	200	1	19	200--1--19	0.25	R	#ff2722	S	0.25	S	#0052e2	<= 0.06	S	#0052e2	0.12	S	#0052e2	S	<= 0.5	S	#0052e2	S	<= 0.5	S	#0052e2	MEF	pos	#ff2722	neg	#0052e2	8
15841_3#39	ERS639787	ERS639787	5	#9c34b3	1447	6-13-8-6-25-6-8	6A	South Africa	PCV13	PCV7 era	Agincourt	-24.8281	31.2295	2011	7	F	<=2	N	200	1	19	200--1--19	0.25	R	#ff2722	S	0.25	S	#0052e2	<= 0.06	S	#0052e2	0.12	S	#0052e2	S	<= 0.5	S	#0052e2	S	<= 0.5	S	#0052e2	MEF	pos	#ff2722	neg	#0052e2	8
15841_4#5	ERS639848	ERS639848	5	#9c34b3	1447	6-13-8-6-25-6-8	6A	South Africa	PCV13	PCV7 era	Agincourt	-24.8281	31.2295	2011	7	F	<=2	NA	200	1	19	200--1--19	0.25	R	#ff2722	S	0.25	S	#0052e2	<= 0.06	S	#0052e2	0.12	S	#0052e2	S	<= 0.5	S	#0052e2	S	<= 0.5	S	#0052e2	MEF	pos	#ff2722	neg	#0052e2	8
15841_4#58	ERS639901	ERS639901	5	#9c34b3	1447	6-13-8-6-25-6-8	6A	South Africa	PCV13	PCV7 era	Agincourt	-24.8281	31.2295	2011	7	M	<=2	N	200	1	19	200--1--19	0.25	R	#ff2722	S	0.25	S	#0052e2	<= 0.06	S	#0052e2	0.12	S	#0052e2	S	<= 0.5	S	#0052e2	S	<= 0.5	S	#0052e2	MEF	pos	#ff2722	neg	#0052e2	8
15841_5#84	ERS639004	ERS639004	5	#9c34b3	11704	6-13-8-309-25-6-8	6A	South Africa	PCV13	PCV7 era	Agincourt	-24.8281	31.2295	2011	5	M	<=2	NA	200	1	19	200--1--19	0.25	R	#ff2722	S	0.25	S	#0052e2	<= 0.06	S	#0052e2	0.12	S	#0052e2	S	<= 0.5	S	#0052e2	S	<= 0.5	S	#0052e2	MEF	pos	#ff2722	neg	#0052e2	8
15995_1#41	ERS638787	ERS638787	5	#9c34b3	1447	6-13-8-6-25-6-8	6A	South Africa	PCV13	PCV7 era	Agincourt	-24.8281	31.2295	2009	10	F	<=2	NA	200	1	19	200--1--19	0.25	R	#ff2722	S	0.25	S	#0052e2	<= 0.06	S	#0052e2	0.12	S	#0052e2	S	<= 0.5	S	#0052e2	S	<= 0.5	S	#0052e2	MEF	pos	#ff2722	neg	#0052e2	8
17175_4#2	ERS707710	ERS707710	5	#9c34b3	1447	6-13-8-6-25-6-8	6A	South Africa	PCV13	PCV13 era	Soweto	-26.2542	27.8585	2012	6	F	<=2	N	200	1	19	200--1--19	0.25	R	#ff2722	S	0.25	S	#0052e2	<= 0.06	S	#0052e2	0.12	S	#0052e2	S	<= 0.5	S	#0052e2	S	<= 0.5	S	#0052e2	MEF	pos	#ff2722	neg	#0052e2	8
15731_8#35	ERS638670	ERS638670	5	#9c34b3	1447	6-13-8-6-25-6-8	6A	South Africa	PCV13	PCV7 era	Agincourt	-24.8281	31.2295	2009	7	M	<=2	NA	200	1	19	200--1--19	0.25	R	#ff2722	S	0.25	S	#0052e2	<= 0.06	S	#0052e2	0.12	S	#0052e2	S	<= 0.5	S	#0052e2	S	<= 0.5	S	#0052e2	MEF	pos	#ff2722	neg	#0052e2	8
15841_3#46	ERS639794	ERS639794	5	#9c34b3	11704	6-13-8-309-25-6-8	6A	South Africa	PCV13	PCV13 era	Agincourt	-24.8281	31.2295	2011	8	M	<=2	P	200	1	19	200--1--19	0.25	R	#ff2722	S	0.25	S	#0052e2	<= 0.06	S	#0052e2	0.12	S	#0052e2	S	<= 0.5	S	#0052e2	S	<= 0.5	S	#0052e2	MEF	pos	#ff2722	neg	#0052e2	8
17138_4#23	ERS708660	ERS708660	5	#9c34b3	1447	6-13-8-6-25-6-8	6A	South Africa	PCV13	PCV13 era	Soweto	-26.2542	27.8585	2012	9	F	<=2	P	200	1	19	200--1--19	0.25	R	#ff2722	S	0.25	S	#0052e2	<= 0.06	S	#0052e2	0.12	S	#0052e2	S	<= 0.5	S	#0052e2	S	<= 0.5	S	#0052e2	MEF	pos	#ff2722	neg	#0052e2	8
17175_5#5	ERS708083	ERS708083	5	#9c34b3	1447	6-13-8-6-25-6-8	6A	South Africa	PCV13	PCV7 era	Soweto	-26.2542	27.8585	2010	7	M	<=2	P	200	1	19	200--1--19	0.25	R	#ff2722	S	0.25	S	#0052e2	<= 0.06	S	#0052e2	0.12	S	#0052e2	S	<= 0.5	S	#0052e2	S	<= 0.5	S	#0052e2	MEF	pos	#ff2722	neg	#0052e2	8
17059_8#46	ERS707799	ERS707799	5	#9c34b3	1447	6-13-8-6-25-6-8	6A	South Africa	PCV13	PCV13 era	Soweto	-26.2542	27.8585	2012	6	F	>18	P	200	1	19	200--1--19	0.25	R	#ff2722	S	0.25	S	#0052e2	<= 0.06	S	#0052e2	0.12	S	#0052e2	S	<= 0.5	S	#0052e2	S	<= 0.5	S	#0052e2	MEF	pos	#ff2722	neg	#0052e2	8
15841_3#93	ERS639841	ERS639841	5	#9c34b3	11704	6-13-8-309-25-6-8	6A	South Africa	PCV13	PCV13 era	Agincourt	-24.8281	31.2295	2011	8	M	3--5	NA	200	1	19	200--1--19	0.25	R	#ff2722	S	0.25	S	#0052e2	<= 0.06	S	#0052e2	0.12	S	#0052e2	S	<= 0.5	S	#0052e2	S	<= 0.5	S	#0052e2	MEF	pos	#ff2722	neg	#0052e2	8
17150_4#38	ERS707960	ERS707960	5	#9c34b3	1447	6-13-8-6-25-6-8	6A	South Africa	PCV13	PCV7 era	Soweto	-26.2542	27.8585	2010	5	M	3--5	N	200	1	19	200--1--19	0.25	R	#ff2722	S	0.25	S	#0052e2	<= 0.06	S	#0052e2	0.12	S	#0052e2	S	<= 0.5	S	#0052e2	S	<= 0.5	S	#0052e2	MEF	pos	#ff2722	neg	#0052e2	8
17150_4#74	ERS708034	ERS708034	5	#9c34b3	1447	6-13-8-6-25-6-8	6A	South Africa	PCV13	PCV7 era	Soweto	-26.2542	27.8585	2010	6	F	3--5	P	200	1	19	200--1--19	0.25	R	#ff2722	S	0.25	S	#0052e2	<= 0.06	S	#0052e2	0.12	S	#0052e2	S	<= 0.5	S	#0052e2	S	<= 0.5	S	#0052e2	MEF	pos	#ff2722	neg	#0052e2	8
15841_4#45	ERS639888	ERS639888	5	#9c34b3	1447	6-13-8-6-25-6-8	6A	South Africa	PCV13	PCV7 era	Agincourt	-24.8281	31.2295	2011	7	M	3--5	NA	200	1	19	200--1--19	0.25	R	#ff2722	S	0.25	S	#0052e2	<= 0.06	S	#0052e2	0.12	S	#0052e2	S	<= 0.5	S	#0052e2	S	<= 0.5	S	#0052e2	MEF	pos	#ff2722	neg	#0052e2	8
17138_3#51	ERS708542	ERS708542	5	#9c34b3	1447	6-13-8-6-25-6-8	6A	South Africa	PCV13	PCV13 era	Soweto	-26.2542	27.8585	2012	9	M	3--5	P	200	1	19	200--1--19	0.25	R	#ff2722	S	0.25	S	#0052e2	<= 0.06	S	#0052e2	0.12	S	#0052e2	S	<= 0.5	S	#0052e2	S	<= 0.5	S	#0052e2	MEF	pos	#ff2722	neg	#0052e2	8
15841_4#93	ERS639936	ERS639936	5	#9c34b3	1447	6-13-8-6-25-6-8	6A	South Africa	PCV13	PCV13 era	Agincourt	-24.8281	31.2295	2011	8	M	6--18	NA	200	1	19	200--1--19	0.25	R	#ff2722	S	0.25	S	#0052e2	<= 0.06	S	#0052e2	0.12	S	#0052e2	S	<= 0.5	S	#0052e2	S	<= 0.5	S	#0052e2	MEF	pos	#ff2722	neg	#0052e2	8
17059_8#13	ERS707727	ERS707727	5	#9c34b3	1447	6-13-8-6-25-6-8	6A	South Africa	PCV13	PCV13 era	Soweto	-26.2542	27.8585	2012	8	F	6--18	P	200	1	19	200--1--19	0.25	R	#ff2722	S	0.25	S	#0052e2	<= 0.06	S	#0052e2	0.12	S	#0052e2	S	<= 0.5	S	#0052e2	S	<= 0.5	S	#0052e2	MEF	pos	#ff2722	neg	#0052e2	8
15995_1#172	ERS640014	ERS640014	5	#9c34b3	1447	6-13-8-6-25-6-8	6A	South Africa	PCV13	PCV13 era	Agincourt	-24.8281	31.2295	2013	6	F	6--18	P	200	1	19	200--1--19	0.25	R	#ff2722	S	0.25	S	#0052e2	<= 0.06	S	#0052e2	0.12	S	#0052e2	S	<= 0.5	S	#0052e2	S	<= 0.5	S	#0052e2	MEF	pos	#ff2722	neg	#0052e2	8
17059_6#14	ERS707543	ERS707543	5	#9c34b3	1447	6-13-8-6-25-6-8	6A	South Africa	PCV13	PCV13 era	Agincourt	-24.8281	31.2295	2013	10	M	<=2	NA	200	1	NEW	gps105--1--gps210	0.25	R	#ff2722	S	0.25	S	#0052e2	<= 0.06	S	#0052e2	0.12	S	#0052e2	S	<= 0.5	S	#0052e2	S	<= 0.5	S	#0052e2	MEF	pos	#ff2722	neg	#0052e2	8
15841_4#51	ERS639894	ERS639894	5	#9c34b3	1447	6-13-8-6-25-6-8	6A	South Africa	PCV13	PCV13 era	Agincourt	-24.8281	31.2295	2011	10	M	3--5	NA	200	1	NEW	gps105--1--gps210	0.25	R	#ff2722	S	0.25	S	#0052e2	<= 0.06	S	#0052e2	0.12	S	#0052e2	S	<= 0.5	S	#0052e2	S	<= 0.5	S	#0052e2	MEF	pos	#ff2722	neg	#0052e2	8
17150_4#77	ERS708040	ERS708040	41	#e96da2	11091	156-62-5-30-88-8-5	6A	South Africa	PCV13	PCV7 era	Soweto	-26.2542	27.8585	2010	5	M	<=2	N	200	NEW	19	200--gps138--19	0.25	R	#ff2722	S	0.25	S	#0052e2	0.12	S	#0052e2	0.12	S	#0052e2	S	<= 0.5	S	#0052e2	S	<= 0.5	S	#0052e2	neg	neg	#0052e2	neg	#0052e2	0.06
15731_8#2	ERS638637	ERS638637	37	#da3a83	2421	2-62-1-25-6-20-5	6B	South Africa	PCV7	PCV7 era	Agincourt	-24.8281	31.2295	2009	6	M	<=2	NA	200	NEW	458	200--gps17--458	0.25	R	#ff2722	S	0.12	S	#0052e2	0.12	S	#0052e2	<= 0.06	S	#0052e2	S	<= 0.5	S	#0052e2	S	<= 0.5	S	#0052e2	neg	neg	#0052e2	neg	#0052e2	0.06
15731_8#24	ERS638659	ERS638659	41	#e96da2	1094	6-62-5-30-88-8-6	6A	South Africa	PCV13	PCV7 era	Agincourt	-24.8281	31.2295	2009	7	M	<=2	NA	200	241	19	200--241--19	0.25	R	#ff2722	S	0.25	S	#0052e2	0.12	S	#0052e2	0.12	S	#0052e2	S	<= 0.5	S	#0052e2	S	<= 0.5	S	#0052e2	neg	neg	#0052e2	neg	#0052e2	0.06
15841_3#7	ERS639755	ERS639755	41	#e96da2	4941	6-62-5-5-88-8-6	6A	South Africa	PCV13	PCV7 era	Agincourt	-24.8281	31.2295	2011	5	M	<=2	N	200	241	19	200--241--19	0.25	R	#ff2722	S	0.25	S	#0052e2	0.12	S	#0052e2	0.12	S	#0052e2	S	<= 0.5	S	#0052e2	S	<= 0.5	S	#0052e2	neg	neg	#0052e2	neg	#0052e2	0.06
17138_4#46	ERS708683	ERS708683	41	#e96da2	1094	6-62-5-30-88-8-6	6A	South Africa	PCV13	PCV13 era	Soweto	-26.2542	27.8585	2012	6	F	<=2	N	200	241	19	200--241--19	0.25	R	#ff2722	S	0.25	S	#0052e2	0.12	S	#0052e2	0.12	S	#0052e2	S	<= 0.5	S	#0052e2	S	<= 0.5	S	#0052e2	neg	neg	#0052e2	neg	#0052e2	0.06
17150_4#10	ERS707902	ERS707902	17	#e55abe	4872	1-5-53-32-14-20-6	19A	South Africa	PCV13	PCV7 era	Soweto	-26.2542	27.8585	2010	6	M	<=2	P	200	241	19	200--241--19	0.25	R	#ff2722	S	0.25	S	#0052e2	0.12	S	#0052e2	0.12	S	#0052e2	S	<= 0.5	S	#0052e2	S	<= 0.5	S	#0052e2	neg	neg	#0052e2	neg	#0052e2	0.06
17150_4#85	ERS708055	ERS708055	41	#e96da2	1094	6-62-5-30-88-8-6	6A	South Africa	PCV13	PCV7 era	Soweto	-26.2542	27.8585	2010	5	F	<=2	N	200	241	19	200--241--19	0.25	R	#ff2722	S	0.25	S	#0052e2	0.12	S	#0052e2	0.12	S	#0052e2	S	<= 0.5	S	#0052e2	S	<= 0.5	S	#0052e2	neg	neg	#0052e2	neg	#0052e2	0.06
17175_6#49	ERS708167	ERS708167	41	#e96da2	1094	6-62-5-30-88-8-6	6A	South Africa	PCV13	PCV7 era	Soweto	-26.2542	27.8585	2010	6	M	<=2	N	200	241	19	200--241--19	0.25	R	#ff2722	S	0.25	S	#0052e2	0.12	S	#0052e2	0.12	S	#0052e2	S	<= 0.5	S	#0052e2	S	<= 0.5	S	#0052e2	neg	neg	#0052e2	neg	#0052e2	0.06
15731_8#41	ERS638676	ERS638676	41	#e96da2	1094	6-62-5-30-88-8-6	6A	South Africa	PCV13	PCV7 era	Agincourt	-24.8281	31.2295	2009	6	F	<=2	NA	200	241	19	200--241--19	0.25	R	#ff2722	S	0.25	S	#0052e2	0.12	S	#0052e2	0.12	S	#0052e2	S	<= 0.5	S	#0052e2	S	<= 0.5	S	#0052e2	neg	neg	#0052e2	neg	#0052e2	0.06
15841_2#5	ERS639200	ERS639200	41	#e96da2	1094	6-62-5-30-88-8-6	6A	South Africa	PCV13	PCV13 era	Agincourt	-24.8281	31.2295	2011	9	F	<=2	NA	200	241	19	200--241--19	0.25	R	#ff2722	S	0.25	S	#0052e2	0.12	S	#0052e2	0.12	S	#0052e2	S	<= 0.5	S	#0052e2	S	<= 0.5	S	#0052e2	neg	neg	#0052e2	neg	#0052e2	0.06
15841_2#85	ERS639291	ERS639291	41	#e96da2	1094	6-62-5-30-88-8-6	6A	South Africa	PCV13	PCV13 era	Agincourt	-24.8281	31.2295	2011	10	M	<=2	N	200	241	19	200--241--19	0.25	R	#ff2722	S	0.25	S	#0052e2	0.12	S	#0052e2	0.12	S	#0052e2	S	<= 0.5	S	#0052e2	S	<= 0.5	S	#0052e2	neg	neg	#0052e2	neg	#0052e2	0.06
15841_4#35	ERS639878	ERS639878	41	#e96da2	1094	6-62-5-30-88-8-6	6A	South Africa	PCV13	PCV13 era	Agincourt	-24.8281	31.2295	2011	9	F	<=2	N	200	241	19	200--241--19	0.25	R	#ff2722	S	0.25	S	#0052e2	0.12	S	#0052e2	0.12	S	#0052e2	S	<= 0.5	S	#0052e2	S	<= 0.5	S	#0052e2	neg	neg	#0052e2	neg	#0052e2	0.06
15995_2#136	ERS640168	ERS640168	17	#e55abe	4872	1-5-53-32-14-20-6	19A	South Africa	PCV13	PCV13 era	Agincourt	-24.8281	31.2295	2013	10	M	<=2	N	200	241	19	200--241--19	0.25	R	#ff2722	S	0.25	S	#0052e2	0.12	S	#0052e2	0.12	S	#0052e2	S	<= 0.5	S	#0052e2	S	<= 0.5	S	#0052e2	neg	neg	#0052e2	neg	#0052e2	0.06
17138_4#80	ERS708717	ERS708717	17	#e55abe	4872	1-5-53-32-14-20-6	19A	South Africa	PCV13	PCV7 era	Soweto	-26.2542	27.8585	2010	8	F	<=2	N	200	241	19	200--241--19	0.25	R	#ff2722	S	0.25	S	#0052e2	0.12	S	#0052e2	0.12	S	#0052e2	S	<= 0.5	S	#0052e2	S	<= 0.5	S	#0052e2	neg	neg	#0052e2	neg	#0052e2	0.06
15731_8#1	ERS638636	ERS638636	41	#e96da2	1094	6-62-5-30-88-8-6	6A	South Africa	PCV13	PCV7 era	Agincourt	-24.8281	31.2295	2009	6	F	<=2	NA	200	241	19	200--241--19	0.25	R	#ff2722	S	0.25	S	#0052e2	0.12	S	#0052e2	0.12	S	#0052e2	S	<= 0.5	S	#0052e2	S	<= 0.5	S	#0052e2	neg	neg	#0052e2	neg	#0052e2	0.06
15995_1#166	ERS640008	ERS640008	17	#e55abe	4872	1-5-53-32-14-20-6	19A	South Africa	PCV13	PCV13 era	Agincourt	-24.8281	31.2295	2013	7	F	<=2	NA	200	241	19	200--241--19	0.25	R	#ff2722	S	0.25	S	#0052e2	0.12	S	#0052e2	0.12	S	#0052e2	S	<= 0.5	S	#0052e2	S	<= 0.5	S	#0052e2	neg	neg	#0052e2	neg	#0052e2	0.06
15995_1#49	ERS638814	ERS638814	192	#4ec958	8776	12-60-4-10-6-20-6	6A	South Africa	PCV13	PCV7 era	Agincourt	-24.8281	31.2295	2009	10	M	<=2	NA	200	241	19	200--241--19	0.25	R	#ff2722	S	0.25	S	#0052e2	0.12	S	#0052e2	0.12	S	#0052e2	S	<= 0.5	S	#0052e2	S	<= 0.5	S	#0052e2	neg	neg	#0052e2	neg	#0052e2	0.06
17059_7#88	ERS707694	ERS707694	17	#e55abe	4872	1-5-53-32-14-20-6	19A	South Africa	PCV13	PCV13 era	Soweto	-26.2542	27.8585	2012	8	F	<=2	N	200	241	19	200--241--19	0.25	R	#ff2722	S	0.25	S	#0052e2	0.12	S	#0052e2	0.12	S	#0052e2	S	<= 0.5	S	#0052e2	S	<= 0.5	S	#0052e2	neg	neg	#0052e2	neg	#0052e2	0.06
17150_4#47	ERS707978	ERS707978	41	#e96da2	1094	6-62-5-30-88-8-6	6A	South Africa	PCV13	PCV7 era	Soweto	-26.2542	27.8585	2010	6	M	<=2	P	200	241	19	200--241--19	0.25	R	#ff2722	S	0.25	S	#0052e2	0.12	S	#0052e2	0.12	S	#0052e2	S	<= 0.5	S	#0052e2	S	<= 0.5	S	#0052e2	neg	neg	#0052e2	neg	#0052e2	0.06
17175_4#58	ERS707816	ERS707816	41	#e96da2	1094	6-62-5-30-88-8-6	6A	South Africa	PCV13	PCV13 era	Soweto	-26.2542	27.8585	2012	6	F	<=2	N	200	241	19	200--241--19	0.25	R	#ff2722	S	0.25	S	#0052e2	0.12	S	#0052e2	0.12	S	#0052e2	S	<= 0.5	S	#0052e2	S	<= 0.5	S	#0052e2	neg	neg	#0052e2	neg	#0052e2	0.06
17175_6#26	ERS708120	ERS708120	41	#e96da2	11117	6-62-5-2-88-8-6	6A	South Africa	PCV13	PCV7 era	Soweto	-26.2542	27.8585	2010	6	F	>18	P	200	241	19	200--241--19	0.25	R	#ff2722	S	0.25	S	#0052e2	0.12	S	#0052e2	0.12	S	#0052e2	S	<= 0.5	S	#0052e2	S	<= 0.5	S	#0052e2	ERMB	neg	#0052e2	pos	#ff2722	> 32
17175_4#27	ERS707758	ERS707758	22	#517820	11732	8-43-36-3-474-509-6	15A	South Africa	NVT	PCV13 era	Soweto	-26.2542	27.8585	2012	6	M	3--5	N	200	241	19	200--241--19	0.25	R	#ff2722	S	0.25	S	#0052e2	0.12	S	#0052e2	0.12	S	#0052e2	S	<= 0.5	S	#0052e2	S	<= 0.5	S	#0052e2	neg	neg	#0052e2	neg	#0052e2	0.06
15841_5#42	ERS638962	ERS638962	41	#e96da2	4941	6-62-5-5-88-8-6	6A	South Africa	PCV13	PCV7 era	Agincourt	-24.8281	31.2295	2009	9	F	3--5	N	200	241	19	200--241--19	0.25	R	#ff2722	S	0.25	S	#0052e2	0.12	S	#0052e2	0.12	S	#0052e2	S	<= 0.5	S	#0052e2	S	<= 0.5	S	#0052e2	neg	neg	#0052e2	neg	#0052e2	0.06
15731_8#32	ERS638667	ERS638667	41	#e96da2	1094	6-62-5-30-88-8-6	6A	South Africa	PCV13	PCV7 era	Agincourt	-24.8281	31.2295	2009	7	F	3--5	NA	200	241	19	200--241--19	0.25	R	#ff2722	S	0.25	S	#0052e2	0.12	S	#0052e2	0.12	S	#0052e2	S	<= 0.5	S	#0052e2	S	<= 0.5	S	#0052e2	neg	neg	#0052e2	neg	#0052e2	0.06
15841_5#66	ERS638986	ERS638986	41	#e96da2	4941	6-62-5-5-88-8-6	6A	South Africa	PCV13	PCV7 era	Agincourt	-24.8281	31.2295	2009	9	M	3--5	NA	200	241	19	200--241--19	0.25	R	#ff2722	S	0.25	S	#0052e2	0.12	S	#0052e2	0.12	S	#0052e2	S	<= 0.5	S	#0052e2	S	<= 0.5	S	#0052e2	neg	neg	#0052e2	neg	#0052e2	0.06
15731_8#33	ERS638668	ERS638668	41	#e96da2	1094	6-62-5-30-88-8-6	6A	South Africa	PCV13	PCV7 era	Agincourt	-24.8281	31.2295	2009	6	M	6--18	N	200	241	19	200--241--19	0.25	R	#ff2722	S	0.25	S	#0052e2	0.12	S	#0052e2	0.12	S	#0052e2	S	<= 0.5	S	#0052e2	S	<= 0.5	S	#0052e2	neg	neg	#0052e2	neg	#0052e2	0.06
15841_1#94	ERS638894	ERS638894	37	#da3a83	2909	2-62-1-25-6-20-6	6B	South Africa	PCV7	PCV7 era	Agincourt	-24.8281	31.2295	2009	7	F	<=2	NA	200	241	458	200--241--458	0.25	R	#ff2722	S	0.12	S	#0052e2	0.12	S	#0052e2	<= 0.06	S	#0052e2	S	<= 0.5	S	#0052e2	S	<= 0.5	S	#0052e2	neg	neg	#0052e2	neg	#0052e2	0.06
15841_3#18	ERS639766	ERS639766	37	#da3a83	2909	2-62-1-25-6-20-6	6B	South Africa	PCV7	PCV7 era	Agincourt	-24.8281	31.2295	2011	2	M	<=2	N	200	241	458	200--241--458	0.25	R	#ff2722	S	0.12	S	#0052e2	0.12	S	#0052e2	<= 0.06	S	#0052e2	S	<= 0.5	S	#0052e2	S	<= 0.5	S	#0052e2	neg	neg	#0052e2	neg	#0052e2	0.06
15731_8#16	ERS638651	ERS638651	37	#da3a83	2909	2-62-1-25-6-20-6	6B	South Africa	PCV7	PCV7 era	Agincourt	-24.8281	31.2295	2009	7	F	<=2	NA	200	241	458	200--241--458	0.25	R	#ff2722	S	0.12	S	#0052e2	0.12	S	#0052e2	<= 0.06	S	#0052e2	S	<= 0.5	S	#0052e2	S	<= 0.5	S	#0052e2	neg	neg	#0052e2	neg	#0052e2	0.06
15731_8#30	ERS638665	ERS638665	37	#da3a83	2909	2-62-1-25-6-20-6	6B	South Africa	PCV7	PCV7 era	Agincourt	-24.8281	31.2295	2009	7	F	<=2	NA	200	241	458	200--241--458	0.25	R	#ff2722	S	0.12	S	#0052e2	0.12	S	#0052e2	<= 0.06	S	#0052e2	S	<= 0.5	S	#0052e2	S	<= 0.5	S	#0052e2	neg	neg	#0052e2	neg	#0052e2	0.06
15731_8#54	ERS638689	ERS638689	37	#da3a83	6527	2-8-1-25-6-20-6	6B	South Africa	PCV7	PCV7 era	Agincourt	-24.8281	31.2295	2009	7	M	<=2	N	200	241	458	200--241--458	0.25	R	#ff2722	S	0.12	S	#0052e2	0.12	S	#0052e2	<= 0.06	S	#0052e2	S	<= 0.5	S	#0052e2	S	<= 0.5	S	#0052e2	neg	neg	#0052e2	neg	#0052e2	0.06
15841_1#72	ERS638866	ERS638866	37	#da3a83	2909	2-62-1-25-6-20-6	6B	South Africa	PCV7	PCV7 era	Agincourt	-24.8281	31.2295	2009	9	M	<=2	NA	200	241	458	200--241--458	0.25	R	#ff2722	S	0.12	S	#0052e2	0.12	S	#0052e2	<= 0.06	S	#0052e2	S	<= 0.5	S	#0052e2	S	<= 0.5	S	#0052e2	neg	neg	#0052e2	neg	#0052e2	0.06
15873_1#81	ERS639191	ERS639191	37	#da3a83	10659	1-62-1-25-6-20-6	6B	South Africa	PCV7	PCV7 era	Agincourt	-24.8281	31.2295	2011	7	M	<=2	NA	200	241	458	200--241--458	0.25	R	#ff2722	S	0.12	S	#0052e2	0.12	S	#0052e2	<= 0.06	S	#0052e2	S	<= 0.5	S	#0052e2	S	<= 0.5	S	#0052e2	neg	neg	#0052e2	neg	#0052e2	0.06
15995_1#54	ERS638830	ERS638830	37	#da3a83	2909	2-62-1-25-6-20-6	6B	South Africa	PCV7	PCV7 era	Agincourt	-24.8281	31.2295	2009	8	F	<=2	NA	200	241	458	200--241--458	0.25	R	#ff2722	S	0.12	S	#0052e2	0.12	S	#0052e2	<= 0.06	S	#0052e2	S	<= 0.5	S	#0052e2	S	<= 0.5	S	#0052e2	neg	neg	#0052e2	neg	#0052e2	0.06
15995_2#175	ERS640207	ERS640207	37	#da3a83	2909	2-62-1-25-6-20-6	6B	South Africa	PCV7	PCV13 era	Agincourt	-24.8281	31.2295	2013	10	M	<=2	N	200	241	458	200--241--458	0.25	R	#ff2722	S	0.12	S	#0052e2	0.12	S	#0052e2	<= 0.06	S	#0052e2	S	<= 0.5	S	#0052e2	S	<= 0.5	S	#0052e2	neg	neg	#0052e2	neg	#0052e2	0.06
17059_6#67	ERS707645	ERS707645	37	#da3a83	2909	2-62-1-25-6-20-6	6B	South Africa	PCV7	PCV13 era	Agincourt	-24.8281	31.2295	2013	10	F	>18	P	200	241	458	200--241--458	0.25	R	#ff2722	S	0.12	S	#0052e2	0.12	S	#0052e2	<= 0.06	S	#0052e2	S	<= 0.5	S	#0052e2	S	<= 0.5	S	#0052e2	neg	neg	#0052e2	neg	#0052e2	0.06
15841_1#53	ERS638839	ERS638839	37	#da3a83	2909	2-62-1-25-6-20-6	6B	South Africa	PCV7	PCV7 era	Agincourt	-24.8281	31.2295	2009	6	F	6--18	NA	200	241	458	200--241--458	0.25	R	#ff2722	S	0.12	S	#0052e2	0.12	S	#0052e2	<= 0.06	S	#0052e2	S	<= 0.5	S	#0052e2	S	<= 0.5	S	#0052e2	neg	neg	#0052e2	neg	#0052e2	0.06
15731_8#68	ERS638703	ERS638703	37	#da3a83	2909	2-62-1-25-6-20-6	6B	South Africa	PCV7	PCV7 era	Agincourt	-24.8281	31.2295	2009	7	M	6--18	NA	200	241	458	200--241--458	0.25	R	#ff2722	S	0.12	S	#0052e2	0.12	S	#0052e2	<= 0.06	S	#0052e2	S	<= 0.5	S	#0052e2	S	<= 0.5	S	#0052e2	neg	neg	#0052e2	neg	#0052e2	0.06
15731_8#60	ERS638695	ERS638695	37	#da3a83	2909	2-62-1-25-6-20-6	6B	South Africa	PCV7	PCV7 era	Agincourt	-24.8281	31.2295	2009	7	M	6--18	NA	200	241	458	200--241--458	0.25	R	#ff2722	S	0.12	S	#0052e2	0.12	S	#0052e2	<= 0.06	S	#0052e2	S	<= 0.5	S	#0052e2	S	<= 0.5	S	#0052e2	neg	neg	#0052e2	neg	#0052e2	0.06
15873_1#88	ERS639210	ERS639210	37	#da3a83	2909	2-62-1-25-6-20-6	6B	South Africa	PCV7	PCV13 era	Agincourt	-24.8281	31.2295	2011	10	F	6--18	NA	200	241	458	200--241--458	0.25	R	#ff2722	S	0.12	S	#0052e2	0.12	S	#0052e2	<= 0.06	S	#0052e2	S	<= 0.5	S	#0052e2	S	<= 0.5	S	#0052e2	neg	neg	#0052e2	neg	#0052e2	0.06
15995_1#48	ERS638811	ERS638811	37	#da3a83	2909	2-62-1-25-6-20-6	6B	South Africa	PCV7	PCV7 era	Agincourt	-24.8281	31.2295	2009	9	F	<=2	NA	200	241	NEW	200--241--gps130	0.25	R	#ff2722	S	0.12	S	#0052e2	0.12	S	#0052e2	0.12	S	#0052e2	S	<= 0.5	S	#0052e2	S	<= 0.5	S	#0052e2	neg	neg	#0052e2	neg	#0052e2	0.06
15995_2#10	ERS640043	ERS640043	14	#3cca7c	6279	15-29-4-21-30-1-5	23F	South Africa	PCV7	PCV13 era	Agincourt	-24.8281	31.2295	2013	7	M	<=2	NA	200	212	18	200--212--18	0.5	R	#ff2722	S	1	S	#0052e2	0.12	S	#0052e2	0.25	S	#0052e2	S	<= 0.5	S	#0052e2	S	2	R	#ff2722	ERMB	neg	#0052e2	pos	#ff2722	> 32
17175_6#69	ERS708211	ERS708211	90	#6e4fac	11118	12-8-27-8-9-1-5	19F	South Africa	PCV7	PCV7 era	Soweto	-26.2542	27.8585	2010	9	M	<=2	N	200	212	458	200--212--458	0.25	R	#ff2722	S	0.12	S	#0052e2	0.12	S	#0052e2	<= 0.06	S	#0052e2	S	<= 0.5	S	#0052e2	S	<= 0.5	S	#0052e2	ERMB	neg	#0052e2	pos	#ff2722	> 32
17175_6#55	ERS708178	ERS708178	90	#6e4fac	7860	12-8-9-8-9-1-5	19F	South Africa	PCV7	PCV7 era	Soweto	-26.2542	27.8585	2010	9	F	3--5	N	200	212	458	200--212--458	0.25	R	#ff2722	S	0.12	S	#0052e2	0.12	S	#0052e2	<= 0.06	S	#0052e2	S	<= 0.5	S	#0052e2	S	<= 0.5	S	#0052e2	ERMB	neg	#0052e2	pos	#ff2722	> 32
17175_6#2	ERS708078	ERS708078	90	#6e4fac	9928	12-8-9-8-9-1-14	19F	South Africa	PCV7	PCV7 era	Soweto	-26.2542	27.8585	2010	7	M	<=2	P	200	212	NEW	200--212--gps168	0.5	R	#ff2722	S	0.5	S	#0052e2	0.12	S	#0052e2	0.25	S	#0052e2	S	<= 0.5	S	#0052e2	S	2	R	#ff2722	ERMB	neg	#0052e2	pos	#ff2722	> 32
15841_1#30	ERS638806	ERS638806	17	#e55abe	2057	1-5-53-32-14-20-5	19A	South Africa	PCV13	PCV7 era	Agincourt	-24.8281	31.2295	2009	6	M	<=2	NA	200	237	19	200--237--19	0.5	R	#ff2722	S	0.25	S	#0052e2	0.12	S	#0052e2	0.12	S	#0052e2	S	<= 0.5	S	#0052e2	S	<= 0.5	S	#0052e2	neg	neg	#0052e2	neg	#0052e2	0.06
17175_6#28	ERS708124	ERS708124	37	#da3a83	6393	2-270-1-6-6-20-18	6B	South Africa	PCV7	PCV7 era	Soweto	-26.2542	27.8585	2010	7	M	<=2	P	200	237	36	200--237--36	0.5	R	#ff2722	S	0.25	S	#0052e2	0.12	S	#0052e2	0.5	S	#0052e2	S	1	I	#efa41e	S	2	R	#ff2722	neg	neg	#0052e2	neg	#0052e2	0.06
17175_5#59	ERS708011	ERS708011	37	#da3a83	6393	2-270-1-6-6-20-18	6B	South Africa	PCV7	PCV7 era	Soweto	-26.2542	27.8585	2010	5	F	3--5	N	200	237	36	200--237--36	0.5	R	#ff2722	S	0.25	S	#0052e2	0.12	S	#0052e2	0.5	S	#0052e2	S	1	I	#efa41e	S	2	R	#ff2722	neg	neg	#0052e2	neg	#0052e2	0.06
15841_4#4	ERS639847	ERS639847	37	#da3a83	7306	6-62-1-25-6-20-5	6B	South Africa	PCV7	PCV13 era	Agincourt	-24.8281	31.2295	2011	9	F	<=2	N	200	237	458	200--237--458	0.25	R	#ff2722	S	0.12	S	#0052e2	0.12	S	#0052e2	<= 0.06	S	#0052e2	S	<= 0.5	S	#0052e2	S	<= 0.5	S	#0052e2	neg	neg	#0052e2	neg	#0052e2	0.06
15731_8#83	ERS638718	ERS638718	37	#da3a83	2421	2-62-1-25-6-20-5	6B	South Africa	PCV7	PCV7 era	Agincourt	-24.8281	31.2295	2009	7	F	<=2	NA	200	237	458	200--237--458	0.25	R	#ff2722	S	0.12	S	#0052e2	0.12	S	#0052e2	<= 0.06	S	#0052e2	S	<= 0.5	S	#0052e2	S	<= 0.5	S	#0052e2	neg	neg	#0052e2	neg	#0052e2	0.06
15841_1#12	ERS638780	ERS638780	37	#da3a83	2421	2-62-1-25-6-20-5	6B	South Africa	PCV7	PCV7 era	Agincourt	-24.8281	31.2295	2009	9	M	<=2	NA	200	237	458	200--237--458	0.25	R	#ff2722	S	0.12	S	#0052e2	0.12	S	#0052e2	<= 0.06	S	#0052e2	S	<= 0.5	S	#0052e2	S	<= 0.5	S	#0052e2	neg	neg	#0052e2	neg	#0052e2	0.06
15841_1#34	ERS638812	ERS638812	37	#da3a83	8379	2-38-1-25-6-20-5	6B	South Africa	PCV7	PCV7 era	Agincourt	-24.8281	31.2295	2009	10	M	<=2	NA	200	237	458	200--237--458	0.25	R	#ff2722	S	0.12	S	#0052e2	0.12	S	#0052e2	<= 0.06	S	#0052e2	S	<= 0.5	S	#0052e2	S	<= 0.5	S	#0052e2	neg	neg	#0052e2	neg	#0052e2	0.06
15841_2#31	ERS639235	ERS639235	37	#da3a83	7306	6-62-1-25-6-20-5	6B	South Africa	PCV7	PCV13 era	Agincourt	-24.8281	31.2295	2011	10	F	<=2	NA	200	237	458	200--237--458	0.25	R	#ff2722	S	0.12	S	#0052e2	0.12	S	#0052e2	<= 0.06	S	#0052e2	S	<= 0.5	S	#0052e2	S	<= 0.5	S	#0052e2	neg	neg	#0052e2	neg	#0052e2	0.06
15841_3#49	ERS639797	ERS639797	37	#da3a83	7306	6-62-1-25-6-20-5	6B	South Africa	PCV7	PCV7 era	Agincourt	-24.8281	31.2295	2011	6	M	<=2	N	200	237	458	200--237--458	0.25	R	#ff2722	S	0.12	S	#0052e2	0.12	S	#0052e2	<= 0.06	S	#0052e2	S	<= 0.5	S	#0052e2	S	<= 0.5	S	#0052e2	neg	neg	#0052e2	neg	#0052e2	0.06
15841_3#57	ERS639805	ERS639805	37	#da3a83	7306	6-62-1-25-6-20-5	6B	South Africa	PCV7	PCV7 era	Agincourt	-24.8281	31.2295	2011	6	F	<=2	N	200	237	458	200--237--458	0.25	R	#ff2722	S	0.12	S	#0052e2	0.12	S	#0052e2	<= 0.06	S	#0052e2	S	<= 0.5	S	#0052e2	S	<= 0.5	S	#0052e2	neg	neg	#0052e2	neg	#0052e2	0.06
15841_5#74	ERS638994	ERS638994	37	#da3a83	2421	2-62-1-25-6-20-5	6B	South Africa	PCV7	PCV7 era	Agincourt	-24.8281	31.2295	2009	9	F	<=2	NA	200	237	458	200--237--458	0.25	R	#ff2722	S	0.12	S	#0052e2	0.12	S	#0052e2	<= 0.06	S	#0052e2	S	<= 0.5	S	#0052e2	S	<= 0.5	S	#0052e2	neg	neg	#0052e2	neg	#0052e2	0.06
15841_5#79	ERS638999	ERS638999	37	#da3a83	7306	6-62-1-25-6-20-5	6B	South Africa	PCV7	PCV7 era	Agincourt	-24.8281	31.2295	2011	6	M	<=2	NA	200	237	458	200--237--458	0.25	R	#ff2722	S	0.12	S	#0052e2	0.12	S	#0052e2	<= 0.06	S	#0052e2	S	<= 0.5	S	#0052e2	S	<= 0.5	S	#0052e2	neg	neg	#0052e2	neg	#0052e2	0.06
15874_1#57	ERS639078	ERS639078	37	#da3a83	12607	2-62-1-25-6-705-5	6B	South Africa	PCV7	PCV7 era	Agincourt	-24.8281	31.2295	2009	9	F	<=2	N	200	237	458	200--237--458	0.25	R	#ff2722	S	0.12	S	#0052e2	0.12	S	#0052e2	<= 0.06	S	#0052e2	S	<= 0.5	S	#0052e2	S	<= 0.5	S	#0052e2	neg	neg	#0052e2	neg	#0052e2	0.06
15995_1#75	ERS638900	ERS638900	37	#da3a83	8379	2-38-1-25-6-20-5	6B	South Africa	PCV7	PCV7 era	Agincourt	-24.8281	31.2295	2009	10	M	<=2	NA	200	237	458	200--237--458	0.25	R	#ff2722	S	0.12	S	#0052e2	0.12	S	#0052e2	<= 0.06	S	#0052e2	S	<= 0.5	S	#0052e2	S	<= 0.5	S	#0052e2	neg	neg	#0052e2	neg	#0052e2	0.06
17175_5#56	ERS708005	ERS708005	37	#da3a83	8379	2-38-1-25-6-20-5	6B	South Africa	PCV7	PCV7 era	Soweto	-26.2542	27.8585	2010	8	M	<=2	P	200	237	458	200--237--458	0.25	R	#ff2722	S	0.12	S	#0052e2	0.12	S	#0052e2	<= 0.06	S	#0052e2	S	<= 0.5	S	#0052e2	S	<= 0.5	S	#0052e2	neg	neg	#0052e2	neg	#0052e2	0.06
15841_3#95	ERS639843	ERS639843	37	#da3a83	7306	6-62-1-25-6-20-5	6B	South Africa	PCV7	PCV13 era	Agincourt	-24.8281	31.2295	2011	8	M	<=2	NA	200	237	458	200--237--458	0.25	R	#ff2722	S	0.12	S	#0052e2	0.12	S	#0052e2	<= 0.06	S	#0052e2	S	<= 0.5	S	#0052e2	S	<= 0.5	S	#0052e2	neg	neg	#0052e2	neg	#0052e2	0.06
15873_1#66	ERS639176	ERS639176	37	#da3a83	8379	2-38-1-25-6-20-5	6B	South Africa	PCV7	PCV7 era	Agincourt	-24.8281	31.2295	2011	7	M	<=2	P	200	237	458	200--237--458	0.25	R	#ff2722	S	0.12	S	#0052e2	0.12	S	#0052e2	<= 0.06	S	#0052e2	S	<= 0.5	S	#0052e2	S	<= 0.5	S	#0052e2	neg	neg	#0052e2	neg	#0052e2	0.06
15995_1#82	ERS638907	ERS638907	37	#da3a83	8379	2-38-1-25-6-20-5	6B	South Africa	PCV7	PCV7 era	Agincourt	-24.8281	31.2295	2009	10	M	<=2	NA	200	237	458	200--237--458	0.25	R	#ff2722	S	0.12	S	#0052e2	0.12	S	#0052e2	<= 0.06	S	#0052e2	S	<= 0.5	S	#0052e2	S	<= 0.5	S	#0052e2	neg	neg	#0052e2	neg	#0052e2	0.06
17059_8#44	ERS707794	ERS707794	37	#da3a83	10775	7-62-1-25-6-20-5	6B	South Africa	PCV7	PCV13 era	Soweto	-26.2542	27.8585	2012	7	F	3--5	P	200	237	458	200--237--458	0.25	R	#ff2722	S	0.12	S	#0052e2	0.12	S	#0052e2	<= 0.06	S	#0052e2	S	<= 0.5	S	#0052e2	S	<= 0.5	S	#0052e2	neg	neg	#0052e2	neg	#0052e2	0.06
17175_5#90	ERS708074	ERS708074	37	#da3a83	8771	2-62-1-4-6-20-5	6B	South Africa	PCV7	PCV7 era	Soweto	-26.2542	27.8585	2010	5	F	3--5	N	200	237	458	200--237--458	0.25	R	#ff2722	S	0.12	S	#0052e2	0.12	S	#0052e2	<= 0.06	S	#0052e2	S	<= 0.5	S	#0052e2	S	<= 0.5	S	#0052e2	neg	neg	#0052e2	neg	#0052e2	0.06
17059_8#68	ERS707844	ERS707844	37	#da3a83	11067	23-62-1-25-6-20-5	6B	South Africa	PCV7	PCV13 era	Soweto	-26.2542	27.8585	2012	8	M	3--5	P	200	237	458	200--237--458	0.25	R	#ff2722	S	0.12	S	#0052e2	0.12	S	#0052e2	<= 0.06	S	#0052e2	S	<= 0.5	S	#0052e2	S	<= 0.5	S	#0052e2	neg	neg	#0052e2	neg	#0052e2	0.06
15873_1#51	ERS639161	ERS639161	37	#da3a83	8379	2-38-1-25-6-20-5	6B	South Africa	PCV7	PCV13 era	Agincourt	-24.8281	31.2295	2011	8	F	3--5	NA	200	237	458	200--237--458	0.25	R	#ff2722	S	0.12	S	#0052e2	0.12	S	#0052e2	<= 0.06	S	#0052e2	S	<= 0.5	S	#0052e2	S	<= 0.5	S	#0052e2	neg	neg	#0052e2	neg	#0052e2	0.06
15995_1#147	ERS639989	ERS639989	37	#da3a83	2421	2-62-1-25-6-20-5	6B	South Africa	PCV7	PCV13 era	Agincourt	-24.8281	31.2295	2013	6	F	3--5	NA	200	237	458	200--237--458	0.25	R	#ff2722	S	0.12	S	#0052e2	0.12	S	#0052e2	<= 0.06	S	#0052e2	S	<= 0.5	S	#0052e2	S	<= 0.5	S	#0052e2	neg	neg	#0052e2	neg	#0052e2	0.06
17059_8#22	ERS707746	ERS707746	37	#da3a83	2421	2-62-1-25-6-20-5	6B	South Africa	PCV7	PCV13 era	Soweto	-26.2542	27.8585	2012	5	F	3--5	P	200	237	458	200--237--458	0.25	R	#ff2722	S	0.12	S	#0052e2	0.12	S	#0052e2	<= 0.06	S	#0052e2	S	<= 0.5	S	#0052e2	S	<= 0.5	S	#0052e2	neg	neg	#0052e2	neg	#0052e2	0.06
17138_4#61	ERS708698	ERS708698	37	#da3a83	10788	6-5-1-25-6-20-5	6B	South Africa	PCV7	PCV13 era	Soweto	-26.2542	27.8585	2012	11	M	6--18	P	200	237	458	200--237--458	0.25	R	#ff2722	S	0.12	S	#0052e2	0.12	S	#0052e2	<= 0.06	S	#0052e2	S	<= 0.5	S	#0052e2	S	<= 0.5	S	#0052e2	neg	neg	#0052e2	neg	#0052e2	0.06
17150_4#37	ERS707958	ERS707958	37	#da3a83	2421	2-62-1-25-6-20-5	6B	South Africa	PCV7	PCV7 era	Soweto	-26.2542	27.8585	2010	6	F	6--18	N	200	237	458	200--237--458	0.25	R	#ff2722	S	0.12	S	#0052e2	0.12	S	#0052e2	<= 0.06	S	#0052e2	S	<= 0.5	S	#0052e2	S	<= 0.5	S	#0052e2	neg	neg	#0052e2	neg	#0052e2	0.06
17175_5#21	ERS707933	ERS707933	41	#e96da2	1094	6-62-5-30-88-8-6	6A	South Africa	PCV13	PCV7 era	Soweto	-26.2542	27.8585	2010	6	M	<=2	N	200	NEW	19	200--gps65-19	0.25	R	#ff2722	S	0.25	S	#0052e2	0.12	S	#0052e2	0.12	S	#0052e2	S	<= 0.5	S	#0052e2	S	<= 0.5	S	#0052e2	neg	neg	#0052e2	neg	#0052e2	0.06
15873_1#19	ERS639127	ERS639127	41	#e96da2	1094	6-62-5-30-88-8-6	6A	South Africa	PCV13	PCV13 era	Agincourt	-24.8281	31.2295	2011	8	F	<=2	NA	200	NEW	19	200--gps74--19	0.25	R	#ff2722	S	0.25	S	#0052e2	0.12	S	#0052e2	0.12	S	#0052e2	S	<= 0.5	S	#0052e2	S	<= 0.5	S	#0052e2	neg	neg	#0052e2	neg	#0052e2	0.06
15841_1#60	ERS638848	ERS638848	37	#da3a83	2421	2-62-1-25-6-20-5	6B	South Africa	PCV7	PCV7 era	Agincourt	-24.8281	31.2295	2009	6	F	<=2	NA	200	NEW	458	200--gps78--458	0.25	R	#ff2722	S	0.12	S	#0052e2	0.12	S	#0052e2	<= 0.06	S	#0052e2	S	<= 0.5	S	#0052e2	S	<= 0.5	S	#0052e2	neg	neg	#0052e2	neg	#0052e2	0.06
15841_5#14	ERS638934	ERS638934	37	#da3a83	2421	2-62-1-25-6-20-5	6B	South Africa	PCV7	PCV7 era	Agincourt	-24.8281	31.2295	2011	5	M	<=2	NA	200	NEW	458	200--gps78--458	0.25	R	#ff2722	S	0.12	S	#0052e2	0.12	S	#0052e2	<= 0.06	S	#0052e2	S	<= 0.5	S	#0052e2	S	<= 0.5	S	#0052e2	neg	neg	#0052e2	neg	#0052e2	0.06
17175_5#14	ERS707918	ERS707918	37	#da3a83	8771	2-62-1-4-6-20-5	6B	South Africa	PCV7	PCV7 era	Soweto	-26.2542	27.8585	2010	7	F	<=2	N	200	NEW	458	200--gps78--458	0.25	R	#ff2722	S	0.12	S	#0052e2	0.12	S	#0052e2	<= 0.06	S	#0052e2	S	<= 0.5	S	#0052e2	S	<= 0.5	S	#0052e2	neg	neg	#0052e2	neg	#0052e2	0.06
17138_5#9	ERS640006	ERS640006	37	#da3a83	2421	2-62-1-25-6-20-5	6B	South Africa	PCV7	PCV13 era	Agincourt	-24.8281	31.2295	2013	6	F	3--5	N	200	NEW	458	200--gps78--458	0.25	R	#ff2722	S	0.12	S	#0052e2	0.12	S	#0052e2	<= 0.06	S	#0052e2	S	<= 0.5	S	#0052e2	S	<= 0.5	S	#0052e2	neg	neg	#0052e2	neg	#0052e2	0.06
17150_6#87	ERS708601	ERS708601	168	#e87361	11766	43-13-54-1-16-635-14	15A	South Africa	NVT	PCV13 era	Soweto	-26.2542	27.8585	2012	6	F	3--5	P	200	240	19	200--240--19	0.25	R	#ff2722	S	0.25	S	#0052e2	0.12	S	#0052e2	0.12	S	#0052e2	S	<= 0.5	S	#0052e2	S	<= 0.5	S	#0052e2	neg	neg	#0052e2	neg	#0052e2	0.06
17175_6#40	ERS708150	ERS708150	14	#3cca7c	6305	15-13-4-6-30-1-5	6B	South Africa	PCV7	PCV7 era	Soweto	-26.2542	27.8585	2010	6	F	<=2	N	NEW	212	NEW	gps107--212--gps72	1	R	#ff2722	S	1	S	#0052e2	0.25	S	#0052e2	0.5	S	#0052e2	S	1	I	#efa41e	S	2	R	#ff2722	MEF	pos	#ff2722	neg	#0052e2	8
17175_6#64	ERS708198	ERS708198	14	#3cca7c	6305	15-13-4-6-30-1-5	6B	South Africa	PCV7	PCV7 era	Soweto	-26.2542	27.8585	2010	6	M	<=2	N	NEW	212	NEW	gps107--212--gps72	1	R	#ff2722	S	1	S	#0052e2	0.25	S	#0052e2	0.5	S	#0052e2	S	1	I	#efa41e	S	2	R	#ff2722	MEF	pos	#ff2722	neg	#0052e2	8
15841_2#64	ERS639270	ERS639270	14	#3cca7c	6305	15-13-4-6-30-1-5	6B	South Africa	PCV7	PCV7 era	Agincourt	-24.8281	31.2295	2011	6	M	<=2	NA	NEW	212	NEW	gps107--212--gps72	1	R	#ff2722	S	1	S	#0052e2	0.25	S	#0052e2	0.5	S	#0052e2	S	1	I	#efa41e	S	2	R	#ff2722	MEF	pos	#ff2722	neg	#0052e2	8
17175_6#19	ERS708107	ERS708107	14	#3cca7c	6305	15-13-4-6-30-1-5	6B	South Africa	PCV7	PCV7 era	Soweto	-26.2542	27.8585	2010	7	M	<=2	N	NEW	212	NEW	gps107--212--gps72	1	R	#ff2722	S	1	S	#0052e2	0.25	S	#0052e2	0.5	S	#0052e2	S	1	I	#efa41e	S	2	R	#ff2722	MEF	pos	#ff2722	neg	#0052e2	8
17150_4#39	ERS707962	ERS707962	14	#3cca7c	6305	15-13-4-6-30-1-5	6B	South Africa	PCV7	PCV7 era	Soweto	-26.2542	27.8585	2010	6	M	<=2	P	NEW	212	NEW	gps107--212--gps72	1	R	#ff2722	S	1	S	#0052e2	0.25	S	#0052e2	0.5	S	#0052e2	S	1	I	#efa41e	S	2	R	#ff2722	MEF	pos	#ff2722	neg	#0052e2	8
17150_4#80	ERS708047	ERS708047	14	#3cca7c	6305	15-13-4-6-30-1-5	6B	South Africa	PCV7	PCV7 era	Soweto	-26.2542	27.8585	2010	6	M	3--5	N	NEW	212	NEW	gps107--212--gps72	1	R	#ff2722	S	1	S	#0052e2	0.25	S	#0052e2	0.5	S	#0052e2	S	1	I	#efa41e	S	2	R	#ff2722	MEF	pos	#ff2722	neg	#0052e2	8
15841_1#92	ERS638891	ERS638891	52	#89568c	8713	15-13-54-2-197-16-6	6B	South Africa	PCV7	PCV7 era	Agincourt	-24.8281	31.2295	2009	6	M	<=2	NA	NEW	12	19	gps110--12--19	0.25	R	#ff2722	S	0.25	S	#0052e2	0.12	S	#0052e2	0.12	S	#0052e2	S	<= 0.5	S	#0052e2	S	<= 0.5	S	#0052e2	neg	neg	#0052e2	neg	#0052e2	0.06
15841_2#24	ERS639226	ERS639226	52	#89568c	10937	15-8-54-2-197-16-6	6B	South Africa	PCV7	PCV13 era	Agincourt	-24.8281	31.2295	2011	10	M	<=2	N	NEW	12	19	gps110--12--19	0.25	R	#ff2722	S	0.25	S	#0052e2	0.12	S	#0052e2	0.12	S	#0052e2	S	<= 0.5	S	#0052e2	S	<= 0.5	S	#0052e2	neg	neg	#0052e2	neg	#0052e2	0.06
15841_1#4	ERS638769	ERS638769	52	#89568c	8713	15-13-54-2-197-16-6	6B	South Africa	PCV7	PCV7 era	Agincourt	-24.8281	31.2295	2009	9	M	<=2	NA	NEW	12	19	gps110--12--19	0.25	R	#ff2722	S	0.25	S	#0052e2	0.12	S	#0052e2	0.12	S	#0052e2	S	<= 0.5	S	#0052e2	S	<= 0.5	S	#0052e2	neg	neg	#0052e2	neg	#0052e2	0.06
15841_5#27	ERS638947	ERS638947	52	#89568c	8713	15-13-54-2-197-16-6	6B	South Africa	PCV7	PCV7 era	Agincourt	-24.8281	31.2295	2009	9	M	<=2	NA	NEW	12	19	gps110--12--19	0.25	R	#ff2722	S	0.25	S	#0052e2	0.12	S	#0052e2	0.12	S	#0052e2	S	<= 0.5	S	#0052e2	S	<= 0.5	S	#0052e2	neg	neg	#0052e2	neg	#0052e2	0.06
15841_5#88	ERS639008	ERS639008	52	#89568c	8713	15-13-54-2-197-16-6	6B	South Africa	PCV7	PCV7 era	Agincourt	-24.8281	31.2295	2009	6	M	<=2	NA	NEW	12	19	gps110--12--19	0.25	R	#ff2722	S	0.25	S	#0052e2	0.12	S	#0052e2	0.12	S	#0052e2	S	<= 0.5	S	#0052e2	S	<= 0.5	S	#0052e2	neg	neg	#0052e2	neg	#0052e2	0.06
17175_4#44	ERS707790	ERS707790	52	#89568c	8713	15-13-54-2-197-16-6	6B	South Africa	PCV7	PCV13 era	Soweto	-26.2542	27.8585	2012	10	M	<=2	N	NEW	12	19	gps110--12--19	0.25	R	#ff2722	S	0.25	S	#0052e2	0.12	S	#0052e2	0.12	S	#0052e2	S	<= 0.5	S	#0052e2	S	<= 0.5	S	#0052e2	neg	neg	#0052e2	neg	#0052e2	0.06
15874_1#8	ERS639023	ERS639023	52	#89568c	8713	15-13-54-2-197-16-6	6B	South Africa	PCV7	PCV7 era	Agincourt	-24.8281	31.2295	2011	7	M	<=2	NA	NEW	12	19	gps110--12--19	0.25	R	#ff2722	S	0.25	S	#0052e2	0.12	S	#0052e2	0.12	S	#0052e2	S	<= 0.5	S	#0052e2	S	<= 0.5	S	#0052e2	neg	neg	#0052e2	neg	#0052e2	0.06
17059_7#17	ERS707547	ERS707547	52	#89568c	8713	15-13-54-2-197-16-6	6B	South Africa	PCV7	PCV13 era	Soweto	-26.2542	27.8585	2012	8	M	<=2	N	NEW	12	19	gps110--12--19	0.25	R	#ff2722	S	0.25	S	#0052e2	0.12	S	#0052e2	0.12	S	#0052e2	S	<= 0.5	S	#0052e2	S	<= 0.5	S	#0052e2	neg	neg	#0052e2	neg	#0052e2	0.06
17175_5#6	ERS707904	ERS707904	52	#89568c	8713	15-13-54-2-197-16-6	6B	South Africa	PCV7	PCV7 era	Soweto	-26.2542	27.8585	2010	7	M	3--5	P	NEW	12	19	gps110--12--19	0.25	R	#ff2722	S	0.25	S	#0052e2	0.12	S	#0052e2	0.12	S	#0052e2	S	<= 0.5	S	#0052e2	S	<= 0.5	S	#0052e2	neg	neg	#0052e2	neg	#0052e2	0.06
17175_6#29	ERS708126	ERS708126	52	#89568c	8713	15-13-54-2-197-16-6	6B	South Africa	PCV7	PCV7 era	Soweto	-26.2542	27.8585	2010	8	M	3--5	N	NEW	12	19	gps110--12--19	0.25	R	#ff2722	S	0.25	S	#0052e2	0.12	S	#0052e2	0.12	S	#0052e2	S	<= 0.5	S	#0052e2	S	<= 0.5	S	#0052e2	neg	neg	#0052e2	neg	#0052e2	0.06
17059_6#72	ERS707655	ERS707655	52	#89568c	8713	15-13-54-2-197-16-6	6B	South Africa	PCV7	PCV13 era	Soweto	-26.2542	27.8585	2012	5	F	3--5	P	NEW	12	19	gps110--12--19	0.25	R	#ff2722	S	0.25	S	#0052e2	0.12	S	#0052e2	0.12	S	#0052e2	S	<= 0.5	S	#0052e2	S	<= 0.5	S	#0052e2	neg	neg	#0052e2	neg	#0052e2	0.06
17138_4#41	ERS708678	ERS708678	200	#d872de	11081	7-5-1-5-6-3-5	15B/15C	South Africa	NVT	PCV13 era	Soweto	-26.2542	27.8585	2012	8	F	<=2	P	NEW	15	77	gps112--15--77	0.25	R	#ff2722	S	0.12	S	#0052e2	0.12	S	#0052e2	<= 0.06	S	#0052e2	S	<= 0.5	S	#0052e2	S	<= 0.5	S	#0052e2	neg	neg	#0052e2	neg	#0052e2	0.06
17175_4#45	ERS707791	ERS707791	200	#d872de	11081	7-5-1-5-6-3-5	15B/15C	South Africa	NVT	PCV13 era	Soweto	-26.2542	27.8585	2012	10	F	>18	N	NEW	15	77	gps112--15--77	0.25	R	#ff2722	S	0.12	S	#0052e2	0.12	S	#0052e2	<= 0.06	S	#0052e2	S	<= 0.5	S	#0052e2	S	<= 0.5	S	#0052e2	neg	neg	#0052e2	neg	#0052e2	0.06
17150_4#89	ERS708063	ERS708063	200	#d872de	12132	1-534-1-5-6-3-5	15B/15C	South Africa	NVT	PCV7 era	Soweto	-26.2542	27.8585	2010	6	F	>18	P	NEW	15	77	gps112--15--77	0.25	R	#ff2722	S	0.12	S	#0052e2	0.12	S	#0052e2	<= 0.06	S	#0052e2	S	<= 0.5	S	#0052e2	S	<= 0.5	S	#0052e2	neg	neg	#0052e2	neg	#0052e2	0.06
17150_5#13	ERS708096	ERS708096	21	#9479e8	10553	12-8-9-3-3-20-5	19F	South Africa	PCV7	PCV7 era	Soweto	-26.2542	27.8585	2010	7	F	<=2	N	NEW	NEW	131	gps117--gps16--131	4	R	#ff2722	I	8	R	#ff2722	1	R	#ff2722	1	I	#efa41e	S	1	I	#efa41e	S	> 2	R	#ff2722	neg	neg	#0052e2	neg	#0052e2	0.06
17150_4#93	ERS708071	ERS708071	14	#3cca7c	6279	15-29-4-21-30-1-5	23F	South Africa	PCV7	PCV7 era	Soweto	-26.2542	27.8585	2010	5	M	<=2	N	NEW	212	131	gps117--212--131	2	R	#ff2722	S	1	S	#0052e2	0.5	I	#efa41e	0.5	S	#0052e2	S	<= 0.5	S	#0052e2	S	> 2	R	#ff2722	ERMB	neg	#0052e2	pos	#ff2722	> 32
15874_1#42	ERS639057	ERS639057	14	#3cca7c	6279	15-29-4-21-30-1-5	23F	South Africa	PCV7	PCV7 era	Agincourt	-24.8281	31.2295	2009	10	M	<=2	N	NEW	212	131	gps117--212--131	2	R	#ff2722	S	1	S	#0052e2	0.5	I	#efa41e	0.5	S	#0052e2	S	<= 0.5	S	#0052e2	S	> 2	R	#ff2722	ERMB	neg	#0052e2	pos	#ff2722	> 32
17150_4#34	ERS707952	ERS707952	14	#3cca7c	11088	15-22-4-21-30-1-5	6B	South Africa	PCV7	PCV7 era	Soweto	-26.2542	27.8585	2010	6	F	3--5	P	NEW	212	131	gps117--212--131	2	R	#ff2722	S	1	S	#0052e2	0.5	I	#efa41e	0.5	S	#0052e2	S	<= 0.5	S	#0052e2	S	> 2	R	#ff2722	ERMB	neg	#0052e2	pos	#ff2722	> 32
17150_6#63	ERS708554	ERS708554	14	#3cca7c	11088	15-22-4-21-30-1-5	6B	South Africa	PCV7	PCV13 era	Soweto	-26.2542	27.8585	2012	5	M	3--5	P	NEW	212	131	gps117--212--131	2	R	#ff2722	S	1	S	#0052e2	0.5	I	#efa41e	0.5	S	#0052e2	S	<= 0.5	S	#0052e2	S	> 2	R	#ff2722	ERMB	neg	#0052e2	pos	#ff2722	> 32
15841_4#92	ERS639935	ERS639935	81	#c942b0	344	8-37-9-29-2-12-53	Swiss_NT	South Africa	NVT	PCV13 era	Agincourt	-24.8281	31.2295	2011	8	M	<=2	N	NEW	60	427	gps123--60--427	0.25	R	#ff2722	S	0.25	S	#0052e2	<= 0.06	S	#0052e2	0.12	S	#0052e2	S	<= 0.5	S	#0052e2	S	<= 0.5	S	#0052e2	ERMB	neg	#0052e2	pos	#ff2722	> 32
15841_4#84	ERS639927	ERS639927	81	#c942b0	344	8-37-9-29-2-12-53	Swiss_NT	South Africa	NVT	PCV7 era	Agincourt	-24.8281	31.2295	2011	6	F	<=2	NA	NEW	60	427	gps123--60--427	0.25	R	#ff2722	S	0.25	S	#0052e2	<= 0.06	S	#0052e2	0.12	S	#0052e2	S	<= 0.5	S	#0052e2	S	<= 0.5	S	#0052e2	ERMB	neg	#0052e2	pos	#ff2722	> 32
17059_7#22	ERS707558	ERS707558	81	#c942b0	344	8-37-9-29-2-12-53	Swiss_NT	South Africa	NVT	PCV13 era	Soweto	-26.2542	27.8585	2012	7	F	>18	P	NEW	60	427	gps123--60--427	0.25	R	#ff2722	S	0.25	S	#0052e2	<= 0.06	S	#0052e2	0.12	S	#0052e2	S	<= 0.5	S	#0052e2	S	<= 0.5	S	#0052e2	ERMB	neg	#0052e2	pos	#ff2722	> 32
17138_4#49	ERS708686	ERS708686	81	#c942b0	344	8-37-9-29-2-12-53	Swiss_NT	South Africa	NVT	PCV13 era	Soweto	-26.2542	27.8585	2012	11	F	6--18	P	NEW	60	427	gps123--60--427	0.25	R	#ff2722	S	0.25	S	#0052e2	<= 0.06	S	#0052e2	0.12	S	#0052e2	S	<= 0.5	S	#0052e2	S	<= 0.5	S	#0052e2	ERMB	neg	#0052e2	pos	#ff2722	> 32
17150_4#26	ERS707936	ERS707936	81	#c942b0	344	8-37-9-29-2-12-53	Swiss_NT	South Africa	NVT	PCV7 era	Soweto	-26.2542	27.8585	2010	6	F	6--18	P	NEW	60	427	gps123--60--427	0.25	R	#ff2722	S	0.25	S	#0052e2	<= 0.06	S	#0052e2	0.12	S	#0052e2	S	<= 0.5	S	#0052e2	S	<= 0.5	S	#0052e2	ERMB	neg	#0052e2	pos	#ff2722	> 32
17150_4#6	ERS707898	ERS707898	81	#c942b0	344	8-37-9-29-2-12-53	Swiss_NT	South Africa	NVT	PCV13 era	Soweto	-26.2542	27.8585	2012	10	M	6--18	P	NEW	60	427	gps123--60--427	0.25	R	#ff2722	S	0.25	S	#0052e2	<= 0.06	S	#0052e2	0.12	S	#0052e2	S	<= 0.5	S	#0052e2	S	<= 0.5	S	#0052e2	ERMB	neg	#0052e2	pos	#ff2722	> 32
17059_8#51	ERS707809	ERS707809	60	#f93254	9810	8-5-2-27-2-11-27	Swiss_NT	South Africa	NVT	PCV13 era	Soweto	-26.2542	27.8585	2012	7	M	<=2	P	NEW	NEW	427	gps123--gps40--427	0.25	R	#ff2722	S	0.25	S	#0052e2	0.12	S	#0052e2	0.12	S	#0052e2	S	<= 0.5	S	#0052e2	S	<= 0.5	S	#0052e2	neg	neg	#0052e2	neg	#0052e2	0.06
17138_4#38	ERS708675	ERS708675	60	#f93254	9810	8-5-2-27-2-11-27	Swiss_NT	South Africa	NVT	PCV7 era	Soweto	-26.2542	27.8585	2010	5	M	<=2	N	NEW	NEW	427	gps123--gps40--427	0.25	R	#ff2722	S	0.25	S	#0052e2	0.12	S	#0052e2	0.12	S	#0052e2	S	<= 0.5	S	#0052e2	S	<= 0.5	S	#0052e2	MEF	pos	#ff2722	neg	#0052e2	8
17059_8#37	ERS707779	ERS707779	60	#f93254	9810	8-5-2-27-2-11-27	Swiss_NT	South Africa	NVT	PCV13 era	Soweto	-26.2542	27.8585	2012	8	M	<=2	N	NEW	NEW	427	gps123--gps40--427	0.25	R	#ff2722	S	0.25	S	#0052e2	0.12	S	#0052e2	0.12	S	#0052e2	S	<= 0.5	S	#0052e2	S	<= 0.5	S	#0052e2	neg	neg	#0052e2	neg	#0052e2	0.06
17138_3#8	ERS708628	ERS708628	258	#e2733b	11077	8-13-331-10-2-4-27	Swiss_NT	South Africa	NVT	PCV7 era	Soweto	-26.2542	27.8585	2010	10	M	3--5	P	NEW	NEW	427	gps123--gps40--427	0.25	R	#ff2722	S	0.25	S	#0052e2	0.12	S	#0052e2	0.12	S	#0052e2	S	<= 0.5	S	#0052e2	S	<= 0.5	S	#0052e2	neg	neg	#0052e2	neg	#0052e2	0.06
15841_3#31	ERS639779	ERS639779	60	#f93254	9810	8-5-2-27-2-11-27	Swiss_NT	South Africa	NVT	PCV7 era	Agincourt	-24.8281	31.2295	2011	5	M	6--18	NA	NEW	NEW	427	gps123--gps40--427	0.25	R	#ff2722	S	0.25	S	#0052e2	0.12	S	#0052e2	0.12	S	#0052e2	S	<= 0.5	S	#0052e2	S	<= 0.5	S	#0052e2	MEF	pos	#ff2722	neg	#0052e2	8
17175_7#43	ERS708339	ERS708339	60	#f93254	9810	8-5-2-27-2-11-27	Swiss_NT	South Africa	NVT	PCV13 era	Agincourt	-24.8281	31.2295	2013	7	M	6--18	NA	NEW	NEW	427	gps123--gps40--427	0.25	R	#ff2722	S	0.25	S	#0052e2	0.12	S	#0052e2	0.12	S	#0052e2	S	<= 0.5	S	#0052e2	S	<= 0.5	S	#0052e2	MEF	pos	#ff2722	neg	#0052e2	8
17059_8#74	ERS707855	ERS707855	211	#4ba463	7604	8-10-246-70-10-407-5	Swiss_NT	South Africa	NVT	PCV13 era	Soweto	-26.2542	27.8585	2012	6	F	<=2	N	NEW	0	28	gps13--0--28	0.06	S	#0052e2	S	<= 0.03	S	#0052e2	<= 0.06	S	#0052e2	0.12	S	#0052e2	S	<= 0.5	S	#0052e2	S	<= 0.5	S	#0052e2	neg	neg	#0052e2	neg	#0052e2	0.06
17059_8#66	ERS707840	ERS707840	211	#4ba463	7604	8-10-246-70-10-407-5	Swiss_NT	South Africa	NVT	PCV13 era	Soweto	-26.2542	27.8585	2012	6	M	<=2	N	NEW	0	28	gps13--0--28	0.06	S	#0052e2	S	<= 0.03	S	#0052e2	<= 0.06	S	#0052e2	0.12	S	#0052e2	S	<= 0.5	S	#0052e2	S	<= 0.5	S	#0052e2	neg	neg	#0052e2	neg	#0052e2	0.06
17175_4#67	ERS707833	ERS707833	211	#4ba463	7604	8-10-246-70-10-407-5	Swiss_NT	South Africa	NVT	PCV13 era	Soweto	-26.2542	27.8585	2012	6	F	<=2	P	NEW	0	28	gps13--0--28	0.06	S	#0052e2	S	<= 0.03	S	#0052e2	<= 0.06	S	#0052e2	0.12	S	#0052e2	S	<= 0.5	S	#0052e2	S	<= 0.5	S	#0052e2	neg	neg	#0052e2	neg	#0052e2	0.06
17138_3#82	ERS708604	ERS708604	211	#4ba463	7604	8-10-246-70-10-407-5	Swiss_NT	South Africa	NVT	PCV13 era	Soweto	-26.2542	27.8585	2012	9	F	3--5	P	NEW	0	28	gps13--0--28	0.06	S	#0052e2	S	<= 0.03	S	#0052e2	<= 0.06	S	#0052e2	0.12	S	#0052e2	S	<= 0.5	S	#0052e2	S	<= 0.5	S	#0052e2	neg	neg	#0052e2	neg	#0052e2	0.06
17059_6#93	ERS707697	ERS707697	211	#4ba463	7604	8-10-246-70-10-407-5	Swiss_NT	South Africa	NVT	PCV13 era	Agincourt	-24.8281	31.2295	2013	10	M	<=2	N	NEW	0	395	gps13--0--395	<= 0.03	S	#0052e2	S	<= 0.03	S	#0052e2	<= 0.06	S	#0052e2	<= 0.06	S	#0052e2	S	<= 0.5	S	#0052e2	S	<= 0.5	S	#0052e2	neg	neg	#0052e2	neg	#0052e2	0.06
17175_4#42	ERS707786	ERS707786	81	#c942b0	11084	8-62-9-29-2-12-53	Swiss_NT	South Africa	NVT	PCV13 era	Soweto	-26.2542	27.8585	2012	6	F	<=2	P	NEW	90	NEW	gps136--90--gps48	2	R	#ff2722	S	1	S	#0052e2	0.25	S	#0052e2	1	I	#efa41e	S	1	I	#efa41e	S	> 2	R	#ff2722	ERMB	neg	#0052e2	pos	#ff2722	> 32
17059_6#10	ERS707535	ERS707535	306	#c7ba3a	10601	2-8-15-5-17-21-5	untypable	South Africa	NVT	PCV13 era	Agincourt	-24.8281	31.2295	2013	7	F	<=2	N	NEW	27	28	gps14--27--28	0.12	R	#ff2722	S	0.06	S	#0052e2	<= 0.06	S	#0052e2	0.12	S	#0052e2	S	<= 0.5	S	#0052e2	S	<= 0.5	S	#0052e2	neg	neg	#0052e2	neg	#0052e2	0.06
15995_1#114	ERS639956	ERS639956	306	#c7ba3a	10601	2-8-15-5-17-21-5	untypable	South Africa	NVT	PCV13 era	Agincourt	-24.8281	31.2295	2013	7	M	<=2	NA	NEW	27	28	gps14--27--28	0.12	R	#ff2722	S	0.06	S	#0052e2	<= 0.06	S	#0052e2	0.12	S	#0052e2	S	<= 0.5	S	#0052e2	S	<= 0.5	S	#0052e2	neg	neg	#0052e2	neg	#0052e2	0.06
17059_6#22	ERS707559	ERS707559	306	#c7ba3a	10601	2-8-15-5-17-21-5	untypable	South Africa	NVT	PCV13 era	Agincourt	-24.8281	31.2295	2013	7	M	3--5	N	NEW	27	28	gps14--27--28	0.12	R	#ff2722	S	0.06	S	#0052e2	<= 0.06	S	#0052e2	0.12	S	#0052e2	S	<= 0.5	S	#0052e2	S	<= 0.5	S	#0052e2	neg	neg	#0052e2	neg	#0052e2	0.06
15841_4#50	ERS639893	ERS639893	52	#89568c	5647	15-5-54-1-197-1-168	13	South Africa	NVT	PCV13 era	Agincourt	-24.8281	31.2295	2011	8	F	<=2	NA	NEW	0	0	gps16--0--0	<= 0.03	S	#0052e2	S	<= 0.03	S	#0052e2	<= 0.06	S	#0052e2	<= 0.06	S	#0052e2	S	<= 0.5	S	#0052e2	S	<= 0.5	S	#0052e2	neg	neg	#0052e2	neg	#0052e2	0.06
15873_1#10	ERS639096	ERS639096	52	#89568c	5647	15-5-54-1-197-1-168	13	South Africa	NVT	PCV7 era	Agincourt	-24.8281	31.2295	2011	7	F	<=2	N	NEW	0	0	gps16--0--0	<= 0.03	S	#0052e2	S	<= 0.03	S	#0052e2	<= 0.06	S	#0052e2	<= 0.06	S	#0052e2	S	<= 0.5	S	#0052e2	S	<= 0.5	S	#0052e2	neg	neg	#0052e2	neg	#0052e2	0.06
17138_3#20	ERS708478	ERS708478	52	#89568c	5647	15-5-54-1-197-1-168	13	South Africa	NVT	PCV13 era	Soweto	-26.2542	27.8585	2012	5	M	<=2	N	NEW	0	0	gps16--0--0	<= 0.03	S	#0052e2	S	<= 0.03	S	#0052e2	<= 0.06	S	#0052e2	<= 0.06	S	#0052e2	S	<= 0.5	S	#0052e2	S	<= 0.5	S	#0052e2	neg	neg	#0052e2	neg	#0052e2	0.06
17175_4#50	ERS707800	ERS707800	52	#89568c	5647	15-5-54-1-197-1-168	13	South Africa	NVT	PCV13 era	Soweto	-26.2542	27.8585	2012	6	F	<=2	N	NEW	0	0	gps16--0--0	<= 0.03	S	#0052e2	S	<= 0.03	S	#0052e2	<= 0.06	S	#0052e2	<= 0.06	S	#0052e2	S	<= 0.5	S	#0052e2	S	<= 0.5	S	#0052e2	neg	neg	#0052e2	neg	#0052e2	0.06
17175_6#50	ERS708169	ERS708169	52	#89568c	5647	15-5-54-1-197-1-168	13	South Africa	NVT	PCV7 era	Soweto	-26.2542	27.8585	2010	6	F	<=2	P	NEW	0	0	gps16--0--0	<= 0.03	S	#0052e2	S	<= 0.03	S	#0052e2	<= 0.06	S	#0052e2	<= 0.06	S	#0052e2	S	<= 0.5	S	#0052e2	S	<= 0.5	S	#0052e2	neg	neg	#0052e2	neg	#0052e2	0.06
17175_6#70	ERS708214	ERS708214	52	#89568c	5647	15-5-54-1-197-1-168	13	South Africa	NVT	PCV7 era	Soweto	-26.2542	27.8585	2010	6	F	<=2	N	NEW	0	0	gps16--0--0	<= 0.03	S	#0052e2	S	<= 0.03	S	#0052e2	<= 0.06	S	#0052e2	<= 0.06	S	#0052e2	S	<= 0.5	S	#0052e2	S	<= 0.5	S	#0052e2	neg	neg	#0052e2	neg	#0052e2	0.06
17175_6#79	ERS708233	ERS708233	52	#89568c	10595	15-5-54-1-197-1-1	13	South Africa	NVT	PCV7 era	Soweto	-26.2542	27.8585	2010	6	M	<=2	N	NEW	0	0	gps16--0--0	<= 0.03	S	#0052e2	S	<= 0.03	S	#0052e2	<= 0.06	S	#0052e2	<= 0.06	S	#0052e2	S	<= 0.5	S	#0052e2	S	<= 0.5	S	#0052e2	neg	neg	#0052e2	neg	#0052e2	0.06
15731_8#14	ERS638649	ERS638649	52	#89568c	5647	15-5-54-1-197-1-168	13	South Africa	NVT	PCV7 era	Agincourt	-24.8281	31.2295	2009	7	M	<=2	NA	NEW	0	0	gps16--0--0	<= 0.03	S	#0052e2	S	<= 0.03	S	#0052e2	<= 0.06	S	#0052e2	<= 0.06	S	#0052e2	S	<= 0.5	S	#0052e2	S	<= 0.5	S	#0052e2	neg	neg	#0052e2	neg	#0052e2	0.06
15841_5#12	ERS638932	ERS638932	52	#89568c	5647	15-5-54-1-197-1-168	13	South Africa	NVT	PCV7 era	Agincourt	-24.8281	31.2295	2011	5	M	<=2	NA	NEW	0	0	gps16--0--0	<= 0.03	S	#0052e2	S	<= 0.03	S	#0052e2	<= 0.06	S	#0052e2	<= 0.06	S	#0052e2	S	<= 0.5	S	#0052e2	S	<= 0.5	S	#0052e2	neg	neg	#0052e2	neg	#0052e2	0.06
15873_1#68	ERS639178	ERS639178	52	#89568c	11757	15-5-471-1-197-1-168	13	South Africa	NVT	PCV13 era	Agincourt	-24.8281	31.2295	2011	9	M	<=2	NA	NEW	0	0	gps16--0--0	<= 0.03	S	#0052e2	S	<= 0.03	S	#0052e2	<= 0.06	S	#0052e2	<= 0.06	S	#0052e2	S	<= 0.5	S	#0052e2	S	<= 0.5	S	#0052e2	neg	neg	#0052e2	neg	#0052e2	0.06
15873_1#73	ERS639183	ERS639183	52	#89568c	5647	15-5-54-1-197-1-168	13	South Africa	NVT	PCV7 era	Agincourt	-24.8281	31.2295	2011	7	F	<=2	NA	NEW	0	0	gps16--0--0	<= 0.03	S	#0052e2	S	<= 0.03	S	#0052e2	<= 0.06	S	#0052e2	<= 0.06	S	#0052e2	S	<= 0.5	S	#0052e2	S	<= 0.5	S	#0052e2	neg	neg	#0052e2	neg	#0052e2	0.06
15874_1#40	ERS639055	ERS639055	52	#89568c	5647	15-5-54-1-197-1-168	13	South Africa	NVT	PCV7 era	Agincourt	-24.8281	31.2295	2011	7	F	<=2	NA	NEW	0	0	gps16--0--0	<= 0.03	S	#0052e2	S	<= 0.03	S	#0052e2	<= 0.06	S	#0052e2	<= 0.06	S	#0052e2	S	<= 0.5	S	#0052e2	S	<= 0.5	S	#0052e2	neg	neg	#0052e2	neg	#0052e2	0.06
15995_1#112	ERS639954	ERS639954	52	#89568c	5647	15-5-54-1-197-1-168	13	South Africa	NVT	PCV13 era	Agincourt	-24.8281	31.2295	2013	7	M	<=2	N	NEW	0	0	gps16--0--0	<= 0.03	S	#0052e2	S	<= 0.03	S	#0052e2	<= 0.06	S	#0052e2	<= 0.06	S	#0052e2	S	<= 0.5	S	#0052e2	S	<= 0.5	S	#0052e2	neg	neg	#0052e2	neg	#0052e2	0.06
15995_1#81	ERS638906	ERS638906	52	#89568c	5647	15-5-54-1-197-1-168	13	South Africa	NVT	PCV7 era	Agincourt	-24.8281	31.2295	2009	10	F	<=2	NA	NEW	0	0	gps16--0--0	<= 0.03	S	#0052e2	S	<= 0.03	S	#0052e2	<= 0.06	S	#0052e2	<= 0.06	S	#0052e2	S	<= 0.5	S	#0052e2	S	<= 0.5	S	#0052e2	neg	neg	#0052e2	neg	#0052e2	0.06
15995_2#163	ERS640195	ERS640195	52	#89568c	5647	15-5-54-1-197-1-168	13	South Africa	NVT	PCV13 era	Agincourt	-24.8281	31.2295	2013	9	M	<=2	N	NEW	0	0	gps16--0--0	<= 0.03	S	#0052e2	S	<= 0.03	S	#0052e2	<= 0.06	S	#0052e2	<= 0.06	S	#0052e2	S	<= 0.5	S	#0052e2	S	<= 0.5	S	#0052e2	neg	neg	#0052e2	neg	#0052e2	0.06
15995_2#23	ERS640056	ERS640056	52	#89568c	5647	15-5-54-1-197-1-168	13	South Africa	NVT	PCV13 era	Agincourt	-24.8281	31.2295	2013	9	F	<=2	NA	NEW	0	0	gps16--0--0	<= 0.03	S	#0052e2	S	<= 0.03	S	#0052e2	<= 0.06	S	#0052e2	<= 0.06	S	#0052e2	S	<= 0.5	S	#0052e2	S	<= 0.5	S	#0052e2	neg	neg	#0052e2	neg	#0052e2	0.06
15995_2#82	ERS640115	ERS640115	52	#89568c	10595	15-5-54-1-197-1-1	13	South Africa	NVT	PCV13 era	Agincourt	-24.8281	31.2295	2013	8	M	<=2	N	NEW	0	0	gps16--0--0	<= 0.03	S	#0052e2	S	<= 0.03	S	#0052e2	<= 0.06	S	#0052e2	<= 0.06	S	#0052e2	S	<= 0.5	S	#0052e2	S	<= 0.5	S	#0052e2	neg	neg	#0052e2	neg	#0052e2	0.06
17175_5#89	ERS708072	ERS708072	52	#89568c	10595	15-5-54-1-197-1-1	13	South Africa	NVT	PCV7 era	Soweto	-26.2542	27.8585	2010	8	F	<=2	P	NEW	0	0	gps16--0--0	<= 0.03	S	#0052e2	S	<= 0.03	S	#0052e2	<= 0.06	S	#0052e2	<= 0.06	S	#0052e2	S	<= 0.5	S	#0052e2	S	<= 0.5	S	#0052e2	neg	neg	#0052e2	neg	#0052e2	0.06
15841_3#21	ERS639769	ERS639769	52	#89568c	5647	15-5-54-1-197-1-168	13	South Africa	NVT	PCV13 era	Agincourt	-24.8281	31.2295	2011	10	M	<=2	NA	NEW	0	0	gps16--0--0	<= 0.03	S	#0052e2	S	<= 0.03	S	#0052e2	<= 0.06	S	#0052e2	<= 0.06	S	#0052e2	S	<= 0.5	S	#0052e2	S	<= 0.5	S	#0052e2	neg	neg	#0052e2	neg	#0052e2	0.06
17059_6#55	ERS707623	ERS707623	52	#89568c	5647	15-5-54-1-197-1-168	13	South Africa	NVT	PCV13 era	Soweto	-26.2542	27.8585	2012	5	M	<=2	N	NEW	0	0	gps16--0--0	<= 0.03	S	#0052e2	S	<= 0.03	S	#0052e2	<= 0.06	S	#0052e2	<= 0.06	S	#0052e2	S	<= 0.5	S	#0052e2	S	<= 0.5	S	#0052e2	neg	neg	#0052e2	neg	#0052e2	0.06
17138_4#42	ERS708679	ERS708679	52	#89568c	5647	15-5-54-1-197-1-168	13	South Africa	NVT	PCV13 era	Soweto	-26.2542	27.8585	2012	8	F	<=2	N	NEW	0	0	gps16--0--0	<= 0.03	S	#0052e2	S	<= 0.03	S	#0052e2	<= 0.06	S	#0052e2	<= 0.06	S	#0052e2	S	<= 0.5	S	#0052e2	S	<= 0.5	S	#0052e2	neg	neg	#0052e2	neg	#0052e2	0.06
17059_6#47	ERS707608	ERS707608	52	#89568c	5647	15-5-54-1-197-1-168	13	South Africa	NVT	PCV13 era	Soweto	-26.2542	27.8585	2012	5	F	>18	P	NEW	0	0	gps16--0--0	<= 0.03	S	#0052e2	S	<= 0.03	S	#0052e2	<= 0.06	S	#0052e2	<= 0.06	S	#0052e2	S	<= 0.5	S	#0052e2	S	<= 0.5	S	#0052e2	neg	neg	#0052e2	neg	#0052e2	0.06
17150_4#22	ERS707929	ERS707929	52	#89568c	5647	15-5-54-1-197-1-168	13	South Africa	NVT	PCV7 era	Soweto	-26.2542	27.8585	2010	5	M	3--5	N	NEW	0	0	gps16--0--0	<= 0.03	S	#0052e2	S	<= 0.03	S	#0052e2	<= 0.06	S	#0052e2	<= 0.06	S	#0052e2	S	<= 0.5	S	#0052e2	S	<= 0.5	S	#0052e2	neg	neg	#0052e2	neg	#0052e2	0.06
15995_1#185	ERS640027	ERS640027	52	#89568c	5647	15-5-54-1-197-1-168	13	South Africa	NVT	PCV13 era	Agincourt	-24.8281	31.2295	2013	7	M	3--5	N	NEW	0	0	gps16--0--0	<= 0.03	S	#0052e2	S	<= 0.03	S	#0052e2	<= 0.06	S	#0052e2	<= 0.06	S	#0052e2	S	<= 0.5	S	#0052e2	S	<= 0.5	S	#0052e2	neg	neg	#0052e2	neg	#0052e2	0.06
17059_6#7	ERS707530	ERS707530	52	#89568c	5647	15-5-54-1-197-1-168	13	South Africa	NVT	PCV13 era	Soweto	-26.2542	27.8585	2012	5	F	3--5	P	NEW	0	0	gps16--0--0	<= 0.03	S	#0052e2	S	<= 0.03	S	#0052e2	<= 0.06	S	#0052e2	<= 0.06	S	#0052e2	S	<= 0.5	S	#0052e2	S	<= 0.5	S	#0052e2	neg	neg	#0052e2	neg	#0052e2	0.06
17059_7#44	ERS707603	ERS707603	52	#89568c	5647	15-5-54-1-197-1-168	13	South Africa	NVT	PCV13 era	Soweto	-26.2542	27.8585	2012	6	F	3--5	P	NEW	0	0	gps16--0--0	<= 0.03	S	#0052e2	S	<= 0.03	S	#0052e2	<= 0.06	S	#0052e2	<= 0.06	S	#0052e2	S	<= 0.5	S	#0052e2	S	<= 0.5	S	#0052e2	neg	neg	#0052e2	neg	#0052e2	0.06
17059_8#61	ERS707830	ERS707830	52	#89568c	5647	15-5-54-1-197-1-168	13	South Africa	NVT	PCV13 era	Soweto	-26.2542	27.8585	2012	5	M	3--5	P	NEW	0	0	gps16--0--0	<= 0.03	S	#0052e2	S	<= 0.03	S	#0052e2	<= 0.06	S	#0052e2	<= 0.06	S	#0052e2	S	<= 0.5	S	#0052e2	S	<= 0.5	S	#0052e2	neg	neg	#0052e2	neg	#0052e2	0.06
15731_8#89	ERS638724	ERS638724	52	#89568c	12595	15-5-54-1-197-717-168	13	South Africa	NVT	PCV7 era	Agincourt	-24.8281	31.2295	2009	6	M	3--5	NA	NEW	0	0	gps16--0--0	<= 0.03	S	#0052e2	S	<= 0.03	S	#0052e2	<= 0.06	S	#0052e2	<= 0.06	S	#0052e2	S	<= 0.5	S	#0052e2	S	<= 0.5	S	#0052e2	neg	neg	#0052e2	neg	#0052e2	0.06
17059_8#62	ERS707832	ERS707832	52	#89568c	5647	15-5-54-1-197-1-168	13	South Africa	NVT	PCV13 era	Soweto	-26.2542	27.8585	2012	6	M	3--5	N	NEW	0	0	gps16--0--0	<= 0.03	S	#0052e2	S	<= 0.03	S	#0052e2	<= 0.06	S	#0052e2	<= 0.06	S	#0052e2	S	<= 0.5	S	#0052e2	S	<= 0.5	S	#0052e2	neg	neg	#0052e2	neg	#0052e2	0.06
15995_2#67	ERS640100	ERS640100	52	#89568c	11757	15-5-471-1-197-1-168	13	South Africa	NVT	PCV13 era	Agincourt	-24.8281	31.2295	2013	8	F	6--18	N	NEW	0	0	gps16--0--0	<= 0.03	S	#0052e2	S	<= 0.03	S	#0052e2	<= 0.06	S	#0052e2	<= 0.06	S	#0052e2	S	<= 0.5	S	#0052e2	S	<= 0.5	S	#0052e2	neg	neg	#0052e2	neg	#0052e2	0.06
[truncated: 490 more rows]
[truncated: 42 more columns]
