# Supplementary material for: Population genomics of pneumococcal carriage in South Africa following the introduction of the 13-valent pneumococcal conjugate vaccine (PCV13) immunization
Source: Microb Genom. 2022 Jun 23;8(6):mgen000831. doi: 10.1099/mgen.0.000831 (PMC9455715; doi:10.1099/mgen.0.000831)
Supplement: Supplementary material 3 [file mgen-8-831-s003.xlsx]

## Sheet: Table_S4
Serotypes/GPSCs	GPSC1	GPSC2	GPSC3	GPSC4	GPSC5	GPSC7	GPSC8	GPSC9	GPSC10	GPSC11	GPSC12	GPSC13	GPSC14	GPSC16	GPSC17	GPSC18	GPSC20	GPSC21	GPSC22	GPSC23	GPSC25	GPSC26	GPSC30	GPSC32	GPSC33	GPSC34	GPSC35	GPSC37	GPSC38	GPSC40	GPSC41	GPSC43	GPSC45	GPSC46	GPSC47	GPSC48	GPSC49	GPSC51	GPSC52	GPSC54	GPSC56	GPSC57	GPSC60	GPSC61	GPSC67	GPSC68	GPSC70	GPSC77	GPSC79
1	-	6 (100%)	-	-	-	-	-	-	-	-	-	-	-	-	-	-	-	-	-	-	-	-	-	-	-	-	-	-	-	-	-	-	-	-	-	-	-	-	-	-	-	-	-	-	-	-	-	-	-
3	1 (23.3%)	-	-	-	-	-	-	-	2 (83.3%)	1 (29.4%)	4 (100%)	-	-	-	-	-	-	-	-	-	-	-	-	-	-	-	-	-	-	-	-	-	-	-	-	-	-	32 (100%)	-	-	-	-	-	-	-	-	-	-	-
4	-	-	-	-	-	-	-	-	-	-	-	-	-	-	-	-	-	-	-	-	-	-	-	-	-	-	-	-	-	-	-	-	-	-	-	-	-	-	-	-	-	-	-	-	-	-	6 (100%)	-	16 (88.9%)
5	-	-	-	-	-	-	5 (100%)	-	-	-	-	-	-	-	-	-	-	-	-	-	-	-	-	-	-	-	-	-	-	-	-	-	-	-	-	-	-	-	-	-	-	-	-	-	-	-	-	-	-
8	-	-	13 (68.4%)	-	-	-	-	-	-	-	-	-	-	-	-	-	-	-	-	-	-	-	-	-	-	-	-	-	-	-	-	-	-	-	-	-	-	-	-	-	-	-	-	-	-	-	-	-	-
13	-	-	-	-	-	-	-	-	-	-	-	-	-	-	-	-	-	-	-	-	-	-	-	-	-	-	-	-	-	-	-	-	-	-	-	-	-	-	54 (83.8%)	-	-	-	-	-	-	-	-	-	-
14	-	-	-	-	-	-	-	20 (95.2%)	21 (87.5%)	-	-	-	-	-	-	3 (100%)	-	-	-	-	-	-	-	-	-	-	-	-	-	-	-	-	-	-	-	-	-	-	-	-	-	-	-	-	-	-	-	-	-
20	-	-	-	-	-	-	-	-	-	-	-	-	-	-	-	-	-	-	27 (22.3%)	-	-	-	-	-	-	-	-	-	-	-	-	-	-	-	-	-	-	-	-	-	-	-	-	-	-	-	-	-	-
21	-	-	-	-	-	-	-	-	-	25 (73.5%)	-	-	-	-	-	-	-	-	-	-	-	-	-	-	-	-	-	-	-	-	-	-	-	-	-	-	-	-	-	-	-	-	-	-	2 (50%)	-	-	-	-
29	-	-	-	-	-	-	-	-	-	-	-	-	-	-	-	-	-	-	-	-	-	-	-	-	-	-	-	-	-	-	-	-	-	-	-	-	-	-	-	-	-	-	-	-	-	-	-	-	-
31	-	-	-	-	-	-	-	-	-	-	-	-	-	-	-	-	-	-	-	-	-	-	-	-	-	-	-	-	-	-	-	-	-	-	-	-	-	-	-	-	-	23 (100%)	-	-	-	-	-	-	-
34	-	-	-	-	-	-	-	-	-	-	-	-	-	-	-	-	-	-	-	-	-	-	-	-	-	79 (97.5%)	-	-	-	-	-	-	1 (100%)	-	-	-	-	-	-	-	-	-	-	-	-	-	-	-	-
37	-	-	-	-	-	-	-	-	-	-	-	-	-	-	-	-	-	-	-	-	-	-	-	-	-	-	-	-	-	-	-	-	-	-	-	-	-	-	-	-	-	-	-	-	-	-	-	-	-
38	-	-	-	-	-	-	-	-	-	-	-	-	-	-	-	-	-	-	-	-	-	-	-	-	-	-	-	-	20 (100%)	-	-	-	-	-	-	-	-	-	-	-	-	-	-	-	-	-	-	-	-
46	-	-	-	-	-	-	-	-	-	-	-	-	-	-	-	-	-	-	-	-	-	-	-	-	-	-	-	-	-	-	-	-	-	-	-	-	-	-	-	-	-	-	-	-	-	-	-	-	-
10A	-	-	-	-	-	-	-	-	-	-	-	-	-	-	-	-	-	-	-	-	-	-	-	-	-	-	7 (100%)	-	-	7 (50%)	-	-	-	-	-	-	-	-	-	-	-	-	-	-	-	-	-	-	-
10B	-	-	-	-	-	-	-	-	-	-	-	-	-	-	-	-	-	-	-	-	-	-	2 (16.7%)	-	-	-	-	-	-	-	-	-	-	-	-	-	-	-	-	-	-	-	-	-	-	-	-	-	-
10F	-	-	-	-	-	-	-	-	-	-	-	-	-	-	-	-	-	-	-	-	-	-	-	-	-	-	-	-	-	-	-	-	-	-	-	-	-	-	-	-	-	-	-	-	-	-	-	-	-
11A	-	-	-	-	-	-	-	-	-	-	-	-	1 (100%)	-	-	-	-	-	58 (47.9%)	-	-	-	-	-	-	-	-	-	-	-	-	-	-	-	-	-	-	-	-	-	-	-	-	-	-	-	-	-	-
12F	-	-	-	-	-	-	-	-	-	-	-	-	-	-	-	-	-	-	-	-	-	2 (100%)	-	-	-	-	-	-	-	-	-	-	-	-	-	-	-	-	-	-	5 (100%)	-	-	-	-	-	-	-	-
15A	-	-	-	-	-	-	-	1 (47.6%)	-	-	-	-	-	-	-	-	-	-	30 (24.8%)	-	-	-	-	-	-	-	-	-	-	4 (28.6%)	-	-	-	-	-	-	-	-	-	-	-	-	-	-	-	-	-	-	-
15B/15C	-	-	-	2 (40%)	-	-	-	-	-	-	-	-	-	-	-	-	-	-	1 (82.6%)	-	64 (100%)	-	-	-	-	-	-	-	-	1 (71.4%)	-	-	-	-	-	41 (100%)	-	-	-	-	-	-	-	-	-	-	-	-	-
16F	-	-	-	-	-	-	-	-	-	-	-	-	-	-	-	-	-	-	-	-	-	-	-	-	93 (100%)	-	-	-	-	-	-	-	-	4 (100%)	-	-	-	-	-	-	-	-	-	-	-	-	-	-	-
17F	-	-	-	-	-	-	-	-	-	-	-	-	-	-	-	-	-	-	-	-	-	-	-	-	-	-	-	-	-	-	-	-	-	-	-	-	15 (100%)	-	-	-	-	-	-	17 (94.4%)	-	1 (83.3%)	-	-	-
18A	-	-	-	-	-	-	-	-	-	-	-	-	-	-	-	-	-	-	-	-	-	-	-	-	-	-	-	-	-	-	-	-	-	-	-	-	-	-	-	-	-	-	-	1 (55.6%)	-	-	-	-	-
18C	-	-	-	-	-	-	-	-	-	8 (23.5%)	-	-	-	-	-	-	-	-	-	-	-	-	-	-	-	-	-	-	-	-	-	-	-	-	-	-	-	-	-	-	-	-	-	-	2 (50%)	11 (91.7%)	-	-	-
19A	-	-	-	-	2 (22%)	-	-	-	-	-	-	-	2 (18.2%)	-	95 (100%)	-	-	-	-	-	-	-	-	-	-	-	-	-	-	-	-	-	-	-	-	-	-	-	-	-	-	-	-	-	-	-	-	-	2 (11.1%)
19B	-	-	-	3 (60%)	-	-	-	-	-	-	-	-	-	-	-	-	-	-	-	-	-	-	-	-	-	-	-	-	-	-	-	-	-	-	-	-	-	-	-	-	-	-	-	-	-	-	-	-	-
19F	42 (97.7%)	-	-	-	1 (19.9%)	-	-	-	-	-	-	-	3 (27.3%)	-	-	-	-	121 (100%)	-	-	-	-	-	-	-	-	-	-	-	-	-	-	-	-	-	-	-	-	-	-	-	-	-	-	-	-	-	-	-
22A	-	-	-	-	-	-	-	-	-	-	-	-	-	-	-	-	-	-	-	-	-	-	-	-	-	-	-	-	-	2 (14.3%)	-	-	-	-	-	-	-	-	-	-	-	-	-	-	-	-	-	-	-
22F	-	-	6 (31.6%)	-	-	-	-	-	-	-	-	-	-	-	-	-	-	-	-	-	-	-	-	-	-	-	-	-	-	-	-	-	-	-	-	-	-	-	-	-	-	-	-	-	-	-	-	-	-
23A	-	-	-	-	-	12 (100%)	-	-	1 (41.7%)	-	-	-	-	-	-	-	-	-	-	-	-	-	-	-	-	-	-	-	-	-	-	-	-	-	-	-	-	-	-	-	-	-	-	-	-	-	-	-	-
23B	-	-	-	-	-	-	-	-	-	-	-	-	-	-	-	-	-	-	-	-	-	-	-	-	-	-	-	-	-	-	-	-	-	-	-	-	-	-	-	-	-	-	-	-	-	-	-	-	-
23F	-	-	-	-	12 (13.2%)	-	-	-	-	-	-	-	94 (85.5%)	-	-	-	1 (100%)	-	-	-	-	-	-	-	-	2 (24.7%)	-	1 (15.2%)	-	-	-	-	-	-	-	-	-	-	-	-	-	-	-	-	-	-	-	-	-
28F	-	-	-	-	-	-	-	-	-	-	-	-	-	-	-	-	-	-	-	-	-	-	-	-	-	-	-	-	-	-	-	-	-	-	-	-	-	-	-	-	-	-	-	-	-	-	-	-	-
33D	-	-	-	-	-	-	-	-	-	-	-	-	-	-	-	-	-	-	-	-	-	-	6 (50%)	-	-	-	-	-	-	-	-	-	-	-	-	-	-	-	-	-	-	-	-	-	-	-	-	-	-
35A	-	-	-	-	-	-	-	-	-	-	-	-	-	-	-	-	-	-	2 (16.5%)	-	-	-	-	-	-	-	-	-	-	-	-	18 (100%)	-	-	-	-	-	-	-	-	-	-	-	-	-	-	-	-	-
35B	-	-	-	-	43 (47.3%)	-	-	-	-	-	-	-	-	-	-	-	-	-	-	-	-	-	1 (83.3%)	-	-	-	-	-	-	-	-	-	-	-	-	-	-	-	-	-	-	-	-	-	-	-	-	-	-
35F	-	-	-	-	-	-	-	-	-	-	-	-	-	-	-	-	-	-	-	-	-	-	-	-	-	-	-	-	-	-	-	-	-	-	-	-	-	-	-	-	-	-	-	-	-	-	-	-	-
6A	-	-	-	-	30 (33%)	-	-	-	-	-	-	63 (98.4%)	-	-	-	-	-	-	-	-	-	-	1 (83.3%)	-	-	-	-	-	-	-	20 (100%)	-	-	-	-	-	-	-	-	-	-	-	-	-	-	-	-	-	-
6B	-	-	-	-	-	-	-	-	-	-	-	1 (15.6%)	10 (100%)	-	-	-	-	-	-	2 (100%)	-	-	2 (16.7%)	-	-	-	-	65 (98.5%)	-	-	-	-	-	-	1 (100%)	-	-	-	11 (16.9%)	-	-	-	-	-	-	-	-	11 (100%)	-
6C	-	-	-	-	-	-	-	-	-	-	-	-	-	-	-	-	-	-	-	-	-	-	-	-	-	-	-	-	-	-	-	-	-	-	-	-	-	-	-	-	-	-	-	-	-	-	-	-	-
7C	-	-	-	-	3 (33%)	-	-	-	-	-	-	-	-	-	-	-	-	-	-	-	-	-	-	-	-	-	-	-	-	-	-	-	-	-	-	-	-	-	-	-	-	-	-	-	-	-	-	-	-
7F	-	-	-	-	-	-	-	-	-	-	-	-	-	-	-	-	-	-	-	-	-	-	-	4 (100%)	-	-	-	-	-	-	-	-	-	-	-	-	-	-	-	-	-	-	-	-	-	-	-	-	-
9N	-	-	-	-	-	-	-	-	-	-	-	-	-	1 (100%)	-	-	-	-	-	-	-	-	-	-	-	-	-	-	-	-	-	-	-	-	-	-	-	-	-	-	-	-	-	-	-	-	-	-	-
9V	-	-	-	-	-	-	-	-	-	-	-	-	-	-	-	-	-	-	3 (24.8%)	-	-	-	-	-	-	-	-	-	-	-	-	-	-	-	-	-	-	-	-	25 (100%)	-	-	-	-	-	-	-	-	-
serogroup 24	-	-	-	-	-	-	-	-	-	-	-	-	-	-	-	-	-	-	-	-	-	-	-	-	-	-	-	-	-	-	-	-	-	-	-	-	-	-	-	-	-	-	-	-	-	-	-	-	-
Nontypeable	-	-	-	-	-	-	-	-	-	-	-	-	-	-	-	-	-	-	-	-	-	-	-	-	-	-	-	-	-	-	-	-	-	-	-	-	-	-	-	-	-	-	6 (100%)	-	-	-	-	-	-
untypable	-	-	-	-	-	-	-	-	-	-	-	-	-	-	-	-	-	-	-	-	-	-	-	-	-	-	-	-	-	-	-	-	-	-	-	-	-	-	-	-	-	-	-	-	-	-	-	-	-
Total	43	6	19	5	91	12	5	21	24	34	4	64	110	1	95	3	1	121	121	2	64	2	12	4	93	81	7	66	20	14	20	18	1	4	1	41	15	32	65	25	5	23	6	18	4	12	6	11	18
Untypable status is assigned to the strains for which no match to a pneumococcal serotype was found in the reference database whereas nontypeable strains are the ones which show no evidence of capsular expression. Nontypeable strains may have no or some of the cps locus genes.
[truncated: 78 more columns]
